# Supplementary material for: Pan-cancer mapping of differential protein-protein interactions
Source: Sci Rep. 2020 Feb 24;10:3272. doi: 10.1038/s41598-020-60127-x (PMC7039988; doi:10.1038/s41598-020-60127-x)
Supplement: Supplementary file 2 — Supplementary Information 2. [file 41598_2020_60127_MOESM2_ESM.xlsx]

## Sheet: Information about Manuscript
Supplementary information for Scientific Reports
Supplementary data of the article: “Pan-cancer mapping of differential protein-protein interactions”
Gizem Gulfidan1, Beste Turanli1,2, Hande Beklen1, Raghu Sinha3 and Kazim Yalcin Arga1*
1 Department of Bioengineering, Marmara University, 34722 Istanbul, Turkey
2 Department of Bioengineering, Istanbul Medeniyet University, 34720 Istanbul, Turkey
3 Department of Biochemistry and Molecular Biology, Penn State College of Medicine, Hershey, 17033 Pennsylvania, United States
* Correspondence and requests for materials should be addressed to K.Y.A (kazim.arga@marmara.edu.tr)

## Sheet: Information on Tables
Supplementary Table S1. Differential PPIs in all cancers
Supplementary Table S2. Topological properties of differential protein interactome networks in cancers
Supplementary Table S3. DIPs in all cancers
Supplementary Table S4. Diagnostic and prognostic characteristics of different cancers
Supplementary Table S5. DIPs which were reported as driver genes in Vogelstein's paper [9]
Nnormal: The number of times that the state appeared in normal samples
Ntumor: The number of times that the state appeared in tumor samples
q-value: The relative observation frequency for each PPI
BRCA: Breast invasive carcinoma
COAD: Colon adenocarcinoma
HNSC: Head and Neck squamous cell carcinoma
KIRC: Kidney renal clear cell carcinoma
KIRP: Kidney renal papillary cell carcinoma
LIHC: Liver hepatocellular carcinoma
LUAD: Lung adenocarcinoma
LUSC: Lung squamous cell carcinoma
PRAD: Prostate adenocarcinoma
STAD: Stomach adenocarcinoma
THCA: Thyroid carcinoma
UCEC: Uterine Corpus Endometrial Carcinoma

## Sheet: Supplementary Table S1
BRCA							COAD							HNSC							KIRC							KIRP							LIHC							LUAD							LUSC
Protein 1	Protein 2	Nnormal	Ntumor	q value	State		Protein 1	Protein 2	Nnormal	Ntumor	q value	State		Protein 1	Protein 2	Nnormal	Ntumor	q value	State		Protein 1	Protein 2	Nnormal	Ntumor	q value	State		Protein 1	Protein 2	Nnormal	Ntumor	q value	State		Protein 1	Protein 2	Nnormal	Ntumor	q value	State		Protein 1	Protein 2	Nnormal	Ntumor	q value	State		Protein 1
CIDEC	AMFR	55	2	0.00371491	[1 0]		SLC9A3	CHP2	13	0	0	[1 1]		CALR	APP	9	2	0.0191805	[0 0]		HLA-B	B2M	16	3	0.0244787	[0 1]		FBP1	BIN1	11	3	0.029313	[1 0]		CALR	P4HB	25	7	0.0363636	[0 0]		DBN1	SPTBN1	19	2	0.0115178	[0 1]		CDC5L
MMP14	TIMP2	68	29	0.0418984	[0 1]		SLC9A3	CHP2	12	1	0.00709711	[0 1]		H2AFX	CALR	9	2	0.0191805	[0 0]		LDHA	LDHB	55	18	0.0419608	[0 1]		FBP1	FBP1	11	3	0.029313	[1 1]		HSP90AB1	GAPDH	17	5	0.0381272	[0 0]		CDC5L	SPTBN1	19	3	0.0171778	[0 1]		CDK2
EIF3H	EIF3L	43	36	0.0790609	[0 1]		CHP1	SLC9A3	10	2	0.0168655	[0 1]		CALR	HSP90B1	9	2	0.0191805	[0 0]		VIM	AKT1	61	29	0.0598178	[0 0]		CRYAB	HSPB1	11	3	0.029313	[0 0]		FN1	GAPDH	15	5	0.0429923	[0 0]		CDK2	SPTBN1	19	3	0.0171778	[0 1]		DBN1
SERPINF1	PNPLA2	39	34	0.0820589	[1 1]		NDRG1	XRCC6	9	3	0.0277966	[1 0]		CALR	P4HB	9	2	0.0191805	[0 0]		CAPN1	VIM	61	29	0.0598178	[0 0]		BHMT	BHMT	15	5	0.0355951	[1 1]		RPL13A	RPL8	27	10	0.0475421	[0 0]		NF2	SPTBN1	19	3	0.0171778	[0 1]		NF2
TXN	COL1A1	41	36	0.082599	[0 0]		FUCA1	MARK2	23	8	0.0289701	[1 0]		PDIA3	CALR	9	2	0.0191805	[0 0]		HMG20B	VIM	61	29	0.0598178	[0 0]		GSTA2	GSTA4	8	3	0.0398671	[1 0]		RPL19	RPL8	38	16	0.0536985	[0 0]		NPM1	CDKN1A	12	3	0.0269283	[0 1]		MMP14
ZFP36	YWHAB	48	44	0.0859197	[1 0]		SDCBP2	TIFA	11	4	0.0302471	[1 0]		TAP1	CALR	9	2	0.0191805	[0 0]		HTRA2	VIM	61	29	0.0598178	[0 0]		GSTA1	GSTA1	15	9	0.0622972	[1 1]		PRDX1	GAPDH	17	8	0.0596392	[0 0]		BAG1	PPP1R15A	20	11	0.0573879	[0 1]		HMGA1
BANF1	PARP1	4	352	0.900235	[1 0]		SDCBP2	ZCCHC17	11	4	0.0302471	[1 0]		CALR	TAPBP	9	2	0.0191805	[0 0]		PKN1	VIM	61	29	0.0598178	[0 0]		NCL	S100A11	17	11	0.0668566	[0 0]		RPL8	RPS6	36	17	0.0598339	[0 0]		KMT2A	PPP1R15A	20	11	0.0573879	[0 1]		YWHAQ
ZFP36	YWHAQ	6	529	0.900405	[0 1]		PRDX6	YWHAE	19	7	0.0306329	[1 0]		TRIM21	CALR	9	2	0.0191805	[0 0]		PLEC	VIM	61	29	0.0598178	[0 0]		HSPA8	RPS4X	8	6	0.0766773	[1 0]		RPL8	RPLP0	38	19	0.0631313	[0 0]		RAD21	PPP1R15A	20	11	0.0573879	[0 1]		MUC1
ERBB2	STAT1	3	265	0.900574	[0 1]		CEACAM1	ANXA2	21	8	0.0316419	[1 0]		PFN1	STUB1	11	3	0.0234375	[0 0]		RAD23B	VIM	61	29	0.0598178	[0 0]		CRYAB	CCND1	16	14	0.0883281	[0 0]		RPL8	RPLP2	38	19	0.0631313	[0 0]		SMAD7	PPP1R15A	20	11	0.0573879	[0 1]		YWHAB
RAB1A	RAB7A	4	354	0.900743	[1 1]		CSRP1	CSRP1	9	4	0.0367219	[1 1]		VASP	PFN1	11	3	0.0234375	[0 0]		SIRT6	VIM	61	29	0.0598178	[0 0]		HSPB8	HSPB1	11	10	0.0914547	[0 0]		RPL8	RPS4X	38	19	0.0631313	[0 0]		SMARCB1	PPP1R15A	20	11	0.0573879	[0 1]		ENO1
PSMB6	PSMB3	5	443	0.900844	[0 1]		SUMO1	TDP2	16	8	0.0411234	[0 1]		WASL	PFN1	11	3	0.0234375	[0 0]		SUMO2	VIM	61	29	0.0598178	[0 0]		CRYAB	BCL2L1	16	15	0.0940439	[0 0]		NCL	RPL8	38	20	0.0662339	[0 0]		PPP1R15A	TSN	20	11	0.0573879	[1 0]		GAPDH
RAB1A	GOLGA5	4	356	0.901246	[1 0]		SUMO2	TDP2	16	8	0.0411234	[0 1]		TUBB4B	TUBB	11	4	0.0310078	[0 0]		SYNC	VIM	61	29	0.0598178	[0 0]		HSPB8	CRYAB	16	15	0.0940439	[0 0]		NOP56	RPL8	38	20	0.0662339	[0 0]		LCOR	KLF6	21	13	0.0641304	[0 1]		GPI
HNRNPA2B1	HNRNPAB	6	537	0.901743	[1 1]		TNFRSF1B	TDP2	16	8	0.0411234	[0 1]		PGK1	TPI1	10	5	0.0421456	[0 0]		VIM	VIM	61	29	0.0598178	[0 0]		HSPB1	AKT1	11	11	0.0996885	[0 0]		RPL8	NPM1	38	20	0.0662339	[0 0]		KLF6	SP1	21	13	0.0641304	[1 0]		TKT
PTGES3	FKBP4	5	448	0.901842	[1 1]		NDRG1	CANX	9	5	0.0454848	[1 0]		TPI1	TPI1	10	6	0.050152	[0 0]		XPNPEP3	VIM	61	29	0.0598178	[0 0]		BAG3	HSPB1	11	11	0.0996885	[0 0]		RPL10	RPL8	38	20	0.0662339	[0 0]		PKM	PCBP1	22	15	0.0701768	[0 1]		TPI1
HNRNPA1	HNRNPAB	6	538	0.901908	[1 1]		PRDX2	PRDX6	28	16	0.0467236	[0 1]		TUBB	TUBA4A	26	17	0.0544079	[0 0]		VIM	YWHAZ	61	29	0.0598178	[0 0]		HSPB1	DFFA	11	11	0.0996885	[0 0]		RPL8	RPL10A	38	20	0.0662339	[0 0]		TUBA1B	TUBA1A	14	10	0.0732737	[0 1]		JUN
PSMB3	PSMD3	6	538	0.901908	[1 0]		NPM1	CDKN1A	10	6	0.0489455	[0 1]		GAPDH	TPI1	9	6	0.0554156	[1 0]		YWHAQ	VIM	59	29	0.0617204	[0 0]		EFTUD2	HSPB1	11	11	0.0996885	[0 0]		RPL10L	RPL8	38	20	0.0662339	[0 0]		ANXA5	PDIA3	45	33	0.075081	[1 0]		PGK1
CHML	RAB1A	4	359	0.90199	[0 1]		CTNNB1	SLC9A3R1	11	8	0.0587182	[0 1]		MYH9	MYL6	22	15	0.0566038	[0 0]		RPL10A	RPLP0	20	10	0.0627178	[1 0]		HSPB1	EIF4A2	11	11	0.0996885	[0 0]		RPL8	RPL11	38	20	0.0662339	[0 0]		RPL21	RPL37A	19	14	0.0754131	[1 0]		GADD45B
RAB1A	GOLGA2	4	359	0.90199	[1 0]		ANXA7	SRI	15	12	0.064213	[0 1]		RPS20	RPS25	10	7	0.0580256	[0 1]		FBP1	BIN1	15	8	0.0666204	[1 0]		HSPB1	EIF4G2	11	11	0.0996885	[0 0]		RPL8	RPL12	38	20	0.0662339	[0 0]		RGCC	AKT1	56	42	0.0766566	[1 0]		GADD45B
CHM	RAB1A	4	360	0.902236	[0 1]		SRI	CALCOCO2	16	13	0.065151	[1 0]		LGALS3BP	LGALS1	31	22	0.0587807	[0 0]		FBP1	FBP1	15	8	0.0666204	[1 1]		G6PD	HSPB1	11	11	0.0996885	[0 0]		RPL8	RPL14	38	20	0.0662339	[0 0]		RGCC	CDK1	56	42	0.0766566	[1 0]		MAP3K4
MICAL1	RAB1A	4	360	0.902236	[0 1]		SRI	SRI	16	13	0.065151	[1 1]		TUBA1A	TUBB4B	12	9	0.0619137	[0 0]		RPL10	RPL5	24	13	0.067591	[0 1]		GDI2	HSPB1	11	11	0.0996885	[0 0]		RPL17	RPL8	38	20	0.0662339	[0 0]		MMP14	TIMP2	20	17	0.0859985	[0 1]		GADD45B
RPTOR	RAB1A	4	360	0.902236	[0 1]		SRI	STAT3	16	13	0.065151	[1 0]		PKM	PCBP1	21	16	0.0628347	[0 0]		ATP1A1	VDAC1	68	38	0.0695829	[1 0]		HNRNPD	HSPB1	11	11	0.0996885	[0 0]		RPL8	RPL18	38	20	0.0662339	[0 0]		AHNAK	HNRNPD	36	32	0.0895806	[1 0]		PTGDS
RAB1A	RUSC2	4	360	0.902236	[1 0]		NDRG1	CTNNB1	9	8	0.0708423	[1 0]		EIF5A	RPL5	14	11	0.0646713	[0 1]		RPLP0	RPL5	18	11	0.0756014	[0 1]		HSPB1	HNRNPH2	11	11	0.0996885	[0 0]		RPL8	RPL18A	38	20	0.0662339	[0 0]		ARAF	RRAS	29	26	0.0902831	[0 1]		RPL18
PSMB4	PRPF19	4	362	0.902723	[1 1]		RPL36	RPL3	11	10	0.0723359	[0 1]		KRT17	CCDC85B	10	8	0.0657698	[0 0]		RPL10	RPL10A	26	18	0.0847946	[0 1]		HSF1	HSPB1	11	11	0.0996885	[0 0]		RPL21	RPL8	38	20	0.0662339	[0 0]		RAF1	RRAS	29	26	0.0902831	[0 1]		EP300
FKBP4	S100A6	5	455	0.903206	[1 1]		RPL36	RPS25	9	9	0.0789981	[0 1]		GRB2	KRT17	10	8	0.0657698	[0 0]		ENO1	TPI1	31	24	0.0938824	[1 0]		HSPB1	HSPB1	11	11	0.0996885	[0 0]		RPL8	RPL23	38	20	0.0662339	[0 0]		RASSF5	RRAS	29	26	0.0902831	[0 1]		SMAD3
PSMB1	PSMA7	3	276	0.904157	[1 1]		RPL19	RPL36	11	11	0.0789981	[1 0]		HIF1A	PKM	21	17	0.0665007	[0 0]		PEA15	MAPK3	3	202	0.900111	[1 0]		HUWE1	HSPB1	11	11	0.0996885	[0 0]		RPL8	RPL23A	38	20	0.0662339	[0 0]		S100A10	AHNAK	36	33	0.0921221	[1 1]		RGCC
PSMA7	PSMD4	4	368	0.904157	[1 0]		RPLP0	RPL36	11	11	0.0789981	[1 0]		TUBB4B	TUBA4A	12	10	0.068323	[0 0]		NPM1	RPL14	5	337	0.9002	[1 0]		HSPB1	IGBP1	11	11	0.0996885	[0 0]		RPL8	RPL26L1	38	20	0.0662339	[0 0]		GADD45B	GADD45GIP1	14	13	0.093207	[1 0]		PKM
FKBP4	S100A1	5	463	0.904719	[1 0]		RPL11	RPL36	11	12	0.0855652	[1 0]		EEF1A1	TUBB	27	23	0.0697354	[1 0]		BCAP31	BCL2L1	2	135	0.900333	[1 0]		IRS4	HSPB1	11	11	0.0996885	[0 0]		RPL27A	RPL8	38	20	0.0662339	[0 0]		GADD45B	MAP2K7	14	13	0.093207	[1 0]		RGCC
JUP	CDH1	3	279	0.90509	[1 0]		RPS25	RPS13	9	10	0.0870119	[1 0]		ARRB1	PKM	21	18	0.0701382	[0 0]		PEA15	CASP8	3	203	0.900555	[1 0]		MAPKAPK5	HSPB1	11	11	0.0996885	[0 0]		RPL8	RPL28	38	20	0.0662339	[0 0]		MAP3K4	GADD45B	14	13	0.093207	[0 1]		RPL18
HNRNPD	HNRNPAB	6	558	0.90509	[0 1]		PCNA	CDKN1A	11	13	0.0920394	[0 1]		PKM	CTNNB1	21	18	0.0701382	[0 0]		PEA15	MAPK1	3	203	0.900555	[1 0]		MME	HSPB1	11	11	0.0996885	[0 0]		RPL30	RPL8	38	20	0.0662339	[0 0]		GADD45B	MAP3K5	14	13	0.093207	[1 0]		YWHAQ
PSMB7	PSMA7	3	279	0.90509	[1 1]		CEACAM1	CEACAM8	27	32	0.0922774	[1 0]		EP300	PKM	21	18	0.0701382	[0 0]		PLD1	PEA15	3	203	0.900555	[0 1]		MYC	HSPB1	11	11	0.0996885	[0 0]		RPL8	RPL31	38	20	0.0662339	[0 0]		CALR	P4HB	22	21	0.095565	[1 0]		ANXA5
AHSA1	FKBP4	5	470	0.906005	[0 1]		CEACAM1	PTPN11	27	32	0.0922774	[1 0]		HDAC6	PKM	21	18	0.0701382	[0 0]		RPS6KA3	PEA15	3	203	0.900555	[0 1]		HSPB1	PGM2	11	11	0.0996885	[0 0]		RPL32	RPL8	38	20	0.0662339	[0 0]		PTGDS	PTGDS	20	20	0.0996622	[1 1]		RPL30
HIST1H3A	HNRNPAB	6	566	0.906306	[0 1]		NCL	S100A11	16	19	0.092441	[0 0]		KPNA1	PKM	21	18	0.0701382	[0 0]		NPM1	H1FX	5	339	0.900731	[1 0]		HSPB1	PNPT1	11	11	0.0996885	[0 0]		RPL36	RPL8	38	20	0.0662339	[0 0]		EIF3I	EIF3L	4	326	0.900215	[1 0]		PCNA
TP63	HNRNPAB	6	566	0.906306	[0 1]		S100B	S100A11	16	19	0.092441	[0 0]		PKM	MAPK1	21	18	0.0701382	[0 0]		NPM1	TRIM28	5	339	0.900731	[1 0]		HSPB1	PPM1A	11	11	0.0996885	[0 0]		RPL37A	RPL8	38	20	0.0662339	[0 0]		MSN	ISG15	2	163	0.900215	[0 0]		VIM
UQCRQ	UQCRC2	4	382	0.907344	[1 0]		VCP	CCNB1	1	105	0.900063	[1 0]		PKM	MDM2	21	18	0.0701382	[0 0]		HNRNPK	HNRNPA1	3	204	0.900994	[1 1]		PRKD1	HSPB1	11	11	0.0996885	[0 0]		RPL8	RPL4	38	20	0.0662339	[0 0]		PSMA7	PSMA3	3	245	0.900399	[1 0]		LCOR
PSMB3	PSMB4	6	575	0.907637	[1 1]		PSMB7	PSMC4	1	105	0.900063	[1 0]		PKM	PML	21	18	0.0701382	[0 0]		NPM1	UBC	5	346	0.902543	[1 1]		HSPB1	SF3A3	11	11	0.0996885	[0 0]		RPL8	RPL5	38	20	0.0662339	[0 0]		PSMB2	PSMA7	3	246	0.900763	[0 1]		LMNA
PSMB3	PSMC3	5	481	0.907957	[1 0]		POMP	PSMB7	1	106	0.900912	[1 1]		TRIM25	PKM	21	18	0.0701382	[0 0]		HMGA1	NPM1	5	349	0.9033	[0 1]		HSPB1	SNW1	11	11	0.0996885	[0 0]		RPL8	RPS13	38	20	0.0662339	[0 0]		PSMA7	PSMC2	3	247	0.901125	[1 0]		KLF6
PSMB3	PSMC4	6	579	0.908216	[1 0]		PPT1	VCP	1	106	0.900912	[0 1]		TRIM35	PKM	21	18	0.0701382	[0 0]		BCAP31	CANX	2	140	0.90355	[1 1]		HSPB1	SPIN1	11	11	0.0996885	[0 0]		RPL8	RPS16	38	20	0.0662339	[0 0]		MDM2	PSMA7	3	248	0.901485	[0 1]		TRIM25
PPT1	VCP	4	387	0.908432	[1 1]		HNRNPL	ATP6V1F	3	318	0.900912	[0 1]		STUB1	EIF5A	19	17	0.0729899	[0 0]		FIS1	BCAP31	2	140	0.90355	[0 1]		UNG	HSPB1	11	11	0.0996885	[0 0]		RPL8	RPS20	38	20	0.0662339	[0 0]		PSMA7	PSMD1	3	248	0.901485	[1 0]		PGK1
FKBP4	CACYBP	5	485	0.908646	[1 0]		ATP6V1B2	ATP6V1F	3	319	0.901192	[0 1]		EIF5A	XPO1	19	17	0.0729899	[0 0]		RPS17	RPS3	4	280	0.90355	[1 1]		HSPB1	XRCC5	11	11	0.0996885	[0 0]		RPL8	RPS23	38	20	0.0662339	[0 0]		PSMA7	PSMD7	3	248	0.901485	[1 0]		RPL18
FKBP4	HSF1	5	485	0.908646	[1 0]		ATP6V1F	ATP6V1H	3	319	0.901192	[1 0]		GAPDH	PKM	20	18	0.0733877	[1 0]		NPM1	GRB2	5	350	0.90355	[1 0]		HSPB1	YWHAQ	11	11	0.0996885	[0 0]		RPL8	RPS25	38	20	0.0662339	[0 0]		PSMA7	PSMD13	3	249	0.901842	[1 0]		ALDOA
PTOV1	FLOT1	4	388	0.908646	[0 1]		UBC	HSPD1	3	320	0.90147	[1 1]		HDAC6	TUBB4B	12	11	0.0746453	[0 0]		RPL10	NPM1	5	350	0.90355	[1 1]		CRYAB	BAG3	16	16	0.0996885	[0 0]		RPL8	RPS3	38	20	0.0662339	[0 0]		PSMA7	PSMA1	3	250	0.902196	[1 0]		CDK2
RPL30	RPL26	3	292	0.908931	[1 0]		CHCHD10	C1QBP	1	107	0.901747	[0 1]		POLR2B	TUBB4B	12	11	0.0746453	[0 0]		H2AFX	NPM1	5	351	0.903798	[0 1]		CRYAB	BAX	16	16	0.0996885	[0 0]		RPL8	RPS3A	38	20	0.0662339	[0 0]		PSMA7	PSMA6	3	250	0.902196	[1 0]		HSD17B10
FKBP4	PHYH	5	487	0.908987	[1 0]		DNAJA1	UQCRQ	1	107	0.901747	[1 1]		TRIM25	TUBB4B	12	11	0.0746453	[0 0]		RPL10A	NPM1	5	351	0.903798	[1 1]		CRYAB	CRYAB	16	16	0.0996885	[0 0]		RPL8	RPS9	38	20	0.0662339	[0 0]		PSMA7	PSMC5	3	250	0.902196	[1 0]		PLD2
POMP	PSMA7	4	390	0.909072	[0 1]		PSMB7	PSMD4	1	107	0.901747	[1 0]		TUBA1C	TUBB4B	12	11	0.0746453	[0 0]		NPM1	RPL3	5	351	0.903798	[1 1]		CS	CRYAB	16	16	0.0996885	[0 0]		RPL8	RPSA	38	20	0.0662339	[0 0]		PSMC6	PSMA7	3	250	0.902196	[0 1]		YWHAQ
CDC37L1	FKBP4	5	488	0.909157	[0 1]		YWHAQ	CDKN1A	2	216	0.902568	[1 0]		VCP	TUBB4B	12	11	0.0746453	[0 0]		NPM1	RPS4X	5	351	0.903798	[1 1]		CRYAB	CTNNB1	16	16	0.0996885	[0 0]		STAU1	RPL8	38	20	0.0662339	[0 0]		EIF3G	EIF3I	4	334	0.902372	[0 1]		RPL30
CHORDC1	FKBP4	5	488	0.909157	[0 1]		PSMB7	RAD23B	1	108	0.902568	[1 0]		TUBB4B	XPO1	12	11	0.0746453	[0 0]		NPM1	RSL1D1	5	351	0.903798	[1 0]		LBH	CRYAB	16	16	0.0996885	[0 0]		GAPDH	ATXN1	17	9	0.0665976	[0 0]		PSMA7	ABL1	3	251	0.902548	[1 0]		PKM
FKBP4	GLMN	5	488	0.909157	[1 0]		NFKBIA	VCP	1	108	0.902568	[0 1]		RPL24	RPS20	14	13	0.0755415	[0 0]		NPM1	HIST2H2BE	5	352	0.904045	[1 0]		CRYAB	PSMA3	16	16	0.0996885	[0 0]		GAPDH	CCNB1	17	9	0.0665976	[0 0]		ABL2	PSMA7	3	251	0.902548	[0 1]		RPS5
FKBP4	HSP90AB1	5	488	0.909157	[1 1]		POMP	PSMB6	2	220	0.90417	[1 0]		AP2M1	TUBB	27	26	0.0781207	[0 0]		NPM1	RPL5	5	352	0.904045	[1 1]		TMEM109	CRYAB	16	16	0.0996885	[0 0]		ENO1	GAPDH	17	9	0.0665976	[0 0]		PSMA7	CUL1	3	251	0.902548	[1 0]		TUBA1B
FKBP4	NR3C1	5	488	0.909157	[1 0]		PSMB1	PSMB7	1	110	0.90417	[1 1]		HSPA5	HSPA8	21	21	0.0808824	[0 1]		HINT1	BTRC	4	282	0.904168	[1 0]		CRYAB	VEGFA	16	16	0.0996885	[0 0]		GAPDH	GAPDH	17	9	0.0665976	[0 0]		PSMA7	PSMA2	3	251	0.902548	[1 0]		EP300
FKBP4	RPS10-NUDT3	5	488	0.909157	[1 0]		VCP	TP53	1	110	0.90417	[1 0]		AKT1	TUBB	27	27	0.0808824	[0 0]		HINT1	CDC34	4	282	0.904168	[1 0]		FIS1	BCAP31	1	82	0.90079	[0 1]		MAPK7	GAPDH	17	9	0.0665976	[0 0]		PSMA4	PSMA7	3	251	0.902548	[0 1]		GAPDH
FLOT1	AURKB	4	391	0.909284	[1 0]		PSMA7	PSMB6	3	331	0.904432	[1 0]		BRCA1	TUBB	27	27	0.0808824	[0 0]		NPM1	AKT1	5	353	0.904291	[1 0]		RPL21	RPSA	1	84	0.902922	[0 1]		GAPDH	NPM1	17	9	0.0665976	[0 0]		PSMA5	PSMA7	3	251	0.902548	[0 1]		HDAC6
FLOT1	INCENP	4	391	0.909284	[1 0]		COL1A2	SERPINB5	2	221	0.904562	[1 0]		CBL	TUBB	27	27	0.0808824	[0 0]		CDT1	NPM1	5	353	0.904291	[0 1]		TRAPPC1	TRAPPC12	1	86	0.904965	[1 0]		PCNA	GAPDH	17	9	0.0665976	[0 0]		PSMA7	PSMC1	3	251	0.902548	[1 0]		KPNA1
FLOT1	SORBS1	4	391	0.909284	[1 0]		POMP	PSMB1	1	111	0.904951	[1 0]		TUBB	CCT2	27	27	0.0808824	[0 0]		CENPA	NPM1	5	353	0.904291	[0 1]		TRAPPC1	TRAPPC2L	1	86	0.904965	[1 0]		PLD2	GAPDH	17	9	0.0665976	[0 0]		PSMA7	PSMD12	3	251	0.902548	[1 0]		PKM
TMED9	TMED2	5	494	0.910161	[1 1]		PSMB7	PSMD3	1	111	0.904951	[1 0]		TUBB	HDAC6	27	27	0.0808824	[0 0]		CTCF	NPM1	5	353	0.904291	[0 1]		RPL27	RPS9	1	98	0.91562	[1 0]		GAPDH	POU2F1	17	9	0.0665976	[0 0]		PSMA7	PSMD14	3	251	0.902548	[1 0]		PKM
PSMB3	PSMC5	6	596	0.9106	[1 0]		HSPD1	APP	3	335	0.905465	[1 1]		HTRA2	TUBB	27	27	0.0808824	[0 0]		DNAJB4	NPM1	5	353	0.904291	[0 1]		CUL3	HSPD1	0	58	1	[0 1]		GAPDH	RPA2	17	9	0.0665976	[0 0]		PSMA7	PSMD5	3	251	0.902548	[1 0]		TRIM25
EDF1	JUN	7	698	0.910911	[1 0]		EIF3A	EIF3E	1	112	0.90572	[0 1]		MAPRE1	TUBB	27	27	0.0808824	[0 0]		ELF4	NPM1	5	353	0.904291	[0 1]		DHFR	HSPD1	0	58	1	[0 1]		GAPDH	SET	17	9	0.0665976	[0 0]		PSMA7	PSMD6	3	251	0.902548	[1 0]		TRIM35
JAK1	STAT1	3	301	0.911412	[0 1]		MRPS35	DAP3	1	112	0.90572	[1 0]		PEX14	TUBB	27	27	0.0808824	[0 0]		GAPDH	NPM1	5	353	0.904291	[1 1]		HDAC1	HSPD1	0	58	1	[0 1]		GAPDH	SIAH1	17	9	0.0665976	[0 0]		RPL37A	RPS23	3	251	0.902548	[1 1]		PKM
PSMB2	PSMB3	6	610	0.912473	[0 1]		MRPS22	MRPS35	1	112	0.90572	[0 1]		TUBA1A	TUBB	27	27	0.0808824	[0 0]		NPM1	HIST1H3A	5	353	0.904291	[1 0]		HSPD1	HSP90AB1	0	58	1	[1 1]		GAPDH	TPI1	17	9	0.0665976	[0 0]		UCHL5	PSMA7	3	251	0.902548	[0 1]		YWHAE
CEBPB	EGR1	7	715	0.912845	[0 0]		MRPS31	MRPS35	1	112	0.90572	[0 1]		TUBA1C	TUBB	27	27	0.0808824	[0 0]		HIST1H3E	NPM1	5	353	0.904291	[0 1]		MMGT1	FLOT2	0	62	1	[0 1]		TRAP1	GAPDH	17	9	0.0665976	[0 0]		EIF3B	EIF3I	4	335	0.902635	[0 1]		FOS
PSMB3	PSMC2	6	615	0.913122	[1 0]		MRPS35	MRPS5	1	112	0.90572	[1 0]		VCP	TUBB	27	27	0.0808824	[0 0]		NPM1	HIST1H4A	5	353	0.904291	[1 0]		MET	GGA3	0	67	1	[1 0]		H2AFX	CALR	28	15	0.067337	[0 0]		RPL23	RPL37A	3	252	0.902897	[1 1]		RPL30
PSMB3	PSME4	6	615	0.913122	[1 0]		HSD17B10	UBA1	1	112	0.90572	[1 0]		TUBB	XPO1	27	27	0.0808824	[0 0]		HMGA2	NPM1	5	353	0.904291	[0 1]		MET	GRB2	0	60	1	[1 0]		CALR	HSP90B1	28	15	0.067337	[0 0]		ZFP36	PABPC1	3	255	0.903929	[0 1]		HNRNPA1
PSMB3	PSMA3	6	616	0.913251	[1 0]		PSMB7	PSMD2	1	112	0.90572	[1 0]		RPS20	RPL5	10	10	0.0808824	[0 1]		NPM1	HP1BP3	5	353	0.904291	[1 0]		HGF	MET	0	67	1	[0 1]		PDIA3	CALR	28	15	0.067337	[0 0]		EIF3I	EIF3C	4	342	0.904437	[1 0]		TXN
PSMB3	PSMD1	6	616	0.913251	[1 0]		RPL37A	RPL26	1	112	0.90572	[1 0]		RPS20	RPL18	14	15	0.0861619	[0 0]		IRF1	NPM1	5	353	0.904291	[0 1]		LGALS8	ITGA3	0	63	1	[0 1]		TAP1	CALR	28	15	0.067337	[0 0]		EIF3F	EIF3I	4	342	0.904437	[0 1]		RPL18
PSMB3	PSMD12	6	616	0.913251	[1 0]		RPL37A	RPS26	1	112	0.90572	[1 0]		HSPA5	HSP90B1	29	32	0.0885089	[0 0]		MDM2	NPM1	5	353	0.904291	[0 1]		MET	MET	0	67	1	[1 1]		CALR	TAPBP	28	15	0.067337	[0 0]		EIF3M	EIF3I	4	342	0.904437	[0 1]		HMGA1
PSMB3	PSMD7	6	616	0.913251	[1 0]		YWHAH	YWHAB	1	112	0.90572	[1 1]		FKBP4	S100A2	9	10	0.0890688	[0 0]		MTF1	NPM1	5	353	0.904291	[0 1]		FLOT2	RAB2A	0	62	1	[1 0]		TRIM21	CALR	28	15	0.067337	[0 0]		EIF3I	HERC2	4	342	0.904437	[1 0]		RPS5
PSMB3	PSME3	6	616	0.913251	[1 0]		VCP	GRB2	1	113	0.906476	[1 0]		LDHA	LDHB	39	44	0.0903154	[0 0]		NAP1L4	NPM1	5	353	0.904291	[0 1]		ATP1A1	VDAC1	0	160	1	[0 0]		GAPDH	EEF1A1	12	7	0.0728863	[0 1]		HNRNPF	HNRNPUL1	2	172	0.90494	[1 0]		RPL30
PSMB3	PSMA1	6	618	0.913508	[1 0]		PSMB8	PSMB3	1	113	0.906476	[0 1]		SNRPB	CD2BP2	39	44	0.0903154	[0 0]		NOP56	NPM1	5	353	0.904291	[0 1]		MVP	MVP	0	69	1	[1 1]		RPL13A	RPL30	27	17	0.0782185	[0 0]		RPL37A	RPL6	3	258	0.90494	[1 1]		TRAM1
EMD	BANF1	4	413	0.913699	[0 1]		NQO1	TP53	1	113	0.906476	[1 0]		SNRPB	CLNS1A	39	44	0.0903154	[0 0]		NPM1	NPM1	5	353	0.904291	[1 1]		NDUFB10	NDUFB11	0	69	1	[1 0]		NOP56	RPL13A	27	18	0.0824402	[0 0]		RPL37A	RPSA	3	258	0.90494	[1 1]		TUBB
PSMA4	PSMB3	6	620	0.913763	[0 1]		UBXN1	VCP	1	113	0.906476	[0 1]		MEPCE	SNRPB	39	44	0.0903154	[0 0]		NPM3	NPM1	5	353	0.904291	[0 1]		MVP	PARP4	0	69	1	[1 0]		RPL13A	RPL10	27	18	0.0824402	[0 0]		HNRNPA1	HNRNPF	2	175	0.906417	[1 1]		MEPCE
PSMB3	PSMC6	6	620	0.913763	[1 0]		VDAC1	RPN1	2	227	0.90685	[1 1]		PSMA3	SNRPB	39	44	0.0903154	[0 0]		PA2G4	NPM1	5	353	0.904291	[0 1]		SIRT3	HSPD1	0	58	1	[0 1]		RPL13A	RPL14	27	18	0.0824402	[0 0]		RPL37A	RPS7	2	176	0.9069	[1 1]		PSMA3
PSMB3	PSMG2	6	620	0.913763	[1 0]		PSMB7	PSMB4	1	114	0.90722	[1 1]		SF3A2	SNRPB	39	44	0.0903154	[0 0]		NPM1	PLCG1	5	353	0.904291	[1 0]		MET	RANBP9	0	67	1	[1 0]		HSP90AB1	RPS6	40	29	0.0890117	[0 0]		RPN1	OS9	2	177	0.907377	[1 0]		SF3A2
BANF1	RBBP7	4	414	0.913889	[1 0]		PSMB7	PSME1	1	114	0.90722	[1 1]		SMN1	SNRPB	39	44	0.0903154	[0 0]		NPM1	PSMC4	5	353	0.904291	[1 0]		MET	SOCS1	0	67	1	[1 0]		RPS18	RPS6	33	24	0.0892658	[0 0]		RPL31	RPL37A	3	272	0.90939	[1 1]		SMN1
PSMB3	PSMA2	6	621	0.913889	[1 0]		IQGAP1	VCP	1	114	0.90722	[0 1]		SMN2	SNRPB	39	44	0.0903154	[0 0]		NPM1	RPS6	5	353	0.904291	[1 1]		RPL21	RPL23	0	60	1	[0 1]		RPS20	RPS18	33	25	0.0926406	[0 0]		RPL37A	RPS14	3	274	0.909992	[1 1]		SMN2
PSMB3	PSMA5	6	621	0.913889	[1 0]		NUB1	VCP	1	114	0.90722	[0 1]		SNRPB	SNRNP200	39	44	0.0903154	[0 0]		SP1	NPM1	5	353	0.904291	[0 1]		RPL21	RPL36	0	83	1	[0 1]		HSP90B1	P4HB	30	23	0.0936482	[0 0]		RPL28	RPL14	2	183	0.910141	[1 0]		SNRPB
PSMB3	PSMA6	6	621	0.913889	[1 0]		UBL4A	VCP	1	114	0.90722	[0 1]		SNRPB	SNRPD3	39	44	0.0903154	[0 0]		ZNF668	NPM1	5	353	0.904291	[0 1]		RPL37A	RPL36	0	65	1	[0 1]		RPL10	RPS18	33	26	0.0959905	[0 0]		RPL37A	RPS5	3	275	0.910289	[1 1]		SNRPB
PSMB3	PSMC1	6	621	0.913889	[1 0]		UBXN4	VCP	1	114	0.90722	[0 1]		SRRM1	SNRPB	39	44	0.0903154	[0 0]		RPS20	RPS14	5	358	0.905501	[1 1]									RPL19	RPS6	39	31	0.0967601	[0 0]		RPL37A	RPL36	3	277	0.91088	[1 1]		SRRM1
PSMB3	PSMD13	6	621	0.913889	[1 0]		ATXN10	GNB2	2	229	0.907588	[0 1]		HSPA5	HNRNPA1	29	34	0.0935234	[0 0]		HNRNPA1	NONO	3	215	0.905581	[1 0]									RPL19	RPLP0	43	35	0.0988533	[0 0]		YWHAZ	CTNNB1	2	185	0.911026	[1 1]		SMARCB1
PSMB3	PSMD14	6	621	0.913889	[1 0]		GNG2	GNB2	2	229	0.907588	[0 1]		RPN1	HSPA5	29	34	0.0935234	[0 0]		RPS14	RPS26	4	287	0.90568	[1 0]									RPS18	RPS10	33	27	0.0993158	[0 0]		RPL37A	RPL13	3	278	0.911172	[1 1]		NFKBIA
PSMB3	PSMD6	6	621	0.913889	[1 0]		GNB2	PDCL	2	229	0.907588	[1 0]		RPL8	RPS20	15	18	0.0955137	[1 0]		RPS16	RPS14	5	360	0.905977	[1 1]									RPS18	RPS13	33	27	0.0993158	[0 0]		RPL37A	RPS3A	3	282	0.912321	[1 1]		PKM
UCHL5	PSMB3	6	621	0.913889	[0 1]		BAG3	NQO1	1	115	0.907953	[0 1]		RPS20	RPS11	15	18	0.0955137	[0 1]		RPS14	RPLP2	5	362	0.906448	[1 1]									RPS18	RPS14	33	27	0.0993158	[0 0]		RPL37A	DDX21	3	283	0.912604	[1 0]		HNRNPA1
RPL21	RPS9	3	311	0.914016	[0 1]		FOS	JUN	1	115	0.907953	[1 1]		RPS20	RPS18	15	18	0.0955137	[0 1]		RPL10	RPS14	5	364	0.906914	[1 1]									RPS15	RPS18	33	27	0.0993158	[0 0]		MSN	ARHGDIA	2	189	0.912745	[0 0]		LPCAT1
PRKCD	STAT1	3	321	0.916471	[0 1]		VCP	ACTB	1	115	0.907953	[1 1]		RPS20	RPS6	14	17	0.096541	[0 1]		RPS14	RPL10A	5	364	0.906914	[1 1]									RPS18	RPS15A	33	27	0.0993158	[0 0]		RPL21	RPL36	2	189	0.912745	[0 1]		ZFP36
DTX3L	STAT1	3	323	0.916945	[0 1]		VCP	AKT1	1	115	0.907953	[1 0]		NDRG1	LDHA	34	42	0.0980475	[0 0]		RPS14	RPL5	5	364	0.906914	[1 1]									RPS18	RPS16	33	27	0.0993158	[0 0]		RPL37A	RPL18	3	284	0.912885	[1 1]		LMNA
PSMA3	EGR1	7	754	0.916979	[0 0]		VCP	AMFR	1	115	0.907953	[1 0]		YWHAB	HSPA5	29	36	0.098483	[0 0]		RPLP0	RPS14	5	364	0.906914	[1 1]									RPS23	RPS18	33	27	0.0993158	[0 0]		RPL37A	RPL30	3	288	0.913991	[1 1]		RPS17
BANF1	TMPO	4	431	0.917004	[1 0]		ANKRD13D	VCP	1	115	0.907953	[0 1]		NDRG1	XRCC6	37	46	0.0986163	[0 0]		BCAP31	ACTG1	2	146	0.907145	[1 1]									RPS18	RPS25	33	27	0.0993158	[0 0]		RRS1	RPL37A	3	289	0.914263	[0 1]		AKT1
RPL21	RPS5	3	324	0.91718	[0 1]		ANKZF1	VCP	1	115	0.907953	[0 1]		RPS20	RPS4X	12	15	0.0990991	[0 1]		BCAP31	BCAP29	2	146	0.907145	[1 0]									RPS18	RPS3	33	27	0.0993158	[0 0]		RPL37A	NOP56	3	290	0.914533	[1 0]		EEF1A1
CDKN2A	EGR1	7	757	0.917281	[0 0]		ASPSCR1	VCP	1	115	0.907953	[0 1]		HDGF	DDX5	1	103	0.900636	[1 1]		BCAP31	BCAP31	2	146	0.907145	[1 1]									RPS18	RPS3A	33	27	0.0993158	[0 0]		GANAB	PRKCSH	2	194	0.914802	[1 0]		TUBB
BANF1	BANF1	4	433	0.917356	[1 1]		VCP	ATXN1	1	115	0.907953	[1 0]		DNAJA1	HSPA9	1	103	0.900636	[1 0]		BCAP31	BCL2	2	146	0.907145	[1 0]									RPS18	RPS4X	33	27	0.0993158	[0 0]		NPM1	RPS28	2	194	0.914802	[1 1]		HTRA2
BANF1	EHMT2	4	433	0.917356	[1 0]		ATXN3	VCP	1	115	0.907953	[0 1]		SYNCRIP	DDX5	1	103	0.900636	[0 1]		BCAP31	CASP8	2	146	0.907145	[1 0]									RPS18	RPS5	33	27	0.0993158	[0 0]		RPL24	RPL37A	3	291	0.914802	[1 1]		TUBB
CREBBP	EGR1	7	759	0.917481	[0 0]		VCP	BRCA1	1	115	0.907953	[1 0]		RPL23	RPS3A	2	206	0.900636	[1 1]		EEF1A1	RPS14	5	365	0.907145	[1 1]									RPS18	RPS7	33	27	0.0993158	[0 0]		RPL37A	RPS3	3	291	0.914802	[1 1]		MAPRE1
EGR1	EP300	7	759	0.917481	[0 0]		VCP	BTRC	1	115	0.907953	[1 0]		DDX5	AIRE	1	104	0.901497	[1 0]		MDM2	RPS14	5	365	0.907145	[0 1]									RPS18	RPS9	33	27	0.0993158	[0 0]		VDAC1	RPN1	2	194	0.914802	[0 1]		RPL18
SNAI1	EGR1	7	759	0.917481	[0 0]		VCP	CDK2	1	115	0.907953	[1 0]		DDX5	AKAP8	1	104	0.901497	[1 0]		RPL3	RPS14	5	365	0.907145	[1 1]									RPS18	RPSA	33	27	0.0993158	[0 0]		RPL37A	MYBBP1A	3	293	0.915334	[1 0]		RPL21
SP1	EGR1	7	759	0.917481	[0 0]		VCP	CEP55	1	115	0.907953	[1 0]		AKT1	DDX5	1	104	0.901497	[0 1]		RPS18	RPS14	5	365	0.907145	[1 1]									RPS17	RPS25	2	136	0.901618	[0 1]		RPL37A	RPL10A	3	293	0.915334	[1 1]		PEX14
TBX2	EGR1	7	759	0.917481	[0 0]		COPS5	VCP	1	115	0.907953	[0 1]		DDX5	CBX7	1	104	0.901497	[1 0]		RPS25	RPS14	5	365	0.907145	[1 1]									BAG3	GSTO1	2	138	0.902905	[0 1]		RPL11	RPL37A	3	293	0.915334	[1 1]		TP53
STAT1	IGBP1	3	327	0.917878	[1 0]		VCP	CUL1	1	115	0.907953	[1 0]		DHX15	DDX5	1	104	0.901497	[0 1]		RPS29	RPS14	5	365	0.907145	[0 1]									RPLP2	RPS23	3	208	0.903327	[1 0]		RPL37A	RPL12	3	293	0.915334	[1 1]		TUBA1C
S100A14	S100A16	6	655	0.917993	[1 1]		VCP	CUL2	1	115	0.907953	[1 0]		EED	DDX5	1	104	0.901497	[0 1]		RPS4X	RPS14	5	365	0.907145	[1 1]									UBA52	RPLP2	3	209	0.903745	[0 1]		RPL19	RPL37A	3	293	0.915334	[1 1]		VCP
VDAC1	DDOST	3	330	0.918563	[1 1]		CUL3	VCP	1	115	0.907953	[0 1]		DDX5	EIF4A3	1	104	0.901497	[1 0]		RPS14	RPS6	5	365	0.907145	[1 1]									RPL35	RPL14	3	210	0.904159	[1 0]		RPL37A	RPL27	3	293	0.915334	[1 1]		TUBB
GNG5	GNB2	3	331	0.918789	[1 1]		CUL7	VCP	1	115	0.907953	[0 1]		DDX5	EP300	1	104	0.901497	[1 0]		TSR1	RPS14	5	365	0.907145	[0 1]									RPS9	RPS25	2	141	0.904774	[0 1]		RPL37A	RPL3	3	293	0.915334	[1 1]		HMGA1
STAT2	STAT1	3	331	0.918789	[0 1]		DERL1	VCP	1	115	0.907953	[0 1]		EZH2	DDX5	1	104	0.901497	[0 1]		NCL	NPM1	4	294	0.907719	[0 1]									FBP1	BIN1	4	283	0.905079	[0 0]		RPL37A	RPL5	3	293	0.915334	[1 1]		RAD21
EIF2AK2	STAT1	3	333	0.919238	[0 1]		DERL2	VCP	1	115	0.907953	[0 1]		DDX5	HDAC2	1	104	0.901497	[1 0]		ST13	HSPA8	2	148	0.908285	[1 1]									FBP1	FBP1	4	283	0.905079	[0 0]		RPL37A	RPL8	3	293	0.915334	[1 1]		TUBA1A
PRMT1	STAT1	3	333	0.919238	[0 1]		ELAVL1	VCP	1	115	0.907953	[0 1]		DDX5	HDAC3	1	104	0.901497	[1 0]		IRAK1	ST13	2	148	0.908285	[0 1]									RPL23	RPLP2	3	213	0.905381	[0 1]		RPL37A	RPLP0	3	293	0.915334	[1 1]		RPL6
DDB1	STAT1	3	334	0.91946	[0 1]		FAF1	VCP	1	115	0.907953	[0 1]		HNRNPA0	DDX5	1	104	0.901497	[0 1]		RPS9	RPS14	4	297	0.908566	[1 1]									RPL28	RPLP2	3	213	0.905381	[0 1]		RPL37A	RPLP2	3	293	0.915334	[1 1]		NPM1
IRF1	STAT1	3	334	0.91946	[0 1]		FAF2	VCP	1	115	0.907953	[0 1]		PIAS1	DDX5	1	104	0.901497	[0 1]		HNRNPA1	LMNA	3	223	0.908659	[1 0]									RPS5	RPS25	2	143	0.905981	[0 1]		RPL37A	RPS12	3	293	0.915334	[1 1]		RPL21
STAT1	SMARCA4	3	334	0.91946	[1 0]		FCHSD2	VCP	1	115	0.907953	[0 1]		PSMA3	DDX5	1	104	0.901497	[0 1]		PSEN1	ST13	2	150	0.909397	[0 1]									RPL37A	RPLP2	3	215	0.906179	[0 1]		RPL37A	RPS16	3	293	0.915334	[1 1]		EIF5A
STAT1	BRCA1	3	335	0.919681	[1 0]		FUS	VCP	1	115	0.907953	[0 1]		SRRM1	DDX5	1	104	0.901497	[0 1]		ZFP36	PABPC1	3	230	0.911192	[1 1]									RPS3A	RPLP2	3	215	0.906179	[0 1]		RPL37A	RPS20	3	293	0.915334	[1 1]		RPS3
STAT1	CREBBP	3	335	0.919681	[1 0]		VCP	GTF3C5	1	115	0.907953	[1 0]		SUZ12	DDX5	1	104	0.901497	[0 1]		HINT1	CTNNB1	3	235	0.912917	[1 0]									RPL35	RPL17	3	217	0.906963	[1 0]		RPL37A	RPS25	3	293	0.915334	[1 1]		TSC22D3
DOT1L	STAT1	3	335	0.919681	[0 1]		HERPUD1	VCP	1	115	0.907953	[0 1]		TRIM25	DDX5	1	104	0.901497	[0 1]		HSPA5	HNRNPA1	3	236	0.913254	[1 1]									RPL10L	RPL35	3	218	0.90735	[0 1]		RPL37A	RPS4X	3	293	0.915334	[1 1]		COX6B1
STAT1	EP300	3	335	0.919681	[1 0]		HSPA4	VCP	1	115	0.907953	[0 1]		PTPRF	NAA50	1	104	0.901497	[1 0]		SRRM2	HNRNPA1	3	237	0.913588	[0 1]									RPS21	RPS5	2	147	0.908304	[1 0]		RPL37A	RPS6	3	293	0.915334	[1 1]		COX6B1
FANCC	STAT1	3	335	0.919681	[0 1]		VCP	HSPA8	1	115	0.907953	[1 1]		ARHGDIA	CDC42	1	105	0.902344	[1 1]		RPL21	RPS15A	2	159	0.914085	[1 0]									RPS25	RPS14	2	148	0.908868	[1 0]		HNRNPF	U2AF2	2	196	0.915598	[1 0]		MUC1
IRF9	STAT1	3	335	0.919681	[0 1]		VCP	HTT	1	115	0.907953	[1 0]		TAP1	PDIA3	2	210	0.902344	[0 1]		HNRNPA1	HNRNPAB	3	240	0.914576	[1 0]									RPL24	RPL5	1	75	0.909973	[0 1]		RPL37A	RPS15A	2	196	0.915598	[1 0]		YWHAZ
STAT1	JAK2	3	335	0.919681	[1 0]		HUWE1	VCP	1	115	0.907953	[0 1]		RPL13	RPL23	2	210	0.902344	[1 1]		HNRNPC	HNRNPA1	3	242	0.915222	[0 1]									RPLP2	RPS7	3	226	0.910336	[1 0]		HNRNPF	HNRNPM	2	199	0.916764	[1 0]		YWHAQ
KPNA1	STAT1	3	335	0.919681	[0 1]		INSIG2	VCP	1	115	0.907953	[0 1]		CDC42	CDC42EP1	1	106	0.903176	[1 0]		HNRNPA1	DDX5	2	162	0.915542	[1 0]									RPL36	RPS25	2	152	0.911053	[0 1]		NPM1	UQCRH	2	199	0.916764	[1 0]		APEX1
LMO2	STAT1	3	335	0.919681	[0 1]		NQO1	STUB1	1	115	0.907953	[1 0]		NCL	RPL21	1	106	0.903176	[1 1]		HNRNPA1	ADAR	3	245	0.916173	[1 0]									RPL32	RPS3	1	77	0.912106	[1 0]		HNRNPF	HNRNPD	2	203	0.91827	[1 0]		P4HB
MAVS	STAT1	3	335	0.919681	[0 1]		MDM2	VCP	1	115	0.907953	[0 1]		NOP56	RPL23	2	212	0.903176	[0 1]		HNRNPDL	HNRNPA1	3	246	0.916486	[0 1]									RPL18	RPS25	2	155	0.912624	[0 1]		HNRNPH1	HNRNPF	2	203	0.91827	[0 1]		PDIA4
STAT1	MCM5	3	335	0.919681	[1 0]		NCAPH	VCP	1	115	0.907953	[0 1]		RPL24	RPL23	2	213	0.903587	[1 1]		PABPC1	HNRNPA1	3	246	0.916486	[1 1]									RPS25	RPS13	2	156	0.913135	[1 0]		RPA2	HNRNPF	2	206	0.919365	[0 1]		PPIB
MTOR	STAT1	3	335	0.919681	[0 1]		NF1	VCP	1	115	0.907953	[0 1]		RPL23	RPL30	2	213	0.903587	[1 1]		HNRNPA1	PRPF19	3	249	0.917409	[1 0]									RPS9	RPS20	2	157	0.913641	[0 1]		TRIM25	HNRNPF	2	210	0.920779	[0 1]		TSC22D3
NR1H3	STAT1	3	335	0.919681	[0 1]		NGLY1	VCP	1	115	0.907953	[0 1]		RPL23	RPS3	2	213	0.903587	[1 1]		KHSRP	HNRNPA1	3	250	0.917712	[0 1]									RPL10	RPS21	1	79	0.91414	[0 1]		ZNF689	HNRNPF	2	210	0.920779	[0 1]		RPL6
STAT1	PIAS1	3	335	0.919681	[1 0]		VCP	NPLOC4	1	115	0.907953	[1 0]		MSN	ARHGDIA	1	107	0.903994	[1 0]		HNRNPA1	LARP1	3	250	0.917712	[1 0]									RPS25	RPL10	1	79	0.91414	[1 0]		RPS23	RPL28	2	211	0.921125	[1 1]		RPS3A
PPARG	STAT1	3	335	0.919681	[0 1]		NSFL1C	VCP	1	115	0.907953	[0 1]		RPL23	RPS5	2	214	0.903994	[1 1]		PTBP1	HNRNPA1	3	250	0.917712	[0 1]									RPL12	RPS3	1	79	0.91414	[1 0]		YWHAB	YWHAG	1	107	0.922144	[1 1]		RPS9
STAT1	PTK2	3	335	0.919681	[1 0]		VCP	OTULIN	1	115	0.907953	[1 0]		PPT1	VCP	2	214	0.903994	[0 1]		HNRNPA1	RPS3A	3	250	0.917712	[1 1]									RPL23A	RPS25	2	158	0.91414	[0 1]		NPM1	HIST1H1C	2	215	0.922478	[1 0]		RPN1
PTPN2	STAT1	3	335	0.919681	[0 1]		VCP	PDCD4	1	115	0.907953	[1 0]		RPL23	RPS25	2	215	0.904398	[1 1]		DHX9	HNRNPA1	3	251	0.918013	[0 1]									ECI2	ECH1	1	80	0.915122	[0 1]		LGALS3BP	LGALS3	1	108	0.92281	[1 0]		VCP
RXRA	STAT1	3	335	0.919681	[0 1]		PLAA	VCP	1	115	0.907953	[0 1]		VCP	PSMD4	2	215	0.904398	[1 0]		HNRNPM	HNRNPA1	3	251	0.918013	[0 1]									ECH1	EEF1G	1	80	0.915122	[1 0]		NFKBIA	HNRNPA1	1	109	0.923464	[0 1]		TSC22D3
STAT1	STAT1	3	335	0.919681	[1 1]		VCP	PPM1B	1	115	0.907953	[1 0]		GNL3	RPL23	2	216	0.904798	[0 1]		HNRNPA1	MRPL37	3	251	0.918013	[1 0]									MCCC2	ECH1	1	80	0.915122	[0 1]		RPL21	RPS15	1	111	0.924739	[0 1]		TSC22D3
TRADD	STAT1	3	335	0.919681	[0 1]		PPP1CC	VCP	1	115	0.907953	[0 1]		MDM2	RPL23	2	216	0.904798	[0 1]		HNRNPA1	MRPS35	3	251	0.918013	[1 0]									ECH1	PEX5	1	80	0.915122	[1 0]		VCP	YWHAZ	2	222	0.924739	[0 1]		TSC22D3
XPO1	STAT1	3	335	0.919681	[0 1]		VCP	PPP2CA	1	115	0.907953	[1 0]		RPL23	MRPS11	2	216	0.904798	[1 0]		HNRNPA1	RBMX	3	251	0.918013	[1 0]									RPL27	RPL30	1	80	0.915122	[1 0]		NPM1	TRIM28	2	223	0.925051	[1 0]		TSC22D3
HNRNPA1	ADAR	4	448	0.919901	[1 1]		VCP	PSMA1	1	115	0.907953	[1 0]		TP63	HNRNPAB	1	108	0.904798	[0 1]		SFPQ	HNRNPA1	3	251	0.918013	[0 1]									RPL12	RPSA	1	80	0.915122	[1 0]		ITGA3	CD9	2	229	0.926871	[0 0]		NPM1
MUC1	CTNND1	4	452	0.920554	[1 0]		PSMA2	VCP	1	115	0.907953	[0 1]		RPL10	RPL23	2	216	0.904798	[1 1]		HNRNPA1	XRN2	3	251	0.918013	[1 0]									RPS6	RPLP2	3	241	0.915445	[1 1]		YWHAG	KIF5B	1	115	0.927166	[1 0]		STUB1
MUC1	ESR1	4	452	0.920554	[1 0]		PSMA4	VCP	1	115	0.907953	[0 1]		RPL10A	RPL23	2	216	0.904798	[1 1]		HNRNPA1	AKAP8	3	252	0.918312	[1 0]									AKR1B10	ACACA	2	162	0.916082	[1 0]		RPL28	RPS3A	2	231	0.927458	[1 1]		EIF5A
ESR1	GSN	7	793	0.920738	[0 0]		RHBDD1	VCP	1	115	0.907953	[0 1]		RPL11	RPL23	2	216	0.904798	[1 1]		CCAR2	HNRNPA1	3	252	0.918312	[0 1]									RPS13	RPS21	2	162	0.916082	[0 1]		RPL21	RPL23	1	116	0.927748	[0 1]		CALR
PA2G4	HMGA1	2	227	0.920876	[0 1]		RNF19A	VCP	1	115	0.907953	[0 1]		RPL17	RPL23	2	216	0.904798	[0 1]		HNRNPA1	CDC5L	3	252	0.918312	[1 0]									RPS5	RPS20	2	162	0.916082	[0 1]		RPL28	RPL36	2	234	0.928322	[1 1]		LMAN1
HIST1H1C	YBX1	4	457	0.921355	[1 1]		RNF31	VCP	1	115	0.907953	[0 1]		RPL18	RPL23	2	216	0.904798	[1 1]		CHUK	HNRNPA1	3	252	0.918312	[0 1]									BMI1	AGXT	2	163	0.916554	[0 0]		RPL37A	RPS7	1	117	0.928322	[1 0]		P4HA2
PRPF19	PRPF6	2	229	0.921513	[1 0]		VCP	RPS9	1	115	0.907953	[1 1]		RPL19	RPL23	2	216	0.904798	[1 1]		HNRNPA1	CPSF6	3	252	0.918312	[1 0]									RPS20	RPS14	2	163	0.916554	[1 0]		CGN	YWHAG	1	119	0.929441	[0 1]		P4HB
HSPB1	FKBP4	4	459	0.92167	[1 1]		SIK2	VCP	1	115	0.907953	[0 1]		RPL23	RPL27	2	216	0.904798	[1 1]		DDX1	HNRNPA1	3	252	0.918312	[0 1]									RPS28	RPS25	2	163	0.916554	[0 1]		TXNIP	DDIT4	1	119	0.929441	[1 1]		SUCO
PSMA7	PSMD2	4	461	0.921984	[1 0]		VCP	SKP1	1	115	0.907953	[1 0]		RPL23	RPL3	2	216	0.904798	[1 1]		HNRNPA1	DHX36	3	252	0.918312	[1 0]									RPL14	RPLP2	3	245	0.91671	[0 1]		YWHAG	LARP1	1	119	0.929441	[1 0]		UBQLN1
RBM3	ILF2	3	346	0.922036	[0 1]		STUB1	VCP	1	115	0.907953	[0 1]		RPL23	RPL32	2	216	0.904798	[1 1]		HNRNPA1	EEF1A1	3	252	0.918312	[1 1]									RPLP2	RPS15A	3	251	0.918539	[1 0]		YWHAG	YWHAE	1	119	0.929441	[1 1]		TXNIP
HINT1	CTNNB1	2	231	0.922139	[1 0]		SVIP	VCP	1	115	0.907953	[0 1]		RPL23	RPL4	2	216	0.904798	[1 1]		ELAVL1	HNRNPA1	3	252	0.918312	[0 1]									HNRNPU	RPLP2	3	252	0.918836	[0 1]		YWHAQ	YWHAG	1	119	0.929441	[1 1]		NCL
ADAR	UPF1	4	464	0.922449	[1 0]		SYVN1	VCP	1	115	0.907953	[0 1]		RPL23	RPL5	2	216	0.904798	[1 1]		HNRNPA1	EWSR1	3	252	0.918312	[1 0]									PRDX5	PRDX1	1	84	0.918836	[1 0]		RPL27A	RPL37A	2	240	0.929988	[1 1]		LMNA
ADAR	XPO1	4	465	0.922603	[1 0]		TARDBP	VCP	1	115	0.907953	[0 1]		RPL8	RPL23	2	216	0.904798	[1 1]		HNRNPA1	FAM120A	3	252	0.918312	[1 0]									RPS20	RPL18	2	168	0.918836	[1 0]		YWHAG	YAP1	1	120	0.929988	[1 0]		RPL18
KRT18	YWHAQ	2	233	0.922756	[1 0]		TRIM25	VCP	1	115	0.907953	[0 1]		RPLP0	RPL23	2	216	0.904798	[1 1]		FEN1	HNRNPA1	3	252	0.918312	[0 1]									RPL8	RPLP2	3	252	0.918836	[1 1]		RPL19	RPL28	2	242	0.930527	[1 1]		BAG1
HIST1H1C	PARP1	4	468	0.923061	[1 0]		VCP	TUBB	1	115	0.907953	[1 1]		RPL23	RPLP2	2	216	0.904798	[1 1]		HNRNPA1	G3BP1	3	252	0.918312	[1 0]									RPS21	RPS28	2	168	0.918836	[1 0]		RPL28	RPL3	2	242	0.930527	[1 1]		KMT2A
PSMA7	PSMB8	4	470	0.923363	[1 0]		VCP	TUBB4B	1	115	0.907953	[1 1]		RPL23	RPS11	2	216	0.904798	[1 1]		HNRNPA1	GADD45GIP1	3	252	0.918312	[1 0]									EDF1	TBP	3	254	0.919424	[1 0]		RPL28	RPL5	2	242	0.930527	[1 1]		SMAD7
JUP	CTNNB1	2	236	0.923663	[1 0]		VCP	UBB	1	115	0.907953	[1 1]		RPS12	RPL23	2	216	0.904798	[1 1]		HIST1H2AB	HNRNPA1	3	252	0.918312	[0 1]									RPS23	RPL12	1	86	0.920574	[0 1]		RPL8	RPL28	2	242	0.930527	[1 1]		PPP1R15A
MUC1	GRB2	4	472	0.923663	[1 0]		VCP	UBC	1	115	0.907953	[1 1]		RPS16	RPL23	2	216	0.904798	[1 1]		HNRNPA1	HNRNPA1	3	252	0.918312	[1 1]									RPS20	RPL23A	2	172	0.920574	[1 0]		RPL28	RPLP0	2	242	0.930527	[1 1]		RPL6
FOXA1	ESR1	3	358	0.924452	[1 0]		UBE4B	VCP	1	115	0.907953	[0 1]		RPS20	RPL23	2	216	0.904798	[1 1]		HNRNPD	HNRNPA1	3	252	0.918312	[0 1]									RPL13	RPS25	2	175	0.921829	[0 1]		RPL28	RPLP2	2	242	0.930527	[1 1]		RPL18
CTNNA1	CTNNB1	2	239	0.924549	[1 1]		VCP	UBQLN1	1	115	0.907953	[1 0]		RPL23	RPS21	2	216	0.904798	[1 1]		HNRNPH1	HNRNPA1	3	252	0.918312	[0 1]									RPS20	RPS13	2	176	0.922239	[1 0]		TRIM25	RPL28	2	242	0.930527	[0 1]		MAPKAPK2
SYNCRIP	HMGA1	2	240	0.92484	[0 1]		UBXN10	VCP	1	115	0.907953	[0 1]		RPL23	RPS4X	2	216	0.904798	[1 1]		HNRNPL	HNRNPA1	3	252	0.918312	[0 1]									RPS25	RPS3	2	176	0.922239	[1 0]		YWHAZ	YWHAG	1	122	0.931057	[1 1]		RPL24
VCP	YWHAZ	4	485	0.925557	[1 1]		UBXN2A	VCP	1	115	0.907953	[0 1]		RPL23	RPS6	2	216	0.904798	[1 1]		HNRNPR	HNRNPA1	3	252	0.918312	[0 1]									FAU	RPS9	1	89	0.923045	[1 0]		MYC	GANAB	2	250	0.9326	[0 1]		HDGF
HMGA1	NPM1	2	246	0.926538	[1 1]		UBXN2B	VCP	1	115	0.907953	[0 1]		NFKBIA	VCP	1	108	0.904798	[1 1]		HNRNPA1	HNRNPUL2	3	252	0.918312	[1 0]									RPL10	RPS17	1	89	0.923045	[1 0]		YWHAG	CRTC2	1	125	0.9326	[1 0]		PDCD4
HIST1H1C	PUF60	4	492	0.926538	[1 0]		UBXN6	VCP	1	115	0.907953	[0 1]		ICAM1	FLNA	3	326	0.905327	[0 1]		HNRNPA1	HSP90AB1	3	252	0.918312	[1 1]									RPL30	RPS16	1	89	0.923045	[0 1]		STT3B	RPN1	2	251	0.93285	[0 1]		NCL
HIST1H1C	KPNB1	4	493	0.926676	[1 0]		UBXN7	VCP	1	115	0.907953	[0 1]		PRDX2	PRDX6	1	109	0.905589	[1 1]		HNRNPA1	IGF2BP2	3	252	0.918312	[1 0]									RPL5	RPS17	1	89	0.923045	[1 0]		YWHAG	ABL1	1	126	0.933099	[1 0]		RPL18A
HIST1H1C	CTNNB1	2	247	0.926814	[1 1]		UBXN8	VCP	1	115	0.907953	[0 1]		MYBL2	FLNA	3	329	0.906109	[0 1]		HNRNPA1	ILF3	3	252	0.918312	[1 0]									RPS28	RPS20	2	179	0.923442	[0 1]		AKAP13	YWHAG	1	126	0.933099	[0 1]		ATP6AP2
HIST1H1C	NCL	3	371	0.926905	[1 1]		USP13	VCP	1	115	0.907953	[0 1]		ITGB5	ANXA5	2	220	0.906367	[0 1]		LARP7	HNRNPA1	3	252	0.918312	[0 1]									RPL12	RPL23	1	90	0.923835	[1 0]		YWHAG	ARAF	1	126	0.933099	[1 0]		RPL18A
CTNNA1	JUP	2	252	0.928162	[1 1]		VCP	VCP	1	115	0.907953	[1 1]		FLNB	FLNA	3	330	0.906367	[0 1]		LIG4	HNRNPA1	3	252	0.918312	[0 1]									RPL27	RPL12	1	90	0.923835	[1 0]		YWHAG	BAIAP2	1	126	0.933099	[1 0]		PPP1R11
UBA1	UBE2C	3	380	0.928513	[1 0]		VCPKMT	VCP	1	115	0.907953	[0 1]		DNAJA1	UQCRQ	1	110	0.906367	[1 0]		HNRNPA1	LRPPRC	3	252	0.918312	[1 0]									RPL23	RPL32	1	90	0.923835	[0 1]		BRAF	YWHAG	1	126	0.933099	[0 1]		PSMB7
HIST1H1C	POLR2A	4	507	0.928556	[1 0]		WAC	VCP	1	115	0.907953	[0 1]		PSMB7	PSMB3	1	110	0.906367	[0 1]		MATR3	HNRNPA1	3	252	0.918312	[0 1]									RPS21	RPS3	2	181	0.924224	[1 0]		CDC25C	YWHAG	1	126	0.933099	[0 1]		PPP1CB
PSIP1	HMGA1	2	254	0.928687	[0 1]		YOD1	VCP	1	115	0.907953	[0 1]		PRDX6	CASP10	2	223	0.90751	[1 0]		MEPCE	HNRNPA1	3	252	0.918312	[0 1]									RPL10	RPS9	1	91	0.924609	[1 0]		YWHAG	CDK11B	1	126	0.933099	[1 0]		RPL18A
HMGA1	CBX7	2	256	0.929205	[1 0]		ZFAND2B	VCP	1	115	0.907953	[0 1]		PRDX6	CASP8	2	223	0.90751	[1 0]		HNRNPA1	MRPS22	3	252	0.918312	[1 0]									RPS15	RPS25	2	182	0.924609	[0 1]		YWHAG	CLASP1	1	126	0.933099	[1 0]		RPL18A
CREBBP	HMGA1	2	256	0.929205	[0 1]		YWHAH	YWHAQ	1	115	0.907953	[1 1]		PRDX5	PRDX6	2	223	0.90751	[1 1]		HNRNPA1	MRPS23	3	252	0.918312	[1 0]									RPSA	RPS21	2	182	0.924609	[0 1]		YWHAG	EDC3	1	126	0.933099	[1 0]		TOX4
CSNK2A1	HMGA1	2	256	0.929205	[0 1]		AHSA1	DNAJA1	1	116	0.908674	[0 1]		PRDX6	PRDX6	2	223	0.90751	[1 1]		MRPS7	HNRNPA1	3	252	0.918312	[0 1]									PRDX1	SOD1	2	183	0.92499	[1 1]		YWHAG	ERC1	1	126	0.933099	[1 0]		PPP1CB
HMGA1	POU2F1	2	256	0.929205	[1 0]		EIF3G	EIF3E	1	116	0.908674	[0 1]		CCT2	VCP	2	224	0.907885	[0 1]		HNRNPA1	MRPS9	3	252	0.918312	[1 0]									PABPC1	RPS4X	1	92	0.925367	[0 1]		FAM53C	YWHAG	1	126	0.933099	[0 1]		AURKA
HMGA1	PPARG	2	256	0.929205	[1 0]		SELENBP1	EED	3	348	0.908674	[0 0]		RPL28	NCL	2	224	0.907885	[1 1]		HNRNPA1	NCBP1	3	252	0.918312	[1 0]									RPL27	RPL4	1	92	0.925367	[1 0]		YWHAG	GBF1	1	126	0.933099	[1 0]		CLOCK
PRMT6	HMGA1	2	256	0.929205	[0 1]		COX4I1	VDAC1	1	116	0.908674	[0 1]		VCP	BAG6	2	225	0.908257	[1 0]		PSMD9	HNRNPA1	3	252	0.918312	[0 1]									RPL32	RPL37A	1	92	0.925367	[1 0]		YWHAG	HDAC4	1	126	0.933099	[1 0]		PPP1R10
HMGA1	SP1	2	256	0.929205	[1 0]		SELENBP1	MED31	3	348	0.908674	[0 0]		NCL	RPL9	1	113	0.908626	[1 0]		HNRNPA1	PTCD1	3	252	0.918312	[1 0]									RPL5	RPS9	1	92	0.925367	[1 0]		HDAC5	YWHAG	1	126	0.933099	[0 1]		PPP1CB
HIST1H1C	PRKDC	4	515	0.929588	[1 0]		SELENBP1	USP33	3	348	0.908674	[0 0]		PSMB4	PSMD2	1	113	0.908626	[1 0]		HNRNPA1	PTCD3	3	252	0.918312	[1 0]									RPS23	RPS25	2	185	0.925741	[0 1]		HIST1H3A	YWHAG	1	126	0.933099	[0 1]		PPP1CB
HIST1H1C	PAF1	4	519	0.930093	[1 0]		YWHAH	YWHAZ	1	116	0.908674	[1 1]		TUBA1C	TUBA4A	1	113	0.908626	[0 1]		HNRNPA1	RALY	3	252	0.918312	[1 0]									RPL37A	RPL12	1	93	0.92611	[0 1]		YWHAG	IGF1R	1	126	0.933099	[1 0]		PPP1R13B
DNAJA1	UQCRQ	2	260	0.930218	[1 1]		CCT7	CCT6A	1	117	0.909384	[1 0]		DKC1	NOP10	3	340	0.90887	[0 1]		HNRNPA1	RBM14	3	252	0.918312	[1 0]									RPL10	RPS5	1	93	0.92611	[1 0]		YWHAG	IRS2	1	126	0.933099	[1 0]		PPP1CB
NFKBIA	VCP	3	390	0.930218	[0 1]		EMD	BANF1	1	117	0.909384	[0 1]		RAB1B	CHM	3	340	0.90887	[1 0]		RNF14	HNRNPA1	3	252	0.918312	[0 1]									RPL12	RPS3A	1	93	0.92611	[1 0]		IRS4	YWHAG	1	126	0.933099	[0 1]		PPP1CB
ZFP36	YWHAB	4	521	0.930342	[0 1]		COL1A2	PDGFB	2	234	0.909384	[1 0]		RAB1B	GOLGA2	3	340	0.90887	[1 0]		RRP1B	HNRNPA1	3	252	0.918312	[0 1]									FAU	RPS17	1	94	0.926839	[1 0]		KIAA0930	YWHAG	1	126	0.933099	[0 1]		PPP1CB
HIST1H1C	LEO1	4	526	0.930959	[1 0]		PSMB7	PSMB3	1	117	0.909384	[1 1]		GJA1	CSNK1D	3	341	0.909113	[1 0]		HNRNPA1	SAFB	3	252	0.918312	[1 0]									RPL32	RPS3A	1	94	0.926839	[1 0]		KIF23	YWHAG	1	126	0.933099	[0 1]		PPP1CB
HIST1H1C	RBM39	4	526	0.930959	[1 0]		PSMB7	PSMD7	1	117	0.909384	[1 0]		GJA1	EPS15	3	341	0.909113	[1 0]		SYNCRIP	HNRNPA1	3	252	0.918312	[0 1]									RPS20	RPL5	1	94	0.926839	[1 0]		YWHAG	LUC7L2	1	126	0.933099	[1 0]		PPP1CB
HIST1H1C	DDB1	4	528	0.931202	[1 0]		EIF3B	EIF3E	1	118	0.910083	[0 1]		GJA1	MAPK7	3	341	0.909113	[1 0]		TARDBP	HNRNPA1	3	252	0.918312	[0 1]									RPL23	RPS25	2	189	0.927198	[0 1]		MAP3K2	YWHAG	1	126	0.933099	[0 1]		UBXN2A
HIST1H1C	CTR9	4	529	0.931324	[1 0]		CDC25B	YWHAH	1	118	0.910083	[0 1]		GJA1	NEDD4	3	341	0.909113	[1 0]		UBQLN2	HNRNPA1	3	252	0.918312	[0 1]									RPS20	RPL10	1	95	0.927553	[1 0]		MDM4	YWHAG	1	126	0.933099	[0 1]		NCL
HIST1H1C	SUZ12	4	529	0.931324	[1 0]		PSMB7	PSMD13	1	118	0.910083	[1 0]		NOP10	NHP2	3	341	0.909113	[1 0]		XIAP	HNRNPA1	3	252	0.918312	[0 1]									RPS20	RPL13	2	190	0.927553	[1 0]		YWHAG	OSBPL3	1	126	0.933099	[1 0]		PA2G4
HIST1H1C	EED	4	530	0.931444	[1 0]		SOX4	BANF1	1	120	0.911449	[0 1]		GJA1	STAMBP	3	341	0.909113	[1 0]		HNRNPA1	ZFR	3	252	0.918312	[1 0]									RPL5	RPS5	1	95	0.927553	[1 0]		YWHAG	PABPC1	1	126	0.933099	[1 1]		NPM3
HIST1H1C	KPNA7	4	530	0.931444	[1 0]		RPS15A	EIF6	2	240	0.911449	[0 1]		GJA1	UBQLN4	3	341	0.909113	[1 0]		PCBP1	PABPC1	3	254	0.918903	[1 1]									RPL35	RPS20	2	191	0.927905	[1 1]		YWHAG	PAK4	1	126	0.933099	[1 0]		DHX9
TRIM25	HIST1H1C	4	530	0.931444	[0 1]		POMP	PSMA7	1	120	0.911449	[0 1]		PRDX2	PRDX6	1	114	0.909355	[0 1]		NPM1	DDX3X	4	340	0.919195	[1 0]									RPS20	RPSA	2	191	0.927905	[1 0]		PTPN3	YWHAG	1	126	0.933099	[0 1]		ATP6AP2
HIST1H1C	WDR12	4	530	0.931444	[1 0]		PSMB7	PSMC2	1	120	0.911449	[1 0]		MYH9	FLNA	3	344	0.909834	[1 1]		HNRNPU	NPM1	4	345	0.920273	[0 1]									RPL27A	RPL12	1	96	0.928254	[0 1]		RACGAP1	YWHAG	1	126	0.933099	[0 1]		RPL14
PTP4A2	CNNM3	2	269	0.932395	[1 0]		NPM1	UQCRH	1	120	0.911449	[1 0]		GAR1	NOP10	3	344	0.909834	[0 1]		RPS23	RPS17	3	262	0.921184	[1 1]									RPS20	RPS3	2	192	0.928254	[1 0]		RAF1	YWHAG	1	126	0.933099	[0 1]		EIF4B
PTP4A2	CNNM4	2	269	0.932395	[1 0]		EIF3E	COPS6	1	121	0.912116	[1 0]		NAF1	NOP10	3	344	0.909834	[0 1]		HNRNPU	RPS14	4	358	0.922945	[0 1]									RPL37A	RPS25	2	193	0.928599	[0 1]		RASSF2	YWHAG	1	126	0.933099	[0 1]		DLD
RABGGTB	PTP4A2	2	269	0.932395	[0 1]		PSMB7	PSMA3	1	121	0.912116	[1 0]		NUDC	DNAJA1	1	115	0.910072	[0 1]		PPIB	P4HB	2	181	0.923731	[0 1]									RPS25	RPS3A	2	193	0.928599	[1 0]		YWHAG	RMDN3	1	126	0.933099	[1 0]		PAXIP1
VDAC1	BCL2L1	3	404	0.932473	[1 0]		PSMB7	PSMA7	1	121	0.912116	[1 1]		VCP	CCNB1	2	230	0.910072	[1 0]		RPL14	RPL21	2	182	0.924118	[0 1]									RPL12	RPL31	1	97	0.928941	[1 0]		SAMD4B	YWHAG	1	126	0.933099	[0 1]		RPL13
CDH3	CTNNA1	2	270	0.932628	[0 1]		YWHAQ	HNRNPA1	1	121	0.912116	[0 1]		PTPRF	PPFIA1	1	115	0.910072	[1 0]		HNRNPA2B1	HNRNPA1	2	186	0.925629	[0 1]									RPS25	RPS10	2	195	0.929279	[1 0]		YWHAG	SON	1	126	0.933099	[1 0]		EIF3L
UQCRC2	VDAC1	3	408	0.93309	[0 1]		NPM1	EIF3E	1	122	0.912774	[1 1]		TRAF2	FLNA	3	346	0.910309	[0 1]		RPL21	RPS9	2	187	0.925997	[1 1]									RPL23	RPS21	2	196	0.929615	[0 1]		YWHAG	TJP2	1	126	0.933099	[1 0]		STAU1
MUC1	JUP	3	409	0.933243	[1 1]		MORF4L2	HDAC1	1	122	0.912774	[1 0]		DBN1	FLNA	3	347	0.910544	[0 1]		RPL21	RPL24	2	190	0.927081	[1 1]									RPL27A	RPS25	2	196	0.929615	[0 1]		RPL37A	NPM1	2	253	0.933346	[1 1]		RPL18A
CTNNA1	VCL	2	274	0.933546	[1 0]		PSMB7	HUWE1	1	122	0.912774	[1 0]		FTH1	PCBP1	3	347	0.910544	[1 1]		RPS23	RPS3	3	287	0.927552	[1 1]									RPL10	RPL36	1	99	0.930276	[1 0]		LMNA	HNRNPA2B1	1	128	0.934075	[0 1]		EIF4B
DBN1	GSN	7	964	0.933868	[0 0]		PSMB7	PSMA1	1	122	0.912774	[1 0]		FLNA	RALA	3	348	0.910778	[1 0]		CTNNB1	HNRNPA1	2	193	0.928133	[0 1]									RPL4	RPS4X	1	99	0.930276	[0 1]		VIM	YWHAZ	2	256	0.934075	[1 1]		EIF4B
GSN	AR	7	965	0.933932	[0 0]		PSMB7	PSMA2	1	122	0.912774	[1 0]		TES	FLNA	3	348	0.910778	[0 1]		RPL21	RPS3	2	193	0.928133	[1 1]									RPS21	RPS3A	2	199	0.930602	[1 0]		YWHAQ	YWHAZ	2	256	0.934075	[1 1]		TSG101
PRKCD	MUC1	4	552	0.933996	[0 1]		PSMB7	PSMA4	1	122	0.912774	[1 0]		TOMM40	HSD17B10	1	116	0.910778	[0 1]		RPL21	RPS3A	2	194	0.928476	[1 1]									RPL12	RPL18A	1	100	0.930925	[1 0]		ZFP36	YWHAQ	1	128	0.934075	[0 1]		RPL18A
ARRB1	GSN	7	968	0.934124	[0 0]		PSMB7	PSMA5	1	122	0.912774	[1 0]		VCP	UBB	2	232	0.910778	[1 1]		RPL21	RPL10	2	195	0.928817	[1 1]									RPL18A	RPL32	1	100	0.930925	[0 1]		NPM1	EIF3E	2	259	0.934789	[1 0]		VCP
UBA1	FUS	3	415	0.934145	[1 0]		PSMB7	PSMA6	1	122	0.912774	[1 0]		BRCA1	FLNA	3	349	0.911011	[0 1]		RPL21	RPLP0	2	195	0.928817	[1 1]									RPL4	RPS16	1	100	0.930925	[0 1]		HNRNPU	NPM1	2	261	0.935257	[0 1]		PSMB6
CSNK2A1	CTNNA1	2	278	0.93444	[0 1]		PSMB2	PSMB7	1	122	0.912774	[0 1]		BRCA2	FLNA	3	349	0.911011	[0 1]		RPL21	RPS16	2	195	0.928817	[1 1]									RPL10	RPS14	1	101	0.931562	[1 0]		YWHAB	YWHAZ	1	132	0.935945	[0 1]		ILF3
IQSEC1	CTNNA1	2	278	0.93444	[0 1]		PSMC1	PSMB7	1	122	0.912774	[0 1]		CMIP	FLNA	3	349	0.911011	[0 1]		RPL21	RPS20	2	195	0.928817	[1 1]									RPS14	RPL5	1	101	0.931562	[0 1]		HIST1H1C	NCL	1	134	0.936841	[0 1]		PGK1
GSN	PTK2B	7	973	0.93444	[0 0]		PSMB7	PSMC5	1	122	0.912774	[1 0]		HSP90AB1	FLNA	3	349	0.911011	[1 1]		RPL21	RPL10A	2	196	0.929155	[1 1]									RPS20	RPL11	2	203	0.931877	[1 1]		NPM1	RPL14	2	269	0.937061	[1 0]		PRPF19
APC	CTNNA1	2	279	0.93466	[0 1]		PSMB7	PSMC6	1	122	0.912774	[1 0]		KCNE4	FLNA	3	349	0.911011	[0 1]		RPL21	RPL3	2	196	0.929155	[1 1]									RPL10A	RPS25	2	203	0.931877	[1 1]		YWHAE	YWHAZ	2	269	0.937061	[1 1]		RPL18A
ARMC8	CTNNA1	2	279	0.93466	[0 1]		PSMB7	PSMD1	1	122	0.912774	[1 0]		NPHP1	FLNA	3	349	0.911011	[0 1]		RPL21	RPL5	2	196	0.929155	[1 1]									RPS20	RPS23	2	203	0.931877	[1 0]		PRPF19	SNRPD2	1	135	0.937279	[0 1]		NOP58
BTRC	CTNNA1	2	279	0.93466	[0 1]		PSMB7	PSMD12	1	122	0.912774	[1 0]		SH2B3	FLNA	3	349	0.911011	[0 1]		RPL21	RPS25	2	196	0.929155	[1 1]									RPS25	RPS7	2	203	0.931877	[1 0]		PRPF6	SNRPD2	1	136	0.937712	[0 1]		LGALS3BP
CDH5	CTNNA1	2	279	0.93466	[0 1]		PSMB7	PSMD6	1	122	0.912774	[1 0]		SVIL	FLNA	3	349	0.911011	[0 1]		RPL21	RPS4X	2	196	0.929155	[1 1]									ENO1	TPI1	1	102	0.932188	[1 0]		TMED10	TMED2	1	136	0.937712	[0 1]		NCL
PSMA7	PSMC4	4	558	0.93466	[1 0]		UCHL5	PSMB7	1	122	0.912774	[0 1]		TRIO	FLNA	3	349	0.911011	[0 1]		RPL21	RPS6	2	196	0.929155	[1 1]									PRDX2	PRDX1	2	206	0.932802	[0 1]		RPN1	VDAC2	2	273	0.937926	[1 0]		NOP56
RAD23A	UBA1	3	421	0.935022	[0 1]		YWHAH	YWHAE	1	122	0.912774	[1 1]		APBB1	APLP2	1	117	0.911473	[0 1]		RPS23	RPS14	3	301	0.930688	[1 1]									RPL18	RPL10	1	103	0.932802	[0 1]		EZR	MSN	1	137	0.938138	[1 0]		RPL6
HSD17B10	ARHGDIA	2	282	0.93531	[1 1]		SCD	VCP	1	123	0.913421	[1 0]		APBB3	APLP2	1	117	0.911473	[0 1]		ATP1A1	VDAC1	3	309	0.932361	[0 0]									RPL10	RPS13	1	103	0.932802	[1 0]		RPN1	HSPA5	2	274	0.938138	[1 1]		NCL
STAT1	STAT3	2	282	0.93531	[1 0]		MAPRE1	APP	1	124	0.91406	[1 1]		HSD17B10	ALDOA	1	117	0.911473	[1 1]		RPS3	RPS14	3	314	0.933366	[1 1]									RPL11	RPS25	2	206	0.932802	[1 1]		FBXO6	RPN1	2	276	0.938559	[0 1]		NCL
MAPK3	VDAC1	3	424	0.935452	[0 1]		MAPRE1	SPTAN1	1	124	0.91406	[1 0]		DLD	HSD17B10	1	117	0.911473	[0 1]		IL32	PRKCD	1	108	0.93529	[1 0]									RPS20	RPL23	2	206	0.932802	[1 0]		LGALS3	ECE1	1	141	0.939788	[0 0]		RPL18A
VDAC1	VDAC2	3	424	0.935452	[1 0]		ALK	HSPD1	3	373	0.91427	[0 1]		HSD17B10	EEF2	1	117	0.911473	[1 1]		KARS	RPSA	1	108	0.93529	[0 1]									RPS13	RPL5	1	103	0.932802	[0 1]		NPM1	YWHAE	2	282	0.939788	[1 1]		RPL18
HIST1H1C	CTNNB1	2	283	0.935524	[1 0]		BRCA1	HSPD1	3	373	0.91427	[0 1]		NDRG1	CDH1	1	117	0.911473	[1 1]		OPTN	TNIP1	1	108	0.93529	[0 1]									RPS25	RPLP2	2	206	0.932802	[1 1]		RPL6	NPM1	2	287	0.940774	[1 1]		RPL18A
IMMT	VDAC1	3	425	0.935594	[0 1]		CDK2	HSPD1	3	373	0.91427	[0 1]		HTRA2	HSD17B10	1	117	0.911473	[0 1]		RPS17	RPSA	1	108	0.93529	[1 1]									RPS20	RPL10A	2	208	0.933405	[1 1]		LGALS3	BARD1	1	144	0.940968	[0 0]		RPL18A
VAPA	VDAC1	3	429	0.936157	[0 1]		CUL3	HSPD1	3	373	0.91427	[0 1]		TXNIP	DDIT4	1	117	0.911473	[0 1]		RPS9	RPSA	1	108	0.93529	[1 1]									RPL24	RPS16	1	104	0.933405	[0 1]		LGALS3	GTF2I	1	144	0.940968	[0 0]		RPL18A
BAX	VDAC1	3	430	0.936296	[0 1]		HSPD1	HSP90AB1	3	373	0.91427	[1 1]		HSD17B10	RUVBL1	1	117	0.911473	[1 0]		VDAC1	RPN1	1	108	0.93529	[1 0]									RPL30	RPS4X	1	104	0.933405	[0 1]		LGALS3	KIAA1549	1	144	0.940968	[0 0]		RPL24
IKBKB	MUC1	4	574	0.936365	[0 1]		SIRT3	HSPD1	3	373	0.91427	[0 1]		IQGAP1	VCP	2	235	0.911817	[0 1]		GIT2	TNIP1	1	109	0.935845	[0 1]									RPL37A	RPS20	2	209	0.933703	[0 1]		PAXIP1	LGALS3	1	144	0.940968	[0 0]		RPS3
MUC1	ABL1	4	575	0.936469	[1 0]		TUBG1	HSPD1	3	373	0.91427	[0 1]		UBXN1	VCP	2	235	0.911817	[0 1]		SOD1	LDHB	2	218	0.935845	[0 0]									RPL10	RPL23A	1	105	0.933998	[1 0]		LGALS3	SLC12A2	1	144	0.940968	[0 0]		RPL18A
MUC1	GSK3B	4	575	0.936469	[1 0]		DDX3X	EIF3E	1	125	0.914689	[0 1]		IQGAP1	CDC42	1	118	0.912157	[0 1]		TNIP1	MAPK1	1	109	0.935845	[1 0]									RPL23A	RPL5	1	105	0.933998	[0 1]		LGALS3	TRIM5	1	144	0.940968	[0 0]		LGALS3
MUC1	PPARG	4	575	0.936469	[1 0]		MAPRE1	AKAP9	1	125	0.914689	[1 0]		PTPRF	TRIO	1	118	0.912157	[1 0]		MYD88	TNIP1	1	109	0.935845	[0 1]									RPL21	RPS25	2	211	0.93429	[0 1]		NPM1	CDKN1A	2	290	0.941351	[1 0]		RPL18A
PSMA7	HIF1A	4	576	0.936572	[1 0]		EIF3I	EIF3E	1	125	0.914689	[1 1]		VCP	YWHAZ	2	237	0.912496	[1 1]		TNIP1	NME7	1	109	0.935845	[1 0]									RPL27A	RPS20	2	211	0.93429	[0 1]		LSM2	SNRPD2	1	148	0.942472	[0 1]		RPL18A
PSMA7	PSMC5	4	578	0.936777	[1 0]		MAPRE1	APC	1	125	0.914689	[1 0]		VCP	GRB2	2	238	0.912831	[1 0]		RPL37A	RPS15A	1	109	0.935845	[1 0]									RPS20	RPS3A	2	211	0.93429	[1 0]		PDIA3	TAPBP	1	149	0.942836	[1 1]		RPL18A
YWHAH	YWHAG	2	291	0.937185	[1 1]		MAPRE1	AURKB	1	125	0.914689	[1 0]		VCP	GTF3C5	2	238	0.912831	[1 0]		RPL21	RPSA	1	109	0.935845	[1 0]									RPL36	RPL5	1	106	0.934579	[0 1]		NPM1	PSMC4	2	303	0.943726	[1 0]		RPL10
UBA1	IARS	3	439	0.93752	[1 0]		CDK5RAP2	MAPRE1	1	125	0.914689	[0 1]		HSPA4	VCP	2	238	0.912831	[0 1]		RPL31	RPS7	1	109	0.935845	[1 0]									RPS20	RPS10	2	212	0.934579	[1 0]		CALR	TAPBP	1	153	0.944247	[1 1]		RPL10A
PSMA7	PSMB6	3	439	0.93752	[1 0]		CEP170	MAPRE1	1	125	0.914689	[0 1]		RBM3	HNRNPA1	2	239	0.913164	[0 1]		RPS14	RPSA	1	109	0.935845	[1 1]									RPS20	RPLP2	2	213	0.934867	[1 1]		NPM1	RPS5	2	306	0.944247	[1 1]		RPL10L
UBA1	UBE2L3	3	439	0.93752	[1 0]		MAPRE1	CLASP1	1	125	0.914689	[1 0]		VCP	HSPA8	2	239	0.913164	[1 1]		TNFAIP3	TNIP1	1	109	0.935845	[0 1]									MDC1	RPL29	2	214	0.935151	[0 1]		NPM1	UBC	2	310	0.944927	[1 1]		RPL11
UBA1	UBE2E1	3	441	0.937786	[1 0]		CLIP1	MAPRE1	1	125	0.914689	[0 1]		UBXN4	VCP	2	239	0.913164	[0 1]		TNIP1	TNIP1	1	109	0.935845	[1 1]									PRDX1	PRDX4	2	214	0.935151	[1 0]		YWHAZ	KIF5B	2	312	0.94526	[1 0]		RPL12
UBA1	UBC	3	442	0.937918	[1 1]		CYLD	MAPRE1	1	125	0.914689	[0 1]		BIRC2	CDC42	1	120	0.913495	[0 1]		TNIP1	UBC	1	109	0.935845	[1 1]									RPL18	RPL5	1	107	0.935151	[0 1]		H2AFX	YWHAZ	2	313	0.945426	[0 1]		RPL18A
UBA1	UBE2D2	3	442	0.937918	[1 0]		MAPRE1	DCTN1	1	125	0.914689	[1 0]		VCP	CEP55	2	240	0.913495	[1 0]		BAG3	RPSA	1	110	0.936392	[0 1]									TUFM	RPS20	2	214	0.935151	[0 1]		ANP32B	KLF5	1	157	0.94559	[1 0]		RPL18A
UBA1	UBE2D3	3	442	0.937918	[1 0]		MAPRE1	DCTN2	1	125	0.914689	[1 0]		VCP	CUL2	2	240	0.913495	[1 0]		DKC1	RPSA	1	110	0.936392	[0 1]									FAU	RPS13	1	108	0.935713	[1 0]		UNC93B1	SURF4	2	314	0.94559	[0 1]		RPL18A
UBA1	UBE2K	3	442	0.937918	[1 0]		GAS2L1	MAPRE1	1	125	0.914689	[0 1]		PSMA4	VCP	2	240	0.913495	[0 1]		EEF1A1	RPSA	1	110	0.936392	[1 1]									RPS20	RPL18A	2	217	0.93599	[1 0]		NPM1	GRB2	2	317	0.946077	[1 0]		RPL8
UBA1	CDC34	3	443	0.938049	[1 0]		MAPRE1	KAT2B	1	125	0.914689	[1 0]		RNF19A	VCP	2	240	0.913495	[0 1]		RPL10	RPSA	1	110	0.936392	[1 1]									RPL10	RPL12	1	110	0.936808	[1 1]		PA2G4	NPM1	2	317	0.946077	[0 1]		RPL18A
UBTD2	UBA1	3	443	0.938049	[0 1]		KIF18B	MAPRE1	1	125	0.914689	[0 1]		TOMM34	VCP	2	240	0.913495	[0 1]		RPL10A	RPSA	1	110	0.936392	[1 1]									RPS20	RPS7	2	221	0.937076	[1 0]		YWHAZ	LARP1	2	319	0.946397	[1 0]		RPL18A
AIMP2	UBA1	3	444	0.93818	[0 1]		KLHL21	MAPRE1	1	125	0.914689	[0 1]		VCP	AKT1	2	241	0.913823	[1 0]		RPL10L	RPSA	1	110	0.936392	[0 1]									RPL21	RPL12	1	111	0.937342	[0 1]		YAP1	YWHAZ	2	319	0.946397	[0 1]		RPS16
UBA1	LARS	3	444	0.93818	[1 0]		MAPRE1	MACF1	1	125	0.914689	[1 0]		VCP	AMFR	2	241	0.913823	[1 0]		RPL24	RPSA	1	110	0.936392	[1 1]									RPL21	RPL32	1	111	0.937342	[0 1]		CD2AP	CAPZB	1	160	0.946556	[0 1]		RPS20
PSMD14	UBA1	3	444	0.93818	[0 1]		MAPRE1	MAPRE1	1	125	0.914689	[1 1]		ANKRD13D	VCP	2	241	0.913823	[0 1]		RPL27	RPSA	1	110	0.936392	[1 1]									RPL12	RPL5	1	111	0.937342	[1 1]		H2AFX	NPM1	2	320	0.946556	[0 1]		RPL18A
UBA1	UBE2D1	3	444	0.93818	[1 0]		BANF1	TMPO	1	125	0.914689	[1 0]		ASPSCR1	VCP	2	241	0.913823	[0 1]		RPL3	RPSA	1	110	0.936392	[1 1]									RPL14	RPS25	2	222	0.937342	[0 1]		SNRPD2	SNRNP200	1	160	0.946556	[1 0]		RPL18A
UBA1	UBE2E2	3	444	0.93818	[1 0]		MAPRE1	MTUS2	1	125	0.914689	[1 0]		VCP	ATXN1	2	241	0.913823	[1 0]		RPL5	RPSA	1	110	0.936392	[1 1]									RPS25	RPS6	2	222	0.937342	[1 1]		HMGN1	YWHAZ	2	321	0.946713	[0 1]		TRIM25
UBA1	UBE2E3	3	444	0.93818	[1 0]		NAV1	MAPRE1	1	125	0.914689	[0 1]		ATXN3	VCP	2	241	0.913823	[0 1]		RPLP0	RPSA	1	110	0.936392	[1 1]									PRDX1	GAPDH	2	225	0.938125	[1 1]		ENO1	YWHAZ	2	322	0.94687	[1 1]		NCL
UBA1	UBE2G2	3	444	0.93818	[1 0]		OFD1	MAPRE1	1	125	0.914689	[0 1]		VCP	BRCA1	2	241	0.913823	[1 0]		RPSA	RPLP2	1	110	0.936392	[1 1]									RPS25	RPL12	1	113	0.938382	[1 0]		NCL	RPS23	1	161	0.94687	[1 1]		NFE2L1
UBA1	UBE2N	3	444	0.93818	[1 0]		MAPRE1	PAFAH1B1	1	125	0.914689	[1 0]		VCP	BTRC	2	241	0.913823	[1 0]		RPS16	RPSA	1	110	0.936392	[1 1]									PRDX1	UBE3A	2	226	0.938382	[1 0]		NPM1	RPL24	2	322	0.94687	[1 1]		NCL
UBA1	UBE2W	3	444	0.93818	[1 0]		MAPRE1	PPP1R13L	1	125	0.914689	[1 0]		VCP	CDK2	2	241	0.913823	[1 0]		RPS18	RPSA	1	110	0.936392	[1 1]									UCHL5	PRDX1	2	226	0.938382	[0 1]		SNRPG	SNRPD2	1	161	0.94687	[0 1]		NCL
PSMB9	PSMA7	4	597	0.938666	[0 1]		MAPRE1	PRKACA	1	125	0.914689	[1 0]		COPS5	VCP	2	241	0.913823	[0 1]		RPS20	RPSA	1	110	0.936392	[1 1]									RPL21	RPS20	2	227	0.938637	[0 1]		DDX21	NPM1	2	323	0.947026	[0 1]		ERLEC1
PSMB2	PSMA7	4	598	0.938762	[0 1]		MAPRE1	PRKACB	1	125	0.914689	[1 0]		VCP	CUL1	2	241	0.913823	[1 0]		RPSA	RPS21	1	110	0.936392	[1 1]									RPS25	RPS15A	2	228	0.93889	[1 0]		NPM1	DDX3X	2	323	0.947026	[1 0]		TP53
PSMA7	PSMD12	4	600	0.938954	[1 0]		TROAP	MAPRE1	1	125	0.914689	[0 1]		CUL3	VCP	2	241	0.913823	[0 1]		RPSA	RPS4X	1	110	0.936392	[1 1]									RPS25	HNRNPU	2	229	0.93914	[1 0]		CAPZB	DCTN2	1	162	0.947181	[1 0]		NFKBIA
PSMA7	PSMA3	4	603	0.939239	[1 0]		MAPRE1	TUBB	1	125	0.914689	[1 1]		CUL7	VCP	2	241	0.913823	[0 1]		RPS6	RPSA	1	110	0.936392	[1 1]									RPL19	RPS25	2	229	0.93914	[1 1]		YWHAZ	PRKCI	2	324	0.947181	[1 0]		NAP1L4
PSMA7	PSMC2	4	603	0.939239	[1 0]		BANF1	BANF1	1	126	0.915308	[1 1]		DERL1	VCP	2	241	0.913823	[0 1]		RPSA	TSR1	1	110	0.936392	[1 0]									CDC5L	RPS25	2	230	0.939389	[0 1]		AKT1	YWHAZ	2	325	0.947335	[0 1]		NCL
PSMA7	PSMD1	4	603	0.939239	[1 0]		EIF3E	ATM	1	126	0.915308	[1 0]		DERL2	VCP	2	241	0.913823	[0 1]		HNRNPA1	HNRNPF	2	222	0.936928	[1 0]									RPL24	RPS4X	1	115	0.939389	[0 1]		BAD	YWHAZ	2	325	0.947335	[0 1]		NCL
PSMA7	PSMD7	4	603	0.939239	[1 0]		BANF1	EHMT2	1	126	0.915308	[1 0]		ELAVL1	VCP	2	241	0.913823	[0 1]		NPM1	HIST1H1C	1	111	0.936928	[1 1]									RPL8	RPS25	2	230	0.939389	[1 1]		CDK16	YWHAZ	2	325	0.947335	[0 1]		CSNK2A1
MDM2	PSMA7	4	606	0.939522	[0 1]		EIF3C	EIF3E	1	126	0.915308	[0 1]		FAF1	VCP	2	241	0.913823	[0 1]		RPL37A	EIF6	1	115	0.938988	[1 0]									RPS18	RPS25	2	230	0.939389	[1 1]		NPM3	NPM1	2	325	0.947335	[0 1]		NCL
PSMA7	PSMA1	4	606	0.939522	[1 0]		EIF3CL	EIF3E	1	126	0.915308	[0 1]		FAF2	VCP	2	241	0.913823	[0 1]		LDHB	LDHB	2	231	0.939237	[0 0]									RPL12	RPS4X	1	116	0.93988	[1 1]		YWHAZ	LIMK1	2	325	0.947335	[1 0]		HDGF
PSMA4	PSMA7	4	607	0.939616	[0 1]		EIF3F	EIF3E	1	126	0.915308	[0 1]		FCHSD2	VCP	2	241	0.913823	[0 1]		ATP1A1	VDAC1	1	116	0.939483	[1 1]									FTH1	PCBP1	2	233	0.940123	[1 0]		YWHAZ	TP53	2	325	0.947335	[1 0]		MYC
PSMA7	CUL1	4	608	0.939709	[1 0]		EIF3E	EIF3J	1	126	0.915308	[1 0]		FUS	VCP	2	241	0.913823	[0 1]		HNRNPA1	ILF2	2	235	0.940209	[1 0]									RPS20	RPS6	2	233	0.940123	[1 1]		NCL	ALYREF	1	163	0.947488	[1 0]		SSB
PSMC6	PSMA7	4	608	0.939709	[0 1]		EIF3M	EIF3E	1	126	0.915308	[0 1]		HERPUD1	VCP	2	241	0.913823	[0 1]		RPL28	RPL36	2	235	0.940209	[0 1]									RPS25	RPL12	1	117	0.940363	[1 1]		ABL1	YWHAZ	2	326	0.947488	[0 1]		NCL
PSMA7	PSMD5	4	608	0.939709	[1 0]		HERC2	EIF3E	1	126	0.915308	[0 1]		HUWE1	VCP	2	241	0.913823	[0 1]		SDHA	CYB5R3	1	118	0.940447	[0 1]									RPS15A	RPS21	2	235	0.940602	[0 1]		ARAF	YWHAZ	2	326	0.947488	[0 1]		NCL
PSMA7	ABL1	4	609	0.939802	[1 0]		BANF1	PARP1	1	126	0.915308	[1 0]		INSIG2	VCP	2	241	0.913823	[0 1]		HNRNPA1	RPS3	2	241	0.941611	[1 1]									RPL32	RPL5	1	118	0.940839	[1 1]		BCAR1	YWHAZ	2	326	0.947488	[0 1]		NCL
ABL2	PSMA7	4	609	0.939802	[0 1]		BANF1	RBBP7	1	126	0.915308	[1 0]		MDM2	VCP	2	241	0.913823	[0 1]		RPL21	RPL36	1	121	0.941838	[0 1]									RPL27	RPS9	1	118	0.940839	[1 0]		BRAF	YWHAZ	2	326	0.947488	[0 1]		NCL
PSMA7	BRCA1	4	609	0.939802	[1 0]		PSMD12	EIF3E	1	126	0.915308	[0 1]		NCAPH	VCP	2	241	0.913823	[0 1]		HNRNPA1	HNRNPH2	2	243	0.942063	[1 0]									RPS20	RPL14	2	239	0.941538	[1 0]		CDC25C	YWHAZ	2	326	0.947488	[0 1]		NCL
PSMA7	PSMA2	4	609	0.939802	[1 0]		YWHAH	ABL1	1	126	0.915308	[1 0]		NGLY1	VCP	2	241	0.913823	[0 1]		HNRNPU	HNRNPA1	2	244	0.942287	[0 1]									EEF1A1	RPL12	1	120	0.941767	[1 1]		YWHAZ	CDK11B	2	326	0.947488	[1 0]		EXOSC2
PSMA5	PSMA7	4	609	0.939802	[0 1]		YWHAH	ARAF	1	126	0.915308	[1 0]		VCP	NPLOC4	2	241	0.913823	[1 0]		OAZ1	ODC1	1	122	0.942287	[1 0]									FAU	RPL13	1	120	0.941767	[1 0]		CHAF1A	YWHAZ	2	326	0.947488	[0 1]		IRF2
PSMA7	PSMA6	4	609	0.939802	[1 0]		YWHAH	BAD	1	126	0.915308	[1 0]		NSFL1C	VCP	2	241	0.913823	[0 1]		RPL37A	RPL26	1	123	0.942729	[0 1]									COPS5	TXN	2	240	0.941767	[0 1]		COPS5	YWHAZ	2	326	0.947488	[0 1]		MDM2
PSMA7	PSMC1	4	609	0.939802	[1 0]		BRAF	YWHAH	1	126	0.915308	[0 1]		NUB1	VCP	2	241	0.913823	[0 1]		RPS15	RPSA	1	124	0.943165	[1 0]									MAP3K5	TXN	2	240	0.941767	[0 1]		YWHAZ	DFFA	2	326	0.947488	[1 0]		NCL
PSMA7	PSMD13	4	609	0.939802	[1 0]		YWHAH	CBL	1	126	0.915308	[1 0]		VCP	OTULIN	2	241	0.913823	[1 0]		HNRNPA1	HNRNPA3	2	250	0.943594	[1 0]									MYD88	TXN	2	240	0.941767	[0 1]		FAM53C	YWHAZ	2	326	0.947488	[0 1]		NCL
PSMA7	PSMD14	4	609	0.939802	[1 0]		CDC25C	YWHAH	1	126	0.915308	[0 1]		VCP	PDCD4	2	241	0.913823	[1 0]		HSP90B1	P4HB	3	375	0.943594	[1 1]									RPL12	RPS20	1	120	0.941767	[1 1]		GCH1	YWHAZ	2	326	0.947488	[0 1]		NCL
PSMA7	PSMD6	4	609	0.939802	[1 0]		EIF3E	TRIM27	1	126	0.915308	[1 0]		PLAA	VCP	2	241	0.913823	[0 1]		BST2	BTRC	2	252	0.944017	[1 0]									RPL32	RPS4X	1	120	0.941767	[1 1]		HDAC4	YWHAZ	2	326	0.947488	[0 1]		POU5F1
UCHL5	PSMA7	4	609	0.939802	[0 1]		ZDHHC17	EIF3E	1	126	0.915308	[0 1]		VCP	PPM1B	2	241	0.913823	[1 0]		RPL14	RPL37A	1	126	0.944017	[0 1]									NR3C1	TXN	2	240	0.941767	[0 1]		HDAC5	YWHAZ	2	326	0.947488	[0 1]		NCL
MUC1	ERBB2	3	460	0.940202	[1 0]		YWHAH	HDAC4	1	126	0.915308	[1 0]		PPP1CC	VCP	2	241	0.913823	[0 1]		RPS15	RPS7	1	131	0.946038	[1 0]									RPL30	RPLP0	1	121	0.942221	[0 1]		HIST1H3A	YWHAZ	2	326	0.947488	[0 1]		NCL
PSMA7	PSMC3	3	461	0.940324	[1 0]		HDAC5	YWHAH	1	126	0.915308	[0 1]		VCP	PPP2CA	2	241	0.913823	[1 0]		OAZ1	AZIN1	1	132	0.946425	[1 0]									RPL10	RPS3	1	121	0.942221	[1 0]		IRS4	YWHAZ	2	326	0.947488	[0 1]		NCL
NPM1	HIST1H1C	3	463	0.940566	[1 1]		YWHAH	ING1	1	126	0.915308	[1 0]		VCP	PSMA1	2	241	0.913823	[1 0]		P4HA2	P4HB	3	398	0.94668	[0 1]									RPL12	RPL14	1	122	0.942667	[1 0]		KIAA0930	YWHAZ	2	326	0.947488	[0 1]		NCL
GNG5	GNB4	3	466	0.940926	[1 0]		IRS4	YWHAH	1	126	0.915308	[0 1]		PSMA2	VCP	2	241	0.913823	[0 1]		P4HB	P4HB	3	398	0.94668	[1 1]									RPL14	RPL32	1	122	0.942667	[0 1]		YWHAZ	KLC4	2	326	0.947488	[1 0]		NCL
PSMB3	PSMA7	3	472	0.941633	[1 1]		YWHAH	KIF23	1	126	0.915308	[1 0]		RHBDD1	VCP	2	241	0.913823	[0 1]		UBQLN1	P4HB	3	398	0.94668	[0 1]									RPL19	RPS20	2	244	0.942667	[1 1]		MAP3K5	YWHAZ	2	326	0.947488	[0 1]		NCL
PDIA4	P4HB	3	482	0.942775	[1 1]		LCA5	YWHAH	1	126	0.915308	[0 1]		RNF31	VCP	2	241	0.913823	[0 1]		RPL37A	NPM1	1	136	0.947919	[1 1]									RPS20	RPS15A	2	245	0.942888	[1 0]		MDM4	YWHAZ	2	326	0.947488	[0 1]		NCL
RAB1B	RAB1A	2	329	0.944034	[1 1]		YWHAH	MARK2	1	126	0.915308	[1 0]		SIK2	VCP	2	241	0.913823	[0 1]		RPL31	RPL37A	1	139	0.948985	[1 1]									RPS20	RPS18	2	245	0.942888	[1 1]		YWHAZ	PAK4	2	326	0.947488	[1 0]		RRP1B
ERH	CHTOP	3	513	0.946047	[1 0]		YWHAH	MARK3	1	126	0.915308	[1 0]		VCP	SKP1	2	241	0.913823	[1 0]		RPL37A	RPL36	1	139	0.948985	[1 1]									RPL13	RPL10	1	123	0.943107	[0 1]		PRKACA	YWHAZ	2	326	0.947488	[0 1]		NCL
SCD	VCP	2	342	0.946047	[1 1]		YWHAH	MARK4	1	126	0.915308	[1 0]		STUB1	VCP	2	241	0.913823	[0 1]		RPL37A	RPS14	1	141	0.949673	[1 1]									RPL17	RPS20	2	246	0.943107	[0 1]		PTPN3	YWHAZ	2	326	0.947488	[0 1]		NCL
PKM	CTNNB1	2	345	0.946491	[1 0]		NR3C1	YWHAH	1	126	0.915308	[0 1]		SVIP	VCP	2	241	0.913823	[0 1]		RPL37A	RPS23	1	141	0.949673	[1 1]									MAP4	RPS20	2	247	0.943324	[0 1]		RAF1	YWHAZ	2	326	0.947488	[0 1]		ZNF689
PSMB1	PSMB3	2	350	0.947215	[0 1]		YWHAH	PARD3	1	126	0.915308	[1 0]		SYVN1	VCP	2	241	0.913823	[0 1]		RPL37A	RPS3A	1	141	0.949673	[1 1]									RPS20	MDM2	2	247	0.943324	[1 0]		REM1	YWHAZ	2	326	0.947488	[0 1]		PSMB3
FOXA1	AR	3	531	0.94778	[1 0]		PARD6B	YWHAH	1	126	0.915308	[0 1]		TARDBP	VCP	2	241	0.913823	[0 1]		RPL37A	NOP56	1	142	0.950009	[1 0]									RPL8	RPS20	2	247	0.943324	[1 1]		SAMD4B	YWHAZ	2	326	0.947488	[0 1]		RPN1
HSD17B10	PTBP1	2	358	0.948333	[1 0]		YWHAH	PDPK1	1	126	0.915308	[1 0]		TRIM25	VCP	2	241	0.913823	[0 1]		RPL37A	RPL10A	1	142	0.950009	[1 1]									RPL11	RPL12	1	124	0.94354	[1 1]		SIK3	YWHAZ	2	326	0.947488	[0 1]		RPL21
FOXA1	PIAS1	3	539	0.948515	[1 0]		YWHAH	PRKCI	1	126	0.915308	[1 0]		VCP	TUBB	2	241	0.913823	[1 1]		RPL24	RPL37A	1	142	0.950009	[1 1]									RPS16	RPL12	1	124	0.94354	[1 1]		YWHAZ	TJP2	2	326	0.947488	[1 0]		OS9
FOXA1	RCC1	3	539	0.948515	[1 0]		PTPN3	YWHAH	1	126	0.915308	[0 1]		VCP	TUBB4B	2	241	0.913823	[1 1]		RPL37A	RPL27	1	142	0.950009	[1 1]									RPL10	RPSA	1	124	0.94354	[1 0]		YWHAZ	TRA2B	2	326	0.947488	[1 0]		MYC
RPL21	RPL36	2	363	0.949009	[0 1]		YWHAH	RAF1	1	126	0.915308	[1 0]		VCP	UBC	2	241	0.913823	[1 1]		RPL37A	RPL3	1	142	0.950009	[1 1]									OS9	HSP90B1	2	250	0.943966	[0 1]		YWHAZ	YWHAZ	2	326	0.947488	[1 1]		BAG4
APP	HSD17B10	2	367	0.949536	[1 1]		RASSF2	YWHAH	1	126	0.915308	[0 1]		UBE4B	VCP	2	241	0.913823	[0 1]		RPL37A	RPL5	1	142	0.950009	[1 1]									RPL10A	RPL12	1	125	0.943966	[1 1]		RGCC	AKT1	3	490	0.947589	[0 0]		FLCN
PSMB4	PSMA7	3	557	0.950096	[1 1]		YWHAH	RASSF8	1	126	0.915308	[1 0]		VCP	UBQLN1	2	241	0.913823	[1 0]		RPL37A	RPLP0	1	142	0.950009	[1 1]									RPL5	RPS3	1	125	0.943966	[1 0]		NPM1	RSL1D1	2	327	0.94764	[1 0]		OS9
VDAC1	RPN1	2	379	0.951056	[1 1]		YWHAH	RIMS2	1	126	0.915308	[1 0]		UBXN2A	VCP	2	241	0.913823	[0 1]		RPL37A	RPLP2	1	142	0.950009	[1 1]									RPL5	RPSA	1	125	0.943966	[1 0]		RGCC	CDK1	3	491	0.94769	[0 0]		OS9
CCT4	CCT3	2	382	0.951422	[0 1]		TNFAIP3	YWHAH	1	126	0.915308	[0 1]		UBXN6	VCP	2	241	0.913823	[0 1]		RPL37A	RPS16	1	142	0.950009	[1 1]									RPS9	RPS16	1	125	0.943966	[0 1]		CAPZA2	CAPZB	1	164	0.947791	[0 1]		FOXRED2
COX4I1	VDAC1	2	392	0.952602	[0 1]		TRIM32	YWHAH	1	126	0.915308	[0 1]		UBXN7	VCP	2	241	0.913823	[0 1]		RPL37A	RPS20	1	142	0.950009	[1 1]									RPL13	RPL5	1	126	0.944386	[0 1]		NPM1	HIST2H2BE	2	328	0.947791	[1 0]		GGH
GSN	APP	4	793	0.953115	[0 1]		YAP1	YWHAH	1	126	0.915308	[0 1]		UBXN8	VCP	2	241	0.913823	[0 1]		RPL37A	RPS25	1	142	0.950009	[1 1]									RPL32	RPS16	1	126	0.944386	[1 1]		NSUN2	NPM1	2	328	0.947791	[0 1]		OS9
HSD17B10	MCM2	2	402	0.953727	[1 0]		NUDC	DNAJA1	1	127	0.915919	[0 1]		USP13	VCP	2	241	0.913823	[0 1]		RPL37A	RPS3	1	142	0.950009	[1 1]									RPS16	RPS17	1	126	0.944386	[1 0]		NPM1	YBX1	2	328	0.947791	[1 1]		OS9
TOMM40	HSD17B10	2	402	0.953727	[0 1]		VDAC1	DDOST	2	256	0.916521	[1 1]		VCP	VCP	2	241	0.913823	[1 1]		RPL37A	RPS4X	1	142	0.950009	[1 1]									HSP90B1	P4HB	2	253	0.944594	[1 1]		MDM2	NPM1	2	330	0.948091	[0 1]		OS9
HSD17B10	ALDOA	2	403	0.953836	[1 1]		NDUFB11	NDUFA2	1	130	0.9177	[1 0]		VCPKMT	VCP	2	241	0.913823	[0 1]		RPL37A	RPS6	1	142	0.950009	[1 1]									RPL12	RPS20	1	127	0.9448	[0 1]		NOP56	NPM1	2	330	0.948091	[0 1]		OS9
DLD	HSD17B10	2	408	0.954376	[0 1]		THUMPD3	TRMT112	1	130	0.9177	[0 1]		WAC	VCP	2	241	0.913823	[0 1]		RRS1	RPL37A	1	142	0.950009	[0 1]									RPS15A	RPL12	1	128	0.945208	[0 1]		SNRPD2	SNRPD3	1	165	0.948091	[1 0]		HSPA1B
HSD17B10	EEF2	2	408	0.954376	[1 1]		PSMB1	PSMB6	1	131	0.918277	[1 0]		WRN	VCP	2	241	0.913823	[0 1]		NCL	RPL21	1	144	0.950669	[0 1]									RPL32	RPS15A	1	128	0.945208	[1 0]		NPM1	AKT1	2	332	0.948388	[1 0]		TRIM25
HTRA2	HSD17B10	2	408	0.954376	[0 1]		IER3	FHL2	2	272	0.921044	[1 0]		YOD1	VCP	2	241	0.913823	[0 1]		SCD	VCP	1	145	0.950993	[1 0]									HSP90B1	BIRC2	2	258	0.945609	[1 0]		DNAJB4	NPM1	2	332	0.948388	[0 1]		OS9
HSD17B10	RUVBL1	2	408	0.954376	[1 0]		HNRNPA1	PPIA	2	273	0.92131	[1 1]		ZFAND2B	VCP	2	241	0.913823	[0 1]		EIF3D	EIF3I	1	146	0.951312	[0 1]									HSP90B1	CACYBP	2	258	0.945609	[1 0]		NPM1	HP1BP3	2	332	0.948388	[1 0]		OS9
RAB25	OPTN	2	427	0.956318	[1 0]		MAPK1	IER3	2	274	0.921575	[0 1]		ARHGAP1	CDC42	1	121	0.914148	[0 1]		RPL14	RPL36	2	293	0.95147	[0 1]									CALR	HSP90B1	2	258	0.945609	[1 1]		NAP1L4	NPM1	2	332	0.948388	[0 1]		MORF4L2
RAB25	RAB11FIP2	2	432	0.956801	[1 0]		IER3	MDM2	2	274	0.921575	[1 0]		CTNNA1	CDH1	1	121	0.914148	[0 1]		NDRG1	XRCC6	2	298	0.952246	[1 0]									ERLEC1	HSP90B1	2	258	0.945609	[0 1]		RPL10	NPM1	2	332	0.948388	[1 1]		LGALS3
BAG1	MLF2	1	221	0.957737	[0 1]		PPP2R5B	IER3	2	274	0.921575	[0 1]		NPM1	CDKN1A	2	242	0.914148	[1 1]		RPL10	RPL36	2	307	0.953581	[1 1]									FANCC	HSP90B1	2	258	0.945609	[0 1]		NPM1	TP53	2	332	0.948388	[1 0]		LGALS3
BAG4	MLF2	1	221	0.957737	[0 1]		BST2	BTRC	1	138	0.922099	[1 0]		PSMB7	PSME1	1	121	0.914148	[0 1]		RPLP0	RPL36	2	307	0.953581	[1 1]									HSP90B1	MDM2	2	258	0.945609	[1 0]		NPM1	CDKN2A	2	333	0.948535	[1 0]		LGALS3
STUB1	MLF2	1	221	0.957737	[0 1]		DNAJA1	TP53	1	138	0.922099	[1 0]		PTTG1	DNAJA1	1	122	0.914792	[0 1]		RPS16	RPL36	2	307	0.953581	[1 1]									MLLT3	HSP90B1	2	258	0.945609	[0 1]		CDT1	NPM1	2	333	0.948535	[0 1]		PAXIP1
RAD23A	RAD23B	1	221	0.957737	[0 1]		UMPS	APRT	1	139	0.922616	[0 1]		CDC42	TRAF2	1	122	0.914792	[1 0]		RPL36	RPL5	2	308	0.953724	[1 1]									NOP56	RPL12	1	129	0.945609	[0 1]		CENPA	NPM1	2	333	0.948535	[0 1]		LGALS3
NUDCD1	ARCN1	1	222	0.95792	[0 1]		JUN	KPNA2	1	140	0.923126	[1 0]		PSMB4	PSMB6	1	122	0.914792	[1 0]		RPL36	RPL3	2	309	0.953867	[1 1]									RPL12	RPL17	1	129	0.945609	[1 0]		CTCF	NPM1	2	333	0.948535	[0 1]		LGALS3
MLF2	DNAJB4	1	224	0.95828	[1 0]		PTTG1	DNAJA1	1	141	0.92363	[0 1]		ACTG1	DSTN	2	247	0.91574	[1 1]		RPL36	RPS25	2	309	0.953867	[1 1]									RPL32	RPL17	1	129	0.945609	[1 0]		NPM1	DDX24	2	333	0.948535	[1 0]		H2AFX
MLF2	DNAJB6	1	224	0.95828	[1 0]		BRCA1	DNAJA1	1	142	0.924127	[0 1]		AGAP2	CDC42	1	124	0.916051	[0 1]		RPL36	RPS4X	2	309	0.953867	[1 1]									FTH1	NCOA4	2	259	0.945808	[1 0]		DOT1L	NPM1	2	333	0.948535	[0 1]		BTRC
MLF2	HSPA6	1	224	0.95828	[1 0]		DNAJA4	DNAJA1	1	142	0.924127	[0 1]		ARHGAP32	CDC42	1	124	0.916051	[0 1]		RPL36	RPS6	2	309	0.953867	[1 1]									CDC5L	RPL12	1	130	0.946005	[0 1]		EIF2AK2	NPM1	2	333	0.948535	[0 1]		NFE2L1
HYPK	MLF2	1	224	0.95828	[0 1]		HDAC6	DNAJA1	1	142	0.924127	[0 1]		CDC42	ARHGEF7	1	124	0.916051	[1 0]		EIF3I	EIF3H	1	157	0.954568	[1 0]									RPL10L	RPL12	1	130	0.946005	[0 1]		ELF4	NPM1	2	333	0.948535	[0 1]		MAFG
MMS19	MLF2	1	224	0.95828	[0 1]		DNAJA1	HSPA8	1	142	0.924127	[1 1]		BAIAP2	CDC42	1	124	0.916051	[0 1]		EIF3I	EIF4G1	1	158	0.954843	[1 0]									RPL19	RPL12	1	130	0.946005	[1 1]		GAPDH	NPM1	2	333	0.948535	[1 1]		PSMB3
RAD23B	USP5	1	224	0.95828	[1 0]		NCL	RPL14	1	144	0.925102	[1 0]		BNIP2	CDC42	1	124	0.916051	[0 1]		EIF3G	EIF3I	1	159	0.955114	[0 1]									RPL19	RPL32	1	130	0.946005	[1 1]		NPM1	GTPBP4	2	333	0.948535	[1 0]		TXNIP
CD44	FGFR1	1	225	0.958457	[1 0]		HSPD1	ISG15	2	299	0.927658	[1 0]		CDC42	CBL	1	124	0.916051	[1 0]		EIF3I	EIF3A	1	160	0.955382	[1 0]									RPL8	RPL12	1	130	0.946005	[1 1]		NPM1	HIST1H3A	2	333	0.948535	[1 0]		AUP1
FAU	RPL13	1	225	0.958457	[1 0]		HDAC1	HSPD1	2	301	0.928104	[0 1]		CDC42	CBLL1	1	124	0.916051	[1 0]		EIF3B	EIF3I	1	161	0.955647	[0 1]									RPL32	RPL8	1	130	0.946005	[1 1]		HIST1H3E	NPM1	2	333	0.948535	[0 1]		NCL
SOD1	MDH2	1	225	0.958457	[1 1]		JUN	NFE2L1	1	151	0.928325	[1 0]		CDC42EP2	CDC42	1	124	0.916051	[0 1]		EIF3I	EIF3C	1	161	0.955647	[1 0]									RPL12	RPS6	1	130	0.946005	[1 1]		NPM1	HIST1H4A	2	333	0.948535	[1 0]		POMP
SRSF2	SRSF1	1	227	0.958808	[0 1]		CCT7	CCT8	1	152	0.928763	[1 0]		CDC42EP3	CDC42	1	124	0.916051	[0 1]		EIF3F	EIF3I	1	161	0.955647	[0 1]									RPL32	RPS6	1	130	0.946005	[1 1]		HJURP	NPM1	2	333	0.948535	[0 1]		MX1
CD44	NF2	1	230	0.959324	[1 0]		JUN	DDX21	1	153	0.929196	[1 0]		MAP3K10	CDC42	1	124	0.916051	[0 1]		TOMM20	TOMM22	1	163	0.956168	[1 0]									RPS17	RPS4X	1	130	0.946005	[0 1]		IRF1	NPM1	2	333	0.948535	[0 1]		PPT1
TPT1	EEF1A2	1	233	0.959826	[1 1]		CLTA	CLTC	1	155	0.930045	[1 0]		CDC42	MAP3K11	1	124	0.916051	[1 0]		PINK1	TOMM20	1	164	0.956423	[0 1]									RPL10	RPS23	1	131	0.946395	[1 0]		NPM1	MYBBP1A	2	333	0.948535	[1 0]		PSMB3
PSMC2	RAD23B	1	233	0.959826	[0 1]		HSD17B10	ARHGDIA	1	155	0.930045	[1 1]		CDC42	MAP3K4	1	124	0.916051	[1 0]		TOMM40	TOMM20	1	164	0.956423	[0 1]									RPS5	RPS16	1	131	0.946395	[0 1]		NPM1	NPM1	2	333	0.948535	[1 1]		YWHAE
PSMD1	RAD23B	1	233	0.959826	[0 1]		COL1A1	PDGFB	2	312	0.930463	[1 0]		ANXA5	PDIA3	1	124	0.916051	[0 1]		PDIA4	P4HB	2	335	0.957295	[0 1]									FTL	FTH1	2	267	0.947346	[1 1]		NPM1	PLCG1	2	333	0.948535	[1 0]		TRIM25
EEF1A2	EEF1D	1	234	0.959991	[1 0]		NELFB	JUN	1	158	0.931282	[0 1]		PAK1	CDC42	1	124	0.916051	[0 1]		NDRG1	CTNNB1	2	337	0.957537	[1 0]									HERC2	FTH1	2	267	0.947346	[0 1]		NPM1	RELA	2	333	0.948535	[1 0]		RPL21
RAD23B	UBQLN1	1	234	0.959991	[1 0]		DPEP1	DPEP1	1	161	0.932476	[1 1]		PAK4	CDC42	1	124	0.916051	[0 1]		RPS15A	RPL31	1	169	0.957658	[0 1]									FTH1	PCBP2	2	267	0.947346	[1 0]		RPL10A	NPM1	2	333	0.948535	[1 1]		TMED10
ABTB1	EEF1A2	1	235	0.960155	[0 1]		CLTA	MAD2L2	1	161	0.932476	[1 0]		PARD6A	CDC42	1	124	0.916051	[0 1]		RPL37A	RPL36	1	170	0.957896	[0 1]									RPS23	RPL5	1	134	0.947532	[0 1]		NPM1	RPL3	2	333	0.948535	[1 1]		ISG15
EEF1A2	EEF1G	1	235	0.960155	[1 0]		EDF1	JUN	1	161	0.932476	[1 1]		CDC42	PLD1	1	124	0.916051	[1 0]		NDRG1	CANX	2	346	0.958596	[1 1]									RPS23	FAU	1	135	0.947901	[0 1]		NPM1	RPL5	2	333	0.948535	[1 1]		YWHAB
ESR1	PPP1CA	1	235	0.960155	[0 1]		ATF3	JUN	1	162	0.932865	[0 1]		TRIP10	CDC42	1	124	0.916051	[0 1]		EIF6	RPL31	1	175	0.95905	[0 1]									RPL18	RPL27	1	135	0.947901	[0 1]		RPL8	NPM1	2	333	0.948535	[1 1]		YWHAQ
TRIM25	EEF1A2	1	235	0.960155	[0 1]		HSD17B10	PTBP1	1	162	0.932865	[1 0]		WASL	CDC42	1	124	0.916051	[0 1]		VDAC1	BCL2L1	1	182	0.960563	[1 0]									RPS16	RPL36	1	135	0.947901	[1 0]		NPM1	RPS4X	2	333	0.948535	[1 1]		PSMB3
EEF1A2	VARS	1	235	0.960155	[1 0]		JUN	FOSL1	1	163	0.93325	[1 0]		MMP14	MMP3	2	249	0.91636	[1 0]		COX4I1	VDAC1	1	183	0.96077	[0 1]									RPS9	RPS4X	1	135	0.947901	[0 1]		NPM1	RPS6	2	333	0.948535	[1 1]		PSMB3
TOP1	SRSF1	1	236	0.960317	[0 1]		JUN	HIF1A	1	163	0.93325	[1 0]		CDC25B	YWHAB	2	251	0.916971	[0 1]		P4HB	CALU	2	371	0.961278	[1 0]									RPL10	RPL23	1	136	0.948264	[1 0]		SENP3	NPM1	2	333	0.948535	[0 1]		TRAM1
HDGF	DDX5	1	237	0.960478	[1 0]		RBM39	JUN	1	163	0.93325	[0 1]		PKP3	DSC3	1	126	0.917273	[1 1]		RPS15A	RPS15	1	187	0.961577	[0 1]									RPS16	RPS14	1	136	0.948264	[1 0]		SP1	NPM1	2	333	0.948535	[0 1]		BAG3
PSMC6	RAD23B	1	237	0.960478	[0 1]		RNF187	JUN	1	163	0.93325	[0 1]		TXN	COL1A1	3	379	0.917474	[1 1]		RPL21	RPL36	1	188	0.961773	[1 1]									RPL10	RPL5	1	137	0.948622	[1 1]		YY1	NPM1	2	333	0.948535	[0 1]		YWHAZ
UBC	RAD23B	1	237	0.960478	[1 1]		JUN	ABL1	1	164	0.93363	[1 0]		ZFP36	YWHAQ	2	253	0.917573	[1 1]		UQCRC2	VDAC1	1	189	0.961968	[0 1]									RPL27	RPS13	1	137	0.948622	[1 0]		ZNF668	NPM1	2	333	0.948535	[0 1]		RAB1B
ATXN3	RAD23B	1	238	0.960637	[0 1]		JUN	ATF2	1	164	0.93363	[1 0]		HINT1	CTNNB1	1	128	0.918461	[1 0]		NDRG1	LDHA	2	380	0.962161	[1 1]									RPLP0	RPL4	1	137	0.948622	[1 0]		SF3B1	SNRPD2	1	167	0.948681	[0 1]		YWHAZ
MAD2L2	RAD23B	1	238	0.960637	[0 1]		JUN	BCL3	1	164	0.93363	[1 0]		LGALS3BP	LGALS1	3	384	0.918461	[1 1]		MAPK3	VDAC1	1	190	0.962161	[0 1]									RPL23	RPL5	1	138	0.948975	[0 1]		SNRNP70	SNRPD2	1	167	0.948681	[0 1]		SAMD4B
NGLY1	RAD23B	1	238	0.960637	[0 1]		BRCA1	JUN	1	164	0.93363	[0 1]		LMNA	NCL	2	256	0.918461	[1 1]		RPL21	RPS23	1	190	0.962161	[1 1]									RPL18	RPS16	1	139	0.949324	[0 1]		DDX23	SNRPD2	1	168	0.948971	[0 1]		HMGN1
POU5F1	RAD23B	1	238	0.960637	[0 1]		JUN	CLINT1	1	164	0.93363	[1 0]		YWHAQ	CDKN1A	1	128	0.918461	[1 0]		BAX	VDAC1	1	191	0.962351	[0 1]									RPS5	RPS4X	1	139	0.949324	[0 1]		NCL	RPL14	1	169	0.949257	[1 0]		YWHAZ
RAD23B	UBE3A	1	238	0.960637	[1 0]		COPS5	JUN	1	164	0.93363	[0 1]		PSMA7	PSMC3	2	256	0.918461	[1 0]		IMMT	VDAC1	1	191	0.962351	[0 1]									EIF6	RPL5	1	140	0.949668	[0 1]		SNRPD2	SNW1	1	169	0.949257	[1 0]		YWHAZ
RAD23B	XPC	1	238	0.960637	[1 0]		CREB1	JUN	1	164	0.93363	[0 1]		CD44	SQSTM1	2	259	0.919329	[1 0]		RPL14	RPL31	1	191	0.962351	[0 1]									NPM1	RPL5	1	140	0.949668	[0 1]		CDC5L	SNRPD2	1	171	0.949821	[0 1]		YAP1
SLBP	EIF4G1	1	244	0.961568	[0 1]		JUN	CREBBP	1	164	0.93363	[1 0]		PSMA7	HIF1A	2	261	0.919897	[1 0]		VAPA	VDAC1	1	191	0.962351	[0 1]									RPL10	RPS10	1	140	0.949668	[1 0]		GEMIN5	SNRPD2	1	171	0.949821	[0 1]		CDK16
PPP1CB	PPP1CA	1	246	0.961869	[0 1]		JUN	CSK	1	164	0.93363	[1 0]		CD44	VCAN	2	261	0.919897	[1 0]		VDAC1	VDAC2	1	191	0.962351	[1 0]									RPL10	RPS3A	1	140	0.949668	[1 0]		SNRPD2	LSM6	1	171	0.949821	[1 0]		YWHAZ
RCC2	CORO1C	1	247	0.962017	[1 0]		CSNK2A1	JUN	1	164	0.93363	[0 1]		DNAJA1	HSPA8	1	131	0.920179	[1 1]		LMAN1	P4HB	2	385	0.962634	[0 1]									RPL5	RPS3A	1	141	0.950007	[1 0]		LUC7L2	SNRPD2	1	171	0.949821	[0 1]		BAD
HNRNPD	EIF4G1	1	248	0.962164	[0 1]		JUN	DACH1	1	164	0.93363	[1 0]		BRCA1	DNAJA1	1	132	0.920736	[0 1]		NDRG1	BCL2L11	2	391	0.963186	[1 0]									RPL10	NPM1	1	142	0.950341	[1 0]		PRPF31	SNRPD2	1	171	0.949821	[0 1]		AKT1
EIF3B	EIF4G1	1	250	0.962456	[0 1]		DDIT3	JUN	1	164	0.93363	[0 1]		HDAC6	DNAJA1	1	132	0.920736	[0 1]		RPS23	RPL31	1	200	0.963984	[1 1]									RPL37A	RPL5	1	142	0.950341	[0 1]		SF3A2	SNRPD2	1	171	0.949821	[0 1]		BCAR1
EIF3I	EIF4G1	1	250	0.962456	[1 1]		JUN	EP300	1	164	0.93363	[1 0]		CD44	FGFR1	2	265	0.921011	[1 0]		RPS3	RPL31	1	203	0.964498	[1 1]									EIF5A	RPL5	1	143	0.950671	[0 1]		SF3B3	SNRPD2	1	171	0.949821	[0 1]		GCH1
CYC1	NDUFB10	1	250	0.962456	[0 1]		JUN	EWSR1	1	164	0.93363	[1 0]		CD44	NF2	2	265	0.921011	[1 0]		RPL31	RPS3A	1	203	0.964498	[1 1]									RPL10	RPL27A	1	143	0.950671	[1 0]		SMN1	SNRPD2	1	171	0.949821	[0 1]		IRS4
TMED10	TMED2	1	250	0.962456	[0 1]		FBXW7	JUN	1	164	0.93363	[0 1]		CD44	SRC	2	265	0.921011	[1 0]		RPS15	RPS23	1	203	0.964498	[1 1]									RPL10	RPL31	1	143	0.950671	[1 0]		SNRPA1	SNRPD2	1	171	0.949821	[0 1]		YWHAZ
EIF4G1	NCBP1	1	254	0.963025	[1 0]		FOSL2	JUN	1	164	0.93363	[0 1]		NFKBIA	VCP	1	133	0.921285	[0 1]		NPM1	YWHAQ	1	204	0.964666	[1 0]									RPL28	RPL5	1	143	0.950671	[0 1]		SNRPD1	SNRPD2	1	171	0.949821	[0 1]		ABL1
EIF4G1	SF3A3	1	254	0.963025	[1 0]		GSK3B	JUN	1	164	0.93363	[0 1]		TNFAIP3	YWHAB	2	266	0.921285	[0 1]		RPL24	RPL31	1	205	0.964832	[1 1]									RPL27A	RPL5	1	144	0.950997	[0 1]		TSSC4	SNRPD2	1	171	0.949821	[0 1]		ARAF
BRCA1	EIF4G1	1	255	0.963165	[0 1]		JUN	ITCH	1	164	0.93363	[1 0]		YWHAB	YWHAE	2	267	0.921556	[1 1]		RPL31	RPS14	1	205	0.964832	[1 1]									RPL23A	RPS16	1	144	0.950997	[0 1]		CHAF1A	ANP32B	1	173	0.950372	[0 1]		BRAF
EIF4G1	EIF4E	1	255	0.963165	[1 0]		JDP2	JUN	1	164	0.93363	[0 1]		RPL37A	RPS7	1	134	0.921826	[1 1]		EWSR1	RPL31	1	207	0.96516	[0 1]									RPL5	RPS10	1	144	0.950997	[1 0]		ELAVL1	ANP32B	1	173	0.950372	[0 1]		CDC25C
G3BP1	EIF4G1	1	255	0.963165	[0 1]		JUN	JUN	1	164	0.93363	[1 1]		YWHAB	YWHAQ	2	269	0.922094	[1 1]		NOP56	RPL31	1	207	0.96516	[0 1]									RPS16	RPS13	1	144	0.950997	[1 0]		ANP32B	KPNA1	1	173	0.950372	[1 0]		YWHAZ
HTRA2	EIF4G1	1	255	0.963165	[0 1]		JUN	KAT7	1	164	0.93363	[1 0]		BCAP31	CANX	1	135	0.92236	[1 0]		RPL10	RPL31	1	207	0.96516	[1 1]									RPL31	RPL5	1	146	0.951636	[0 1]		STAU1	NCL	1	173	0.950372	[0 1]		CHAF1A
MKNK1	EIF4G1	1	255	0.963165	[0 1]		JUN	MAPK1	1	164	0.93363	[1 0]		PSMB3	PSMD2	1	135	0.92236	[1 0]		RPL10A	RPL31	1	207	0.96516	[1 1]									RPL36	RPS4X	1	146	0.951636	[0 1]		PA2G4	NCL	1	187	0.953917	[0 1]		COPS5
EIF4G1	PABPC1	1	255	0.963165	[1 1]		JUN	MAPK8	1	164	0.93363	[1 0]		YAP1	YWHAB	2	271	0.922625	[0 1]		RPL27	RPL31	1	207	0.96516	[1 1]									RPS4X	RPS14	1	147	0.951949	[1 0]		PCNA	PGK1	1	187	0.953917	[0 1]		YWHAZ
EIF4G1	TRAF2	1	255	0.963165	[1 0]		JUN	MAPK9	1	164	0.93363	[1 0]		MARCKSL1	DCTN2	1	136	0.922887	[1 0]		RPL31	RPL5	1	207	0.96516	[1 1]									RPL10	RPL18A	1	148	0.952258	[1 0]		DHX9	NCL	1	188	0.954151	[0 1]		ENO1
USP10	EIF4G1	1	255	0.963165	[0 1]		JUN	MBD3	1	164	0.93363	[1 0]		NFKBIA	HNRNPA1	1	136	0.922887	[1 1]		RPLP0	RPL31	1	207	0.96516	[1 1]									RPL23A	RPS4X	1	149	0.952564	[0 1]		SERPINA1	OS9	1	189	0.954382	[0 0]		FAM53C
PPP1CA	TRIM28	1	255	0.963165	[1 1]		JUN	NCOA1	1	164	0.93363	[1 0]		YWHAQ	HNRNPA1	2	272	0.922887	[1 1]		RPL31	RPS16	1	207	0.96516	[1 1]									RPS13	RPS4X	1	149	0.952564	[0 1]		NCL	U2AF2	1	189	0.954382	[1 0]		HDAC4
LASP1	DNMT1	1	256	0.963303	[1 0]		JUN	NCOR2	1	164	0.93363	[1 0]		YWHAB	SRRM2	2	274	0.923407	[1 0]		RPL31	RPS4X	1	207	0.96516	[1 1]									RPL35	RPL10	1	150	0.952865	[1 1]		NCL	ITGAV	1	190	0.954611	[1 0]		HDAC5
LASP1	EHMT2	1	256	0.963303	[1 0]		JUN	NFE2L2	1	164	0.93363	[1 0]		YWHAB	YWHAZ	2	276	0.92392	[1 1]		RPL31	RPS6	1	207	0.96516	[1 1]									RPLP0	RPL24	1	150	0.952865	[1 0]		GNAS	AXIN1	1	191	0.954838	[1 0]		HIST1H3A
LASP1	SNAI1	1	256	0.963303	[1 0]		NFYA	JUN	1	164	0.93363	[0 1]		SEC61B	BCAP31	2	278	0.924426	[0 1]		RPS15	RPS3A	1	207	0.96516	[1 1]									RPL18	RPS4X	1	150	0.952865	[0 1]		RIC8B	GNAS	1	191	0.954838	[0 1]		KIAA0930
LASP1	UHRF1	1	256	0.963303	[1 0]		PIAS1	JUN	1	164	0.93363	[0 1]		PSMA7	PSMB8	2	278	0.924426	[1 0]		RPS15	RPS9	1	209	0.965482	[1 1]									RPL10	RPS7	1	150	0.952865	[1 0]		EIF3L	NCL	1	192	0.955063	[0 1]		YWHAZ
ZDHHC17	LASP1	1	256	0.963303	[0 1]		JUN	PML	1	164	0.93363	[1 0]		PSMB6	PSMB3	1	139	0.924426	[0 1]		RPS15	RPS3	1	213	0.966108	[1 1]									RPS25	RPL10	1	151	0.953162	[1 1]		NCL	HNRNPK	1	194	0.955505	[1 1]		YWHAZ
SRSF1	U2AF2	1	261	0.963981	[1 0]		PPP3CB	JUN	1	164	0.93363	[0 1]		YWHAB	KIF5B	2	278	0.924426	[1 0]		PPIB	P4HB	1	217	0.966712	[1 1]									RPS28	RPS16	1	151	0.953162	[0 1]		NCL	RPS3A	1	194	0.955505	[1 1]		MAP3K5
CYC1	NDUFS4	1	268	0.964889	[1 0]		PRKD1	JUN	1	164	0.93363	[0 1]		YWHAB	HSPA5	2	279	0.924676	[1 1]		RPS15	RPL36	1	218	0.96686	[1 1]									RPL18A	RPL5	1	152	0.953456	[0 1]		YWHAB	YWHAZ	1	194	0.955505	[1 1]		MDM4
PPP1CA	SFPQ	1	268	0.964889	[1 0]		JUN	RB1	1	164	0.93363	[1 0]		YWHAB	BAD	2	280	0.924925	[1 0]		RPS15	RPS16	1	223	0.967579	[1 1]									RPS20	RPL10	1	152	0.953456	[1 1]		NPM3	NCL	1	197	0.956153	[0 1]		PRKACA
CYC1	UQCRB	1	272	0.965387	[1 0]		RUNX1	JUN	1	164	0.93363	[0 1]		PCNA	PGK1	1	140	0.924925	[0 1]		RPL3	RPS15	1	224	0.967719	[1 1]									RPS7	RPL5	1	152	0.953456	[0 1]		NCL	RPL24	1	198	0.956365	[1 1]		PTPN3
CYC1	NDUFS3	1	273	0.96551	[1 0]		SIRT1	JUN	1	164	0.93363	[0 1]		YWHAB	LARP1	2	280	0.924925	[1 0]		RPS15	RPS18	1	224	0.967719	[1 1]									ENO1	CAT	1	153	0.953746	[1 0]		NCL	RRS1	1	199	0.956575	[1 0]		RAF1
ARCN1	COPA	1	278	0.966109	[0 1]		SMAD2	JUN	1	164	0.93363	[0 1]		YWHAB	RAI14	2	280	0.924925	[1 0]		RPS15	RPS25	1	224	0.967719	[1 1]									RPS20	RPL5	1	153	0.953746	[1 1]		MDM2	NCL	1	200	0.956783	[0 1]		REM1
SNRNP70	SRSF1	1	278	0.966109	[0 1]		JUN	SMAD3	1	164	0.93363	[1 0]		YWHAB	ARAF	2	281	0.925172	[1 0]		RPS15	RPS29	1	224	0.967719	[1 0]									RPL10	RPS16	1	155	0.954316	[1 1]		NCL	ILF3	1	201	0.956988	[1 0]		SIK3
HSD17B10	UBA1	1	285	0.966914	[1 1]		SP1	JUN	1	164	0.93363	[0 1]		YWHAB	FRMD6	2	281	0.925172	[1 0]		RPS15	RPS6	1	224	0.967719	[1 1]									FAU	RPS25	1	156	0.954596	[1 1]		NCL	ARFGEF1	1	202	0.957192	[1 0]		YWHAZ
PPP1CA	BCL2L1	1	288	0.967247	[1 0]		JUN	STAT3	1	164	0.93363	[1 0]		POMP	PSMA7	2	281	0.925172	[0 1]		PFKP	EEF1A1	1	227	0.968132	[1 1]									RPL5	RPS16	1	156	0.954596	[1 1]		CSNK2A1	NCL	1	202	0.957192	[0 1]		YWHAZ
UXT	PPP1CA	1	289	0.967357	[0 1]		TRIP4	JUN	1	164	0.93363	[0 1]		YWHAB	MAP2K2	2	281	0.925172	[1 0]		MCM9	PFKP	1	227	0.968132	[0 1]									RPL21	RPL10	1	157	0.954872	[0 1]		NCL	EBNA1BP2	1	202	0.957192	[1 0]		MORF4L1
SMARCB1	PPP1CA	1	290	0.967466	[0 1]		JUN	TSG101	1	164	0.93363	[1 0]		SKP2	YWHAB	2	281	0.925172	[0 1]		PFKP	PFKM	1	227	0.968132	[1 0]									RPL27	RPSA	1	157	0.954872	[1 0]		NAP1L4	NCL	1	202	0.957192	[0 1]		LSM2
HDAC1	PPP1CA	1	292	0.967681	[0 1]		JUN	UBE2I	1	164	0.93363	[1 0]		YWHAB	AKAP13	2	282	0.925418	[1 0]		PFKP	SNW1	1	227	0.968132	[1 0]									RPL10	RPS21	1	158	0.955144	[1 1]		NCL	TP53	1	202	0.957192	[1 0]		HDGF
PFDN5	TRIM28	1	294	0.967894	[0 1]		MORF4L2	RUVBL2	1	177	0.938203	[1 0]		BRAF	YWHAB	2	282	0.925418	[0 1]		PFKP	TMPO	1	227	0.968132	[1 0]									FAU	RPS16	1	159	0.955414	[1 1]		NCL	EXOSC10	1	203	0.957394	[1 0]		YWHAB
PPP1CA	WBP11	1	294	0.967894	[1 0]		HNRNPU	MRPS34	1	181	0.939486	[0 1]		YWHAB	CBL	2	282	0.925418	[1 0]		RPL26	MDM2	1	258	0.971853	[1 0]									ISG15	ENO1	1	160	0.95568	[0 1]		EXOSC2	NCL	1	203	0.957394	[0 1]		MORF4L2
EIF4A3	SRSF1	1	299	0.968414	[0 1]		MORF4L2	BRD8	1	183	0.940108	[1 0]		CDC25C	YWHAB	2	282	0.925418	[0 1]		ATF3	ATF4	0	185	1	[0 1]									RPL10	RPL11	1	160	0.95568	[1 1]		IRF2	NCL	1	203	0.957394	[0 1]		PSMB8
CDK4	PPP1CA	1	300	0.968516	[0 1]		CDR2	MORF4L2	1	183	0.940108	[0 1]		YWHAB	CDK11B	2	282	0.925418	[1 0]		BTRC	ATF4	0	197	1	[0 1]									RPL21	RPL5	1	160	0.95568	[0 1]		NCL	MSH6	1	203	0.957394	[1 0]		GDI2
MYO6	CLTC	1	301	0.968617	[0 1]		MORF4L2	DMAP1	1	183	0.940108	[1 0]		CHAF1A	YWHAB	2	282	0.925418	[0 1]		CCDC106	ATF4	0	197	1	[0 1]									RPS28	RPS4X	1	160	0.95568	[0 1]		NCL	MYBBP1A	1	203	0.957394	[1 0]		MORF4L2
PPP1CA	RANBP9	1	301	0.968617	[1 0]		EP400	MORF4L2	1	183	0.940108	[0 1]		YWHAB	CRTC2	2	282	0.925418	[1 0]		CCND1	BTRC	0	313	1	[1 0]									RPL13	RPS16	1	161	0.955943	[0 1]		NCL	NXF1	1	203	0.957394	[1 0]		SNRPD2
PSIP1	SRSF1	1	301	0.968617	[0 1]		MORF4L2	EPC2	1	183	0.940108	[1 0]		YWHAB	CSNK2A1	2	282	0.925418	[1 0]		ATF4	CREBBP	0	197	1	[1 0]									PCNA	ENO1	1	163	0.956461	[0 1]		POU5F1	NCL	1	203	0.957394	[0 1]		VCP
SF3A2	SRSF1	1	301	0.968617	[0 1]		MORF4L2	HDAC2	1	183	0.940108	[1 0]		CYLD	YWHAB	2	282	0.925418	[0 1]		CCND1	CDK1	0	313	1	[1 0]									RPL5	RPS25	1	163	0.956461	[1 1]		NCL	RPL11	1	203	0.957394	[1 1]		HDGF
SRPK1	SRSF1	1	301	0.968617	[0 1]		MORF4L2	HIST2H2BE	1	183	0.940108	[1 0]		DACT1	YWHAB	2	282	0.925418	[0 1]		CCND1	CDK4	0	313	1	[1 0]									RPL5	RPS4X	1	163	0.956461	[1 1]		NCL	RPL19	1	203	0.957394	[1 1]		MORF4L2
CDC5L	SRSF1	1	302	0.968718	[0 1]		MORF4L2	KAT5	1	183	0.940108	[1 0]		YWHAB	EDC3	2	282	0.925418	[1 0]		CCND1	CDKN1A	0	226	1	[1 0]									RPL11	RPL5	1	164	0.956715	[1 1]		NCL	RPL3	1	203	0.957394	[1 1]		MORF4L2
CLK1	SRSF1	1	302	0.968718	[0 1]		PALB2	MORF4L2	1	183	0.940108	[0 1]		YWHAB	FOXK1	2	282	0.925418	[1 0]		CRYAB	CCND1	0	289	1	[1 1]									RPS16	RPS3	1	164	0.956715	[1 0]		NCL	RPL5	1	203	0.957394	[1 1]		CDR2
PPP1CA	HSPA8	1	302	0.968718	[1 1]		PHF12	MORF4L2	1	183	0.940108	[0 1]		FOXO3	YWHAB	2	282	0.925418	[0 1]		ATF4	EP300	0	197	1	[1 0]									RPL10	RPS4X	1	165	0.956966	[1 1]		NCL	RPL8	1	203	0.957394	[1 1]		EP400
TRAF3IP2	SRSF1	1	302	0.968718	[0 1]		MORF4L2	RBBP7	1	183	0.940108	[1 0]		YWHAB	FRYL	2	282	0.925418	[1 0]		CCND1	DTNBP1	0	313	1	[1 0]									RPS16	RPSA	1	165	0.956966	[1 0]		NCL	RPS16	1	203	0.957394	[1 1]		MORF4L2
BRCA1	SRSF1	1	303	0.968818	[0 1]		MORF4L2	RUVBL1	1	183	0.940108	[1 0]		GAPVD1	YWHAB	2	282	0.925418	[0 1]		GABBR1	ATF4	0	197	1	[0 1]									RPL27	RPS23	1	166	0.957214	[1 0]		NCL	RPS4X	1	203	0.957394	[1 1]		MORF4L2
CIR1	SRSF1	1	303	0.968818	[0 1]		MORF4L2	SIN3B	1	183	0.940108	[1 0]		YWHAB	HDAC4	2	282	0.925418	[1 0]		FKBP8	BCL2	0	113	1	[1 0]									RPL5	RPLP2	1	167	0.957459	[1 1]		NCL	RPS6	1	203	0.957394	[1 1]		GDI2
NXF1	SRSF1	1	303	0.968818	[0 1]		RPS15A	RPS7	1	184	0.940414	[0 1]		YWHAB	HDAC5	2	282	0.925418	[1 0]		CCND1	EP300	0	313	1	[1 0]									NCL	RPL5	1	168	0.957702	[0 1]		RRP1B	NCL	1	203	0.957394	[0 1]		GDI2
PPP1CA	URI1	1	303	0.968818	[1 0]		NCL	ALYREF	1	186	0.941017	[1 0]		YWHAB	IRS2	2	282	0.925418	[1 0]		ATF4	GPS2	0	197	1	[1 0]									RPL14	RPL10	1	169	0.957941	[0 1]		NCL	S100A11	1	203	0.957394	[1 1]		PALB2
SRSF1	SRSF1	1	303	0.968818	[1 1]		HDAC1	CCT7	1	188	0.941608	[0 1]		IRS4	YWHAB	2	282	0.925418	[0 1]		FBXW8	CCND1	0	313	1	[0 1]									RPL13	RPS4X	1	169	0.957941	[0 1]		SSB	NCL	1	203	0.957394	[0 1]		NCL
SRSF9	SRSF1	1	303	0.968818	[0 1]		APP	HSD17B10	1	196	0.943857	[1 1]		KIAA0930	YWHAB	2	282	0.925418	[0 1]		BAG3	HSPB8	0	133	1	[0 1]									RPS15	RPS16	1	169	0.957941	[0 1]		NCL	USP7	1	203	0.957394	[1 0]		PHF12
SRSF1	TRA2B	1	303	0.968818	[1 0]		IGBP1	CCT7	1	196	0.943857	[0 1]		KIF23	YWHAB	2	282	0.925418	[0 1]		JUN	ATF4	0	111	1	[1 1]									RPS3	RPS4X	1	169	0.957941	[0 1]		NCL	ZC3HAV1	1	203	0.957394	[1 0]		MORF4L2
SRSF1	U2AF1	1	303	0.968818	[1 0]		CCT7	CCT2	1	198	0.944393	[1 0]		YWHAB	KLC1	2	282	0.925418	[1 0]		CCND1	HDAC1	0	312	1	[1 0]									ENO1	YWHAZ	1	170	0.958178	[1 0]		ZNF689	NCL	1	203	0.957394	[0 1]		MORF4L2
PPP1CA	PPP1R9B	1	304	0.968917	[1 0]		PRDX6	YWHAE	1	198	0.944393	[0 1]		MAP2K1	YWHAB	2	282	0.925418	[0 1]		CCND1	HDAC3	0	313	1	[1 0]									RPL10	RPL10A	1	170	0.958178	[1 1]		YWHAZ	YWHAG	1	204	0.957594	[1 0]		PRPF6
PPP1CA	SCRIB	1	304	0.968917	[1 0]		CKS2	CCNB1	1	200	0.944918	[1 0]		MAPK7	YWHAB	2	282	0.925418	[0 1]		ATF4	LDOC1	0	191	1	[1 0]									RPL23	RPL27	1	170	0.958178	[0 1]		PKM	CTNNB1	1	205	0.957792	[1 1]		CHAF1A
CLTA	CLTC	1	306	0.969114	[0 1]		PSMA7	PSMB8	1	200	0.944918	[1 0]		YWHAB	MARK3	2	282	0.925418	[1 0]		EWSR1	EIF4H	0	124	1	[0 1]									RPL10A	RPL5	1	170	0.958178	[1 1]		ERLEC1	SERPINA1	1	216	0.959855	[0 0]		ELAVL1
IRS4	CALU	1	306	0.969114	[0 1]		HSD17B10	HNRNPAB	1	201	0.945177	[1 1]		MDM4	YWHAB	2	282	0.925418	[0 1]		CCND1	HSPA8	0	265	1	[1 1]									RPL10	RPLP0	1	170	0.958178	[1 1]		S100A14	S100A16	1	217	0.960033	[1 1]		ANP32B
POLR2E	PPP1CA	1	306	0.969114	[0 1]		TXNIP	TXN	1	208	0.946924	[0 1]		MLXIP	YWHAB	2	282	0.925418	[0 1]		EGLN1	FKBP8	0	113	1	[0 1]									RPLP0	RPL5	1	170	0.958178	[1 1]		SERPINA1	DERL1	1	227	0.961726	[0 0]		SNRPG
PPP1R3B	PPP1CA	1	306	0.969114	[0 1]		TOMM40	HSD17B10	1	213	0.948106	[0 1]		YWHAB	MPRIP	2	282	0.925418	[1 0]		MDM2	ATF4	0	197	1	[0 1]									RPSA	RPS4X	1	170	0.958178	[0 1]		SERPINA1	DERL2	1	228	0.961888	[0 0]		NCL
CD2BP2	PPP1CA	1	307	0.969212	[0 1]		HSD17B10	ALDOA	1	215	0.948563	[1 1]		YWHAB	NCKAP1	2	282	0.925418	[1 0]		HSPB8	CRYAB	0	131	1	[1 1]									NDUFS5	NDUFB11	1	171	0.958413	[1 0]		NDRG1	LDHA	1	232	0.96252	[0 1]		NCL
PPP1CA	MKI67	1	307	0.969212	[1 0]		DLD	HSD17B10	1	215	0.948563	[0 1]		YWHAB	OSBPL3	2	282	0.925418	[1 0]		CCND1	MCM7	0	313	1	[1 0]									RPL14	RPL5	1	171	0.958413	[0 1]		NPM1	H1FX	1	234	0.962829	[1 0]		LIG4
PPP1CA	PPP1R37	1	307	0.969212	[1 0]		HSD17B10	EEF2	1	215	0.948563	[1 1]		PTPN14	YWHAB	2	282	0.925418	[0 1]		NCOA1	CCND1	0	313	1	[0 1]									RPL10	RPS6	1	172	0.958645	[1 1]		PGK1	YWHAQ	1	240	0.963724	[1 1]		SNRPD2
PPP1CA	TP53BP2	1	307	0.969212	[1 0]		HTRA2	HSD17B10	1	215	0.948563	[0 1]		PTPN3	YWHAB	2	282	0.925418	[0 1]		FKBP8	HSPBP1	0	113	1	[1 0]									FAU	RPS6	1	173	0.958874	[1 1]		NPM1	YWHAQ	1	247	0.964716	[1 1]		SNRNP70
WWTR1	PPP1CA	1	307	0.969212	[0 1]		PPP4C	CCT7	1	215	0.948563	[0 1]		YWHAB	RACGAP1	2	282	0.925418	[1 0]		CCND1	PCNA	0	308	1	[1 0]									NDUFS3	NDUFB7	1	173	0.958874	[0 1]		RPN1	RPN2	1	267	0.967273	[1 1]		MAPRE1
CDC5L	PPP1CA	1	308	0.969309	[0 1]		HSD17B10	MCM2	1	215	0.948563	[1 0]		RAF1	YWHAB	2	282	0.925418	[0 1]		RGCC	AKT1	0	160	1	[1 0]									RPL37A	RPL27	1	173	0.958874	[0 1]		TMED2	TMED4	1	271	0.96774	[1 0]		PSMB3
EIF2AK2	PPP1CA	1	308	0.969309	[0 1]		HSD17B10	RUVBL1	1	215	0.948563	[1 0]		RMDN3	YWHAB	2	282	0.925418	[0 1]		SLC9A3R1	ABCC2	0	128	1	[1 0]									RPL5	EEF1A1	1	174	0.9591	[1 1]		FUS	PGK1	1	291	0.96989	[0 1]		SF3B1
PPP1CA	GYS1	1	308	0.969309	[1 0]		PA2G4	NCL	1	216	0.948789	[0 1]		RPS6KA1	YWHAB	2	282	0.925418	[0 1]		HSPB8	HSPB1	0	131	1	[1 1]									RPS15A	RPL10	1	174	0.9591	[0 1]		PGK1	TPI1	1	291	0.96989	[1 1]		HDGF
IKBKB	PPP1CA	1	308	0.969309	[0 1]		CKS2	CCNB2	1	218	0.949235	[1 0]		SAMD4B	YWHAB	2	282	0.925418	[0 1]		HSPB8	HSPB8	0	133	1	[1 1]									RPL27	RPS3A	1	174	0.9591	[1 0]		TMED3	TMED2	1	291	0.96989	[0 1]		HDGF
PIH1D1	PPP1CA	1	308	0.969309	[0 1]		CKS2	CDK1	1	218	0.949235	[1 0]		YWHAB	SRPK2	2	282	0.925418	[1 0]		SLC9A3R1	AKT1	0	128	1	[1 0]									FAU	RPS15A	1	175	0.959325	[1 0]		PGK1	ENO1	1	292	0.96999	[1 1]		PSMB3
PPP1CA	PPP1R3D	1	308	0.969309	[1 0]		CKS2	CCNA2	1	219	0.949455	[1 0]		YWHAB	TJP2	2	282	0.925418	[1 0]		FKBP8	MTOR	0	113	1	[1 0]									RPL10	RPS18	1	175	0.959325	[1 1]		PGK1	GAPDH	1	292	0.96999	[1 1]		JUN
RRP1B	PPP1CA	1	308	0.969309	[0 1]		CKS2	CDK2	1	219	0.949455	[1 0]		YWHAB	TRIM32	2	282	0.925418	[1 0]		CCND1	RB1	0	313	1	[1 0]									RPL27	RPS10	1	175	0.959325	[1 0]		MAPKAPK2	YWHAZ	1	302	0.970955	[0 1]		MAPRE1
ACTB	PPP1CA	1	309	0.969405	[1 1]		STAU1	NCL	1	222	0.950104	[0 1]		YWHAB	TSC1	2	282	0.925418	[1 0]		RGCC	CDK1	0	160	1	[1 0]									RPS23	RPS16	1	175	0.959325	[0 1]		MARCKSL1	DCTN2	1	304	0.971141	[1 0]		CDK5RAP2
PPP1CA	AKT1	1	309	0.969405	[1 0]		TXNIP	DDIT4	1	223	0.950317	[0 0]		NCL	HNRNPK	2	283	0.925662	[1 1]		LDHA	LDHB	0	153	1	[1 0]									AAMP	RPL10	1	176	0.959546	[0 1]		TXN	COL1A1	1	312	0.97186	[1 1]		MAPRE1
BCL2L2	PPP1CA	1	309	0.969405	[0 1]		HDGF	SRSF1	1	225	0.950737	[1 0]		XRCC5	XRCC6	2	287	0.926622	[0 1]		CCND1	SKP1	0	313	1	[1 0]									RPL13A	RPL10	1	176	0.959546	[1 1]		TNFAIP3	YWHAZ	1	323	0.972792	[0 1]		MAPRE1
PPP1CA	BRCA1	1	309	0.969405	[1 0]		TXNIP	HDAC1	1	226	0.950944	[0 0]		ANP32B	KLF5	1	146	0.927787	[1 1]		UBC	ACLY	0	184	1	[1 1]									RPL19	RPL10	1	176	0.959546	[1 1]		LIG4	KDELR1	1	335	0.973741	[0 1]		MAPRE1
PPP1CA	C20orf27	1	309	0.969405	[1 0]		HDGF	EIF2S2	1	228	0.951354	[1 0]		PDIA3	APP	2	293	0.928016	[1 1]		FKBP8	PSMA1	0	113	1	[1 0]									RPL10	RPL8	1	176	0.959546	[1 1]		DLD	LDHA	1	340	0.974117	[0 1]		CYLD
CLOCK	PPP1CA	1	309	0.969405	[0 1]		CDC20	CCT7	1	230	0.951756	[0 1]		RPS10	RPS7	1	147	0.928243	[1 1]		CCND1	TAF1	0	313	1	[1 0]									RPLP0	RPS5	1	176	0.959546	[1 0]		PAXIP1	LDHA	1	340	0.974117	[0 1]		GAS2L1
PPP1CA	CNST	1	309	0.969405	[1 0]		CCT7	CCT5	1	234	0.952542	[1 0]		RPS23	RPS7	1	148	0.928694	[1 1]		FKBP8	PSMC1	0	113	1	[1 0]									STAU1	RPL10	1	176	0.959546	[0 1]		CDK1	H1F0	1	366	0.975912	[0 1]		MAPRE1
PPP1CA	CSRNP2	1	309	0.969405	[1 0]		HDGF	DDX5	1	234	0.952542	[1 0]		YWHAH	YWHAQ	2	298	0.929138	[0 1]		FKBP8	PSMD2	0	112	1	[1 0]									YES1	RPL10	1	176	0.959546	[0 1]		CDK2	H1F0	1	366	0.975912	[0 1]		MAPRE1
PPP1CA	EIF2AK4	1	309	0.969405	[1 0]		ECD	TXNIP	1	240	0.953673	[0 0]		RPL31	RPS7	1	150	0.929577	[1 1]		PFDN5	HDAC1	0	158	1	[1 0]									RPL5	RPS15A	1	177	0.959766	[1 0]		ACTR3	ARPC1B	0	146	1	[0 1]		NAV1
PPP1CA	GSK3B	1	309	0.969405	[1 0]		ITCH	TXNIP	1	240	0.953673	[0 0]		BCAP31	APP	2	303	0.930226	[1 1]		GPX4	PRDX6	0	108	1	[1 0]									HNRNPU	RPL5	1	178	0.959983	[0 1]		ARPC1B	ACTR3B	0	148	1	[1 0]		OFD1
PPP1CA	KIF18A	1	309	0.969405	[1 0]		PTPN11	TXNIP	1	240	0.953673	[0 0]		RPL37A	EIF6	1	154	0.931281	[1 1]		EZR	SLC9A3R1	0	117	1	[1 1]									NOP56	RPL5	1	178	0.959983	[0 1]		ARPC1B	ARPC2	0	138	1	[1 0]		MAPRE1
LMTK2	PPP1CA	1	309	0.969405	[0 1]		HSPE1	HSPD1	1	243	0.954219	[0 1]		YWHAQ	LMNA	2	312	0.932102	[1 1]		CCND1	USP2	0	313	1	[1 0]									RPL17	RPL5	1	178	0.959983	[0 1]		ARPC1B	ARPC5	0	148	1	[1 0]		MAPRE1
PPP1CA	LRRC1	1	309	0.969405	[1 0]		NPM3	NCL	1	244	0.954398	[0 1]		RPL23	RPS15A	1	157	0.932505	[1 0]		GNL3	RPL23	0	208	1	[0 1]									RPL19	RPL5	1	178	0.959983	[1 1]		ARPC1B	ARPC5L	0	148	1	[1 0]		MAPRE1
MST1R	PPP1CA	1	309	0.969405	[0 1]		TOP1	NCL	1	245	0.954576	[0 1]		RPL23	RPS7	1	157	0.932505	[1 1]		CRYAB	VEGFA	0	227	1	[1 1]									BRCA1	ENO1	1	179	0.960197	[0 1]		AURKA	ARPC1B	0	148	1	[0 1]		SF3A2
NUP153	PPP1CA	1	309	0.969405	[0 1]		NCL	U2AF2	1	249	0.955273	[1 0]		HNRNPA2B1	HNRNPAB	1	158	0.932904	[1 1]		PFDN5	MYC	0	147	1	[1 0]									ENO1	GAPDH	1	179	0.960197	[1 1]		ATP6AP2	ATP6AP1	0	115	1	[1 0]		SNRPD2
PPP1CA	PEAK1	1	309	0.969405	[1 0]		NCL	RPL9	1	250	0.955444	[1 1]		RPS23	RPL30	1	158	0.932904	[0 1]		ELAVL1	VEGFA	0	240	1	[0 1]									ENO1	HDAC1	1	179	0.960197	[1 0]		BANF1	BANF1	0	122	1	[1 1]		PSMB3
PPP1R10	PPP1CA	1	309	0.969405	[0 1]		TP53	CCT7	1	252	0.955782	[0 1]		RPL37A	NPM1	1	159	0.933298	[1 1]		MDM2	RPL23	0	208	1	[0 1]									IVNS1ABP	ENO1	1	179	0.960197	[0 1]		ATP6AP2	CCDC115	0	132	1	[1 0]		DDX23
PPP1R13B	PPP1CA	1	309	0.969405	[0 1]		NCL	RPL21	1	255	0.956279	[1 1]		CAP1	MCM2	2	321	0.93388	[1 0]		PFDN1	PFDN5	0	159	1	[0 1]									LIG4	ENO1	1	179	0.960197	[0 1]		CBLL1	CDH1	0	185	1	[0 1]		PRPF31
PPP1CA	PPP1R13L	1	309	0.969405	[1 0]		NCL	HNRNPK	1	256	0.956443	[1 1]		HMGA1	XRCC6	2	321	0.93388	[1 1]		PFDN5	PFDN2	0	153	1	[1 0]									CSNK2A1	RPL5	1	179	0.960197	[0 1]		CCT3	CCT2	0	172	1	[1 0]		SF3B3
PPP1R7	PPP1CA	1	309	0.969405	[0 1]		BAG3	CCT7	1	257	0.956605	[0 1]		H2AFX	XRCC6	2	322	0.934072	[0 1]		PFDN4	PFDN5	0	159	1	[0 1]									CSNK2B	RPL5	1	179	0.960197	[0 1]		CCT3	CCT5	0	154	1	[1 0]		CDC5L
PPP1CA	PPP1R8	1	309	0.969405	[1 0]		CDK5	CCT7	1	257	0.956605	[0 1]		HNRNPF	HNRNPUL1	1	163	0.934828	[1 0]		NOP56	RPL23	0	208	1	[0 1]									NDUFS5	NDUFS6	1	179	0.960197	[1 0]		CCT6A	CCT3	0	125	1	[0 1]		HDGF
PPP1CA	PPP1R9A	1	309	0.969405	[1 0]		DCAF7	CCT7	1	257	0.956605	[0 1]		RPS7	RPSA	1	164	0.9352	[1 1]		HNRNPD	VEGFA	0	240	1	[0 1]									HIST3H2BB	RPL5	1	179	0.960197	[0 1]		CCT6B	CCT3	0	198	1	[0 1]		GEMIN5
PPP1CA	PPP2R5C	1	309	0.969405	[1 0]		CCT7	FBXW8	1	257	0.956605	[1 0]		HNRNPF	HNRNPM	1	165	0.935567	[1 0]		VEGFA	HSPA4	0	240	1	[1 0]									ENO1	TRAPPC2	1	179	0.960197	[1 0]		CCT3	CCT8	0	133	1	[1 0]		SNRPD2
RASSF8	PPP1CA	1	309	0.969405	[0 1]		CCT7	HDAC3	1	257	0.956605	[1 0]		RPS7	RPL14	1	165	0.935567	[1 0]		NF2	SLC9A3R1	0	128	1	[0 1]									MDM2	RPL5	1	179	0.960197	[0 1]		CDC20	CCT3	0	184	1	[0 1]		LUC7L2
PPP1CA	RB1	1	309	0.969405	[1 0]		NEDD1	CCT7	1	257	0.956605	[0 1]		NPM1	YWHAQ	2	330	0.935567	[1 1]		RNF115	PFDN5	0	159	1	[0 1]									PRDX5	PRDX6	1	179	0.960197	[1 1]		CDK5	CCT3	0	198	1	[0 1]		SMN1
PPP1CA	RIF1	1	309	0.969405	[1 0]		PDCL3	CCT7	1	257	0.956605	[0 1]		EIF6	RPL31	1	166	0.93593	[1 1]		YWHAQ	HNRNPA1	0	116	1	[0 1]									PDCD4	RPL5	1	179	0.960197	[0 1]		CDK5	CCT7	0	107	1	[0 1]		SNRPA1
RPAP3	PPP1CA	1	309	0.969405	[0 1]		POC1A	CCT7	1	257	0.956605	[0 1]		PSMA7	PSMD4	2	332	0.93593	[1 0]		PHLPP1	SLC9A3R1	0	128	1	[0 1]									RPL10L	RPL5	1	179	0.960197	[0 1]		CDC27	CDH1	0	185	1	[0 1]		SNRPD1
PPP1CA	SNCAIP	1	309	0.969405	[1 0]		PPP2CA	CCT7	1	257	0.956605	[0 1]		RPL18A	RPS7	1	166	0.93593	[1 1]		MDM2	VEGFA	0	240	1	[0 1]									RPL27	RPL31	1	179	0.960197	[1 0]		CDC42	CDH1	0	112	1	[1 1]		TSSC4
PPP1CA	SPRED1	1	309	0.969405	[1 0]		PPP2CB	CCT7	1	257	0.956605	[0 1]		EZR	MSN	2	333	0.93611	[1 1]		PDIA3	TAPBP	0	109	1	[1 1]									RPS16	RPL23	1	179	0.960197	[1 0]		CDH1	CDH1	0	185	1	[1 1]		PSMB3
TOX4	PPP1CA	1	309	0.969405	[0 1]		STRN	CCT7	1	257	0.956605	[0 1]		HNRNPA1	HNRNPAB	1	167	0.93629	[1 1]		RPL10	RPL23	0	208	1	[1 1]									RPL8	RPL5	1	179	0.960197	[1 1]		CDH3	CDH1	0	170	1	[0 1]		PSMB3
PPP1CA	TPRN	1	309	0.969405	[1 0]		STRN3	CCT7	1	257	0.956605	[0 1]		PDIA3	CALR	2	335	0.936468	[1 1]		RPL10A	RPL23	0	208	1	[1 1]									RPL5	RPS6	1	179	0.960197	[1 1]		APEX1	EP300	0	187	1	[1 0]		PSMB3
WDR92	PPP1CA	1	309	0.969405	[0 1]		TUBG1	CCT7	1	257	0.956605	[0 1]		PPIB	P4HB	2	337	0.936821	[1 1]		RPL14	RPL23	0	192	1	[0 1]									SURF2	RPL5	1	179	0.960197	[0 1]		APH1A	ERLIN2	0	188	1	[1 0]		PSMB2
PPP1CA	YAP1	1	309	0.969405	[1 0]		NCL	RPL6	1	262	0.957398	[1 1]		RPS15	RPS7	1	169	0.936996	[1 1]		RPL21	RPL23	0	164	1	[1 1]									RPS16	RPS4X	1	180	0.96041	[1 1]		CSE1L	CDH1	0	178	1	[0 1]		PSMB3
PPP1CA	ZFYVE16	1	309	0.969405	[1 0]		HDGF	U2AF2	1	263	0.957553	[1 0]		RPS3A	RPS7	1	169	0.936996	[1 1]		RPL21	RPL26	0	185	1	[1 1]									RPS23	RPS4X	1	180	0.96041	[0 1]		EMD	BANF1	0	119	1	[0 1]		PSMB3
ZFYVE9	PPP1CA	1	309	0.969405	[0 1]		HIST1H1C	NCL	1	265	0.957859	[0 1]		RAB7A	HNRNPK	2	340	0.937343	[1 1]		RPL24	RPL23	0	206	1	[1 1]									RPLP0	RPS14	1	181	0.96062	[1 0]		CTNNA1	CDH1	0	115	1	[0 1]		PSMB3
P4HB	CALU	1	310	0.969501	[1 1]		EIF3L	NCL	1	266	0.958011	[0 1]		RPS7	RPS14	1	171	0.937687	[1 1]		RPL23	RPL27	0	208	1	[1 1]									RPLP0	RPL36	1	182	0.960828	[1 0]		CDH1	CTNNB1	0	129	1	[1 1]		PSMA4
RAF1	CALU	1	310	0.969501	[0 1]		NCL	RPS3A	1	269	0.95846	[1 1]		PTTG1	XRCC6	2	342	0.937687	[0 1]		RPL21	RPL31	0	162	1	[1 1]									RPL37A	RPS16	1	182	0.960828	[0 1]		FEN1	APEX1	0	187	1	[0 1]		FBXO7
CCND1	PCNA	1	312	0.96969	[1 1]		NCL	RRS1	1	269	0.95846	[1 0]		CAP1	ACTG1	2	343	0.937857	[1 1]		RPL23	RPL3	0	208	1	[1 1]									RPS16	RPS3A	1	182	0.960828	[1 0]		CAPN1	ECHS1	0	134	1	[0 1]		PSMB3
MYBL2	CLTC	1	319	0.970336	[0 1]		NCL	NPM1	1	270	0.958608	[1 1]		BARD1	CAP1	2	343	0.937857	[0 1]		RPL23	RPL31	0	183	1	[1 1]									RPL27A	RPS16	1	184	0.961237	[0 1]		COPG1	COPG1	0	109	1	[1 1]		PSMB3
CDK2	TPM3	1	319	0.970336	[0 1]		NCL	RPS24	1	273	0.959044	[1 1]		CAP1	CAP1	2	343	0.937857	[1 1]		RPL21	RPL37A	0	117	1	[1 1]									RPL23	RPS4X	1	184	0.961237	[0 1]		COPG2	COPG1	0	109	1	[0 1]		PSMB3
TPM3	KXD1	1	319	0.970336	[1 0]		DHX9	NCL	1	274	0.959187	[0 1]		PSMB9	PSMA7	2	344	0.938027	[0 1]		RPL23	RPL37A	0	134	1	[1 1]									RPS16	RPS10	1	184	0.961237	[1 0]		COPZ2	COPG1	0	109	1	[0 1]		PSMB3
VCP	PDCD4	1	319	0.970336	[1 0]		NCL	TP53	1	274	0.959187	[1 0]		YWHAQ	HNRNPC	2	344	0.938027	[1 0]		RPL23	RPL5	0	207	1	[1 1]									RPS20	RPS4X	1	184	0.961237	[1 1]		H2AFZ	ACTL6A	0	132	1	[1 0]		PSMB3
TPM3	TPM3	1	319	0.970336	[1 1]		NCL	RPL24	1	276	0.959471	[1 1]		EHF	XRCC6	2	345	0.938195	[0 1]		RPL26	RPL36	0	238	1	[1 1]									PRDX1	TXN	1	184	0.961237	[1 1]		FLOT1	AURKB	0	158	1	[1 0]		PSMB3
CSDE1	STRAP	1	320	0.970426	[1 1]		ADAP1	NCL	1	279	0.959889	[0 1]		HNRNPF	U2AF2	1	174	0.938695	[1 0]		RPL37A	RPL26	0	135	1	[1 1]									RPS4X	EIF6	1	185	0.961439	[1 0]		BAG3	GDI2	0	116	1	[0 1]		PSMB3
PICALM	CLTC	1	325	0.970867	[0 1]		NCL	ARFGEF1	1	279	0.959889	[1 0]		FIS1	BCAP31	2	349	0.93886	[0 1]		RPLP0	RPL23	0	208	1	[1 1]									RPLP0	RPL18	1	185	0.961439	[1 0]		CDH1	EZR	0	181	1	[1 1]		PSMB3
ATF3	STAT1	1	329	0.971211	[0 1]		ARRB1	NCL	1	279	0.959889	[0 1]		YWHAQ	RPS3	2	349	0.93886	[1 1]		RPL23	RPLP2	0	208	1	[1 1]									RPS25	RPS4X	1	186	0.961638	[1 1]		ALK	HSPD1	0	180	1	[0 1]		PSMB3
STRAP	SMAD7	1	329	0.971211	[1 0]		CSNK2A1	NCL	1	279	0.959889	[0 1]		HNRNPA1	PHB2	1	175	0.939024	[1 1]		RPL21	RPS15	0	151	1	[1 1]									NPM1	RPS4X	1	187	0.961835	[0 1]		APEX1	HMGA1	0	138	1	[1 1]		PSMB3
DDX20	STRAP	1	330	0.971296	[0 1]		NCL	EBNA1BP2	1	279	0.959889	[1 0]		PRKDC	XRCC6	2	350	0.939024	[0 1]		RPL23	RPS14	0	206	1	[1 1]									RPL31	RPS16	1	187	0.961835	[0 1]		ERH	CHTOP	0	125	1	[1 0]		PSMB3
GEMIN2	STRAP	1	330	0.971296	[0 1]		NCL	EXOSC10	1	279	0.959889	[1 0]		YWHAQ	CALM1	2	351	0.939188	[1 0]		RPL23	RPS15A	0	170	1	[1 0]									RPL37A	RPS4X	1	187	0.961835	[0 1]		CCT3	FBXW8	0	198	1	[1 0]		UCHL5
GEMIN5	STRAP	1	330	0.971296	[0 1]		EXOSC2	NCL	1	279	0.959889	[0 1]		HNRNPD	HNRNPAB	1	176	0.93935	[0 1]		RPS16	RPL23	0	208	1	[1 1]									RPS25	RPS16	1	187	0.961835	[1 1]		CCT7	FBXW8	0	107	1	[1 0]		CCT2
STRAP	GEMIN6	1	330	0.971296	[1 0]		NCL	ILF3	1	279	0.959889	[1 0]		XRCC6	RPA2	2	352	0.93935	[1 0]		RPS20	RPL23	0	208	1	[1 1]									RPS3A	RPS4X	1	187	0.961835	[0 1]		APC	JUP	0	213	1	[0 1]		SCD
STRAP	GSK3B	1	330	0.971296	[1 0]		IRF2	NCL	1	279	0.959889	[0 1]		PARP1	XRCC6	2	353	0.939511	[0 1]		RPL23	RPS21	0	208	1	[1 1]									HSPA5	SQSTM1	1	188	0.96203	[1 0]		DHX58	EIF6	0	218	1	[0 1]		CTNNB1
PSMB7	PSMA7	1	330	0.971296	[0 1]		NCL	ITGAV	1	279	0.959889	[1 0]		BCAP31	BCL2L1	2	354	0.939672	[1 0]		RPL23	RPS23	0	205	1	[1 1]									RPS21	RPS4X	1	188	0.96203	[1 1]		BAG3	ISG15	0	175	1	[0 1]		HDGF
STRAP	SMN1	1	330	0.971296	[1 0]		MCM2	NCL	1	279	0.959889	[0 1]		PSMA7	PSMC4	2	354	0.939672	[1 0]		RPL23	RPS25	0	208	1	[1 1]									RPS4X	RPS10	1	189	0.962224	[1 0]		EBNA1BP2	EIF6	0	217	1	[0 1]		VCP
STRAP	STRAP	1	330	0.971296	[1 1]		MDM2	NCL	1	279	0.959889	[0 1]		RPL13	RPS7	1	177	0.939672	[1 1]		RPL23	RPS26	0	139	1	[1 0]									RPS20	RPS25	1	189	0.962224	[1 1]		HDAC1	CCT3	0	185	1	[0 1]		PDIA4
STRAP	SZRD1	1	330	0.971296	[1 0]		NCL	MSH6	1	279	0.959889	[1 0]		BAX	XRCC6	2	357	0.940148	[0 1]		RPL23	RPS3	0	205	1	[1 1]									RPLP0	RPL23A	1	190	0.962415	[1 0]		CCT3	HDAC3	0	198	1	[1 0]		HDGF
WNK1	CLTC	1	332	0.971464	[0 1]		NCL	MYBBP1A	1	279	0.959889	[1 0]		HMGA2	XRCC6	2	357	0.940148	[0 1]		RPL23	RPS3A	0	206	1	[1 1]									RPS16	RPL18A	1	190	0.962415	[1 0]		CCT7	HDAC3	0	107	1	[1 0]		BAG3
HSD17B10	HNRNPAB	1	333	0.971547	[1 1]		NAP1L4	NCL	1	279	0.959889	[0 1]		NCOA6	XRCC6	2	357	0.940148	[0 1]		RPL23	RPS4X	0	208	1	[1 1]									RPL27A	RPS4X	1	190	0.962415	[0 1]		HMGA1	CBX7	0	235	1	[1 0]		LMNA
PSMB1	PSMA7	1	333	0.971547	[0 1]		NCL	NUP62	1	279	0.959889	[1 0]		YWHAE	YWHAQ	2	357	0.940148	[1 1]		RPL31	RPS26	0	137	1	[1 0]									RPLP0	RPS13	1	190	0.962415	[1 0]		CDH1	HDAC1	0	175	1	[1 0]		APBB1
CLTB	CLTC	1	334	0.97163	[0 1]		NCL	NXF1	1	279	0.959889	[1 0]		HIST1H3A	HNRNPAB	1	179	0.940306	[0 1]		RPL23	RPS6	0	208	1	[1 1]									NDUFS5	NDUFS3	1	191	0.962605	[1 0]		HDAC2	CDH1	0	185	1	[0 1]		APBB3
XRCC5	PCNA	1	336	0.971794	[1 1]		POU5F1	NCL	1	279	0.959889	[0 1]		APLF	XRCC6	2	358	0.940306	[0 1]		RPS15	RPS17	0	206	1	[1 1]									RPL11	RPS4X	1	191	0.962605	[1 1]		EIF2AK2	EIF6	0	219	1	[0 1]		TXNIP
GGA2	CLTC	1	337	0.971876	[0 1]		NCL	PTGS1	1	279	0.959889	[1 0]		ARAP1	XRCC6	2	358	0.940306	[0 1]		RPL23	RPS7	0	115	1	[1 0]									RPL31	RPS4X	1	192	0.962792	[0 1]		EIF4G1	EIF4E	0	107	1	[1 0]		HIST1H2BG
TOM1L1	CLTC	1	338	0.971956	[0 1]		RNF146	NCL	1	279	0.959889	[0 1]		XRCC6	BARD1	2	358	0.940306	[1 0]		RPL23	RPSA	0	111	1	[1 0]									RPS20	RPS16	1	192	0.962792	[1 1]		BTRC	JUP	0	213	1	[0 1]		HDGF
AP1G1	CLTC	1	340	0.972117	[0 1]		NCL	RPL11	1	279	0.959889	[1 1]		BRCA1	XRCC6	2	358	0.940306	[0 1]		NRP1	VEGFA	0	216	1	[0 1]									RPS16	RPS7	1	193	0.962978	[1 0]		EWSR1	EIF4H	0	133	1	[0 1]		MAPKAPK2
ARRB1	CLTC	1	340	0.972117	[0 1]		NCL	RPL18	1	279	0.959889	[1 1]		CBX5	XRCC6	2	358	0.940306	[0 1]		PFDN5	TRIM28	0	148	1	[1 0]									RPL18A	RPS4X	1	195	0.963344	[0 1]		IRS4	CALU	0	137	1	[0 1]		FOS
CLTC	AP2A2	1	341	0.972196	[1 0]		NCL	RPL19	1	279	0.959889	[1 1]		CDC25B	YWHAQ	2	358	0.940306	[0 1]		SLC9A3R1	SLC9A3R1	0	128	1	[1 1]									RPLP2	RPS4X	1	195	0.963344	[1 1]		HMGA1	CEBPB	0	204	1	[1 0]		TNFAIP3
ATG16L1	CLTC	1	341	0.972196	[0 1]		NCL	RPL3	1	279	0.959889	[1 1]		CDK2	XRCC6	2	358	0.940306	[0 1]		UBA52	RPLP2	0	143	1	[1 1]									RPL10A	RPS16	1	198	0.963879	[1 1]		APEX1	MDM2	0	185	1	[1 0]		CANX
C10orf88	CLTC	1	341	0.972196	[0 1]		NCL	RPL4	1	279	0.959889	[1 1]		CHAF1A	XRCC6	2	358	0.940306	[0 1]		SLC9A3R1	YAP1	0	128	1	[1 0]									RPS4X	RPS7	1	198	0.963879	[1 0]		CDH1	HSPA5	0	185	1	[1 1]		JUP
CDK2	CLTC	1	341	0.972196	[0 1]		NCL	RPL5	1	279	0.959889	[1 1]		CHD1L	XRCC6	2	358	0.940306	[0 1]		VEGFA	VEGFA	0	240	1	[1 1]									RPL11	RPS16	1	199	0.964054	[1 1]		IGBP1	CCT3	0	190	1	[0 1]		UBXN4
CLINT1	CLTC	1	341	0.972196	[0 1]		NCL	RPL7	1	279	0.959889	[1 1]		XRCC6	CREBBP	2	358	0.940306	[1 0]																ISG15	PRDX1	1	200	0.964227	[0 1]		CDK2	HSPD1	0	180	1	[0 1]		TMED9
CLTC	EP300	1	341	0.972196	[1 0]		NCL	RPL8	1	279	0.959889	[1 1]		HDAC6	XRCC6	2	358	0.940306	[0 1]																RPL21	RPS16	1	200	0.964227	[0 1]		ILF2	CDC5L	0	283	1	[1 0]		NFKBIA
EPN1	CLTC	1	341	0.972196	[0 1]		NCL	RPS16	1	279	0.959889	[1 1]		HIST1H3A	XRCC6	2	358	0.940306	[0 1]																RPL10A	RPS4X	1	200	0.964227	[1 1]		IQGAP1	CDH1	0	173	1	[0 1]		VCP
EPS15	CLTC	1	341	0.972196	[0 1]		NCL	RPS4X	1	279	0.959889	[1 1]		HIST1H3E	XRCC6	2	358	0.940306	[0 1]																PRDX5	SOD1	1	201	0.964399	[1 1]		JUP	CDH1	0	131	1	[1 1]		VCP
GGA1	CLTC	1	341	0.972196	[0 1]		NCL	RPS6	1	279	0.959889	[1 1]		HOXB7	XRCC6	2	358	0.940306	[0 1]																RPLP0	RPS4X	1	202	0.964569	[1 1]		CDH3	JUP	0	196	1	[0 1]		MMP14
HGS	CLTC	1	341	0.972196	[0 1]		RRP1B	NCL	1	279	0.959889	[0 1]		KAT2A	XRCC6	2	358	0.940306	[0 1]																RPN1	HSPA5	1	203	0.964737	[0 1]		CDH5	JUP	0	213	1	[0 1]		VCP
HIP1	CLTC	1	341	0.972196	[0 1]		NCL	S100A11	1	279	0.959889	[1 1]		LIG3	XRCC6	2	358	0.940306	[0 1]																RPL27	RPL14	1	204	0.964904	[1 0]		HINT1	CTNNB1	0	123	1	[1 1]		PTPN11
OCRL	CLTC	1	341	0.972196	[0 1]		SSB	NCL	1	279	0.959889	[0 1]		LIG4	XRCC6	2	358	0.940306	[0 1]																RPS16	RPS21	1	204	0.964904	[1 1]		HIST1H1C	CTR9	0	153	1	[1 0]		ITCH
PTAFR	CLTC	1	341	0.972196	[0 1]		NCL	USP7	1	279	0.959889	[1 0]		MACROD1	XRCC6	2	358	0.940306	[0 1]																RPL21	RPS4X	1	205	0.965069	[0 1]		ISG15	CFL1	0	182	1	[1 1]		TOMM34
PTPN23	CLTC	1	341	0.972196	[0 1]		NCL	ZC3HAV1	1	279	0.959889	[1 0]		MDM2	XRCC6	2	358	0.940306	[0 1]																RPLP0	RPS25	1	205	0.965069	[1 1]		G3BP1	EIF4G1	0	107	1	[0 1]		FUS
CLTC	STAM	1	341	0.972196	[1 0]		ZNF689	NCL	1	279	0.959889	[0 1]		XRCC6	MSH2	2	358	0.940306	[1 0]																RPLP0	RPL13	1	206	0.965233	[1 0]		CREBBP	HMGA1	0	235	1	[0 1]		IQGAP1
STAMBP	CLTC	1	341	0.972196	[0 1]		HDGF	EMD	1	283	0.960434	[1 0]		XRCC6	MSH6	2	358	0.940306	[1 0]																RPLP0	RPS16	1	207	0.965395	[1 1]		KEAP1	CDH1	0	185	1	[0 1]		VCP
STAMBPL1	CLTC	1	341	0.972196	[0 1]		HDGF	SSRP1	1	286	0.960833	[1 0]		POU2F1	XRCC6	2	358	0.940306	[0 1]																RPLP0	RPSA	1	208	0.965556	[1 0]		MAGED2	C1QBP	0	125	1	[1 0]		UBXN1
TNK2	CLTC	1	341	0.972196	[0 1]		HDGF	PRKDC	1	290	0.961352	[1 0]		RNF126	XRCC6	2	358	0.940306	[0 1]																ASS1	ASS1	1	209	0.965715	[0 0]		CSNK2A1	HMGA1	0	234	1	[0 1]		VCP
TOM1	CLTC	1	341	0.972196	[0 1]		HIST1H2BG	HDGF	1	293	0.961732	[0 1]		RNF146	XRCC6	2	358	0.940306	[0 1]																NANS	ASS1	1	209	0.965715	[0 0]		HDGF	DDX5	0	162	1	[1 1]		EIF4B
YWHAZ	CTNNB1	1	343	0.972354	[1 0]		HDGF	HIST1H3A	1	293	0.961732	[1 0]		SIRT3	XRCC6	2	358	0.940306	[0 1]																NCL	RPS16	1	209	0.965715	[0 1]		HDGF	DDX5	0	137	1	[1 0]		VCP
CTNNB1	SLC9A3R1	1	348	0.97274	[0 1]		HDGF	PARP1	1	293	0.961732	[1 0]		SIRT6	XRCC6	2	358	0.940306	[0 1]																RPL27	RPS15A	1	209	0.965715	[1 0]		APH1A	NCSTN	0	160	1	[1 0]		RNF19A
PSMB7	PSMB3	1	349	0.972816	[0 1]		TXN	COL1A1	1	302	0.96283	[1 1]		SIRT7	XRCC6	2	358	0.940306	[0 1]																RPS16	RPLP2	1	209	0.965715	[1 1]		CDH1	KRT18	0	184	1	[1 1]		VCP
RPL28	RPL14	1	349	0.972816	[1 0]		ALYREF	AKT1	0	102	1	[1 0]		TERF2	XRCC6	2	358	0.940306	[0 1]																RPLP0	RPS3	1	209	0.965715	[1 0]		CUL3	HSPD1	0	180	1	[0 1]		HUWE1
COPA	COPB1	1	396	0.975965	[1 0]		AP1B1	AP1S1	0	153	1	[0 1]		TERF2IP	XRCC6	2	358	0.940306	[0 1]																RPL27	RPL19	1	211	0.966029	[1 1]		MORF4L2	BRD8	0	239	1	[1 0]		VCP
PARP1	PCNA	1	400	0.9762	[0 1]		AP1S1	AP1G1	0	153	1	[1 0]		XRCC6	TFAP2A	2	358	0.940306	[1 0]																RPL26L1	RPL27	1	211	0.966029	[0 1]		DHFR	HSPD1	0	180	1	[0 1]		VCP
NDUFA9	NDUFB10	1	414	0.976986	[0 1]		AP1M1	AP1S1	0	153	1	[0 1]		WRN	XRCC6	2	358	0.940306	[0 1]																EEF1A1	RPS4X	1	212	0.966184	[1 1]		GTPBP4	EIF6	0	219	1	[0 1]		NSFL1C
NDUFS3	NDUFB10	1	414	0.976986	[0 1]		CDC37	ABL2	0	116	1	[1 0]		XRCC4	XRCC6	2	358	0.940306	[0 1]																RPL14	RPS16	1	212	0.966184	[0 1]		MARS	CCT3	0	196	1	[0 1]		PLAA
PCNA	MCL1	1	414	0.976986	[1 1]		AIP	CDC37	0	110	1	[0 1]		LMAN1	BCAP31	2	359	0.940462	[0 1]																NCL	RPS4X	1	214	0.966489	[0 1]		HDGF	EIF2S2	0	281	1	[1 0]		VCP
PCNA	XRCC6	1	434	0.978023	[1 1]		CDC37	AKT1	0	116	1	[1 0]		NOP56	RPS7	1	180	0.940618	[0 1]																HSPA5	HNRNPA1	1	215	0.96664	[1 0]		HIST1H1C	EED	0	153	1	[1 0]		VCP
COPA	COPE	1	437	0.978171	[1 0]		CDC37	ARAF	0	116	1	[1 0]		NOP58	RPS7	1	180	0.940618	[0 1]																RPLP0	RPS20	1	215	0.96664	[1 1]		CTNNA1	JUP	0	144	1	[0 1]		VCP
COPA	COPB2	1	443	0.97846	[1 0]		CEACAM1	ANXA2	0	197	1	[0 1]		RAB1A	RAB7A	2	360	0.940618	[0 1]																RPL14	RPS4X	1	217	0.966937	[0 1]		JUP	CTNNB1	0	127	1	[1 1]		PSMA4
HIST1H2BK	HIRA	1	475	0.979882	[1 0]		CDC37	AURKB	0	116	1	[1 0]		RPL18	RPS7	1	180	0.940618	[1 1]																RPS16	RPS6	1	217	0.966937	[1 1]		NDRG1	BCL2L11	0	118	1	[1 0]		VCP
COPA	COPG2	1	479	0.980047	[1 0]		AHR	CTNNB1	0	202	1	[0 1]		RPL30	RPS7	1	180	0.940618	[1 1]																RPS4X	RPS6	1	217	0.966937	[1 1]		CUL2	JUP	0	213	1	[0 1]		VCP
COPA	COPA	1	480	0.980087	[1 1]		AKT1	CTNNB1	0	202	1	[0 1]		RPS3	RPS7	1	180	0.940618	[1 1]																RPL19	RPS16	1	218	0.967084	[1 1]		HDGF	EMD	0	295	1	[1 0]		VCP
NUDCD1	COPA	1	480	0.980087	[0 1]		AMER1	CTNNB1	0	202	1	[0 1]		RPS5	RPS7	1	180	0.940618	[1 1]																RPS15A	RPS16	1	218	0.967084	[0 1]		DHX9	ILF2	0	268	1	[0 1]		ANKRD13D
SACM1L	COPA	1	480	0.980087	[0 1]		BUB3	CCT4	0	175	1	[0 1]		BCAP31	ACTG1	2	362	0.940926	[1 1]																HNRNPU	RPS16	1	219	0.967229	[0 1]		MDM2	CDH1	0	183	1	[0 1]		ANKZF1
COPA	SMN1	1	480	0.980087	[1 0]		BRAF	CDC37	0	116	1	[0 1]		BCAP31	BCAP29	2	362	0.940926	[1 0]																RPS29	RPS16	1	219	0.967229	[0 1]		DBN1	JUP	0	209	1	[0 1]		ASPSCR1
YBX1	PCNA	1	480	0.980087	[1 1]		APC	CTNNB1	0	202	1	[0 1]		BCAP31	BCAP31	2	362	0.940926	[1 1]																HSPD1	HSP90AB1	1	220	0.967373	[0 1]		PCNA	ALDOA	0	110	1	[1 1]		VCP
HDAC1	PCNA	1	482	0.980168	[0 1]		CTNNB1	ASH2L	0	202	1	[1 0]		BCAP31	CASP8	2	362	0.940926	[1 0]																CDC5L	RPS16	1	220	0.967373	[0 1]		BARD1	NPC2	0	143	1	[0 0]		ATXN3
USP1	PCNA	1	488	0.980407	[0 1]		AXIN1	CTNNB1	0	202	1	[0 1]		BCAP31	MYH10	2	362	0.940926	[1 0]																RPL8	RPS16	1	220	0.967373	[1 1]		BAG3	NQO1	0	150	1	[0 1]		VCP
PCNA	CCNB1	1	489	0.980447	[1 0]		CCT3	CCT2	0	169	1	[1 0]		PSMC3	PSMB4	1	181	0.940926	[0 1]																RPLP0	RPS23	1	220	0.967373	[1 0]		AKT1	PHB2	0	128	1	[0 1]		COPS5
CDK4	PCNA	1	492	0.980564	[0 1]		CCT4	CCT2	0	117	1	[1 0]		HNRNPA1	HNRNPF	1	182	0.941232	[1 1]																RPS18	RPS16	1	220	0.967373	[1 1]		PGK1	ALDOA	0	291	1	[1 1]		VCP
PCNA	ENO1	1	492	0.980564	[1 1]		CCT4	CCT3	0	157	1	[1 1]		RPL10	RPS7	1	182	0.941232	[1 1]																RPLP0	RPLP2	1	221	0.967516	[1 1]		PAK1	ARPC1B	0	147	1	[0 1]		CUL3
PCNA	RBBP8	1	492	0.980564	[1 0]		CCT3	CCT5	0	205	1	[1 0]		RPS24	RPS7	1	182	0.941232	[1 1]																RPL19	RPS4X	1	223	0.967798	[1 1]		CDR2	MORF4L2	0	239	1	[0 1]		CUL7
POLD2	PCNA	1	493	0.980602	[0 1]		CCT6A	CCT2	0	98	1	[1 0]		YWHAQ	VIM	1	182	0.941232	[1 0]																RPS15A	RPS4X	1	223	0.967798	[0 1]		HTRA2	EIF4G1	0	107	1	[0 1]		DERL1
PCNA	ALDOA	1	494	0.980641	[1 1]		CCT6A	CCT3	0	138	1	[1 1]		BRCA1	RPS7	1	183	0.941534	[0 1]																HNRNPU	RPS4X	1	224	0.967937	[0 1]		ILF2	EEF1A1	0	283	1	[1 1]		DERL2
HUWE1	PCNA	1	495	0.980679	[0 1]		CCT4	CCT5	0	154	1	[1 0]		RPS7	MDM2	1	183	0.941534	[1 0]																NOP56	RPS4X	1	224	0.967937	[0 1]		EEF1G	ILF2	0	283	1	[0 1]		ELAVL1
CDKN2A	PCNA	1	499	0.980831	[0 1]		CCT4	CCT6A	0	134	1	[1 1]		RPL10L	RPS7	1	183	0.941534	[0 1]																RPLP0	RPL11	1	224	0.967937	[1 1]		DSG2	JUP	0	183	1	[0 1]		FAF1
FEN1	PCNA	1	499	0.980831	[0 1]		CCT6B	CCT3	0	228	1	[0 1]		RPL11	RPS7	1	183	0.941534	[1 1]																RPLP0	RPL23	1	224	0.967937	[1 0]		EIF4A3	ILF2	0	282	1	[0 1]		FAF2
DNMT1	PCNA	1	500	0.980869	[0 1]		CCT3	CCT7	0	202	1	[1 1]		RPL19	RPS7	1	183	0.941534	[1 1]																RPL17	RPS4X	1	224	0.967937	[0 1]		ILF2	EP300	0	283	1	[1 0]		FCHSD2
PCNA	RPA1	1	500	0.980869	[1 0]		CCT6B	CCT4	0	175	1	[0 1]		RPL3	RPS7	1	183	0.941534	[1 1]																RPL8	RPS4X	1	224	0.967937	[1 1]		CDH1	MYO6	0	183	1	[1 0]		HERPUD1
CCNA2	PCNA	1	501	0.980906	[0 1]		CCT5	CCT6A	0	129	1	[0 1]		RPL35	RPS7	1	183	0.941534	[1 1]																HSPA5	HSPA1A	1	225	0.968075	[1 0]		BANF1	PARP1	0	111	1	[1 0]		VCP
CDKN1C	PCNA	1	501	0.980906	[0 1]		CCT7	CCT4	0	170	1	[1 1]		RPS7	RPL4	1	183	0.941534	[1 1]																GNL3	RPS4X	1	225	0.968075	[0 1]		OS9	BSG	0	119	1	[1 1]		INSIG2
MDM2	PCNA	1	501	0.980906	[0 1]		CCT3	CCT8	0	104	1	[1 1]		RPS7	RPL5	1	183	0.941534	[1 1]																RPL28	RPLP0	1	225	0.968075	[0 1]		PARK7	BCL2L1	0	120	1	[1 0]		MDM2
POLB	PCNA	1	501	0.980906	[0 1]		CCT3	CCT8	0	124	1	[1 0]		RPLP2	RPS7	1	183	0.941534	[1 1]																RPS18	RPS4X	1	225	0.968075	[1 1]		ISG15	ENO1	0	187	1	[1 1]		NCAPH
PCNA	RFC2	1	501	0.980906	[1 0]		CCT4	CCT8	0	102	1	[1 1]		RPS11	RPS7	1	183	0.941534	[1 1]																OS9	HSPA5	1	226	0.968212	[0 1]		NEDD1	CCT3	0	198	1	[0 1]		NF1
FANCL	PCNA	1	502	0.980943	[0 1]		CCT7	CCT6A	0	140	1	[1 1]		RPS12	RPS7	1	183	0.941534	[1 1]																HSPA5	PDIA6	1	226	0.968212	[1 0]		NEDD1	CCT7	0	107	1	[0 1]		NGLY1
PCNA	MSH2	1	502	0.980943	[1 0]		CCT7	CCT8	0	105	1	[1 1]		RPS16	RPS7	1	183	0.941534	[1 1]																RPL37A	RPLP0	1	227	0.968347	[0 1]		NDRG1	CDH1	0	117	1	[0 1]		VCP
POLD3	PCNA	1	502	0.980943	[0 1]		CDC20	CCT3	0	202	1	[0 1]		RPS18	RPS7	1	183	0.941534	[1 1]																RPLP0	RPS3A	1	227	0.968347	[1 0]		APEX1	POLB	0	186	1	[1 0]		VCP
RFC3	PCNA	1	502	0.980943	[0 1]		CDC20	CCT4	0	152	1	[0 1]		RPS20	RPS7	1	183	0.941534	[1 1]																RPLP0	RPS10	1	229	0.968615	[1 0]		ARHGEF11	PLXNB2	0	116	1	[0 1]		VCP
BRCA1	PCNA	1	503	0.980981	[0 1]		CDC20	CCT6A	0	132	1	[0 1]		RPS25	RPS7	1	183	0.941534	[1 1]																CDH1	HSPA5	1	230	0.968747	[0 1]		NFE2L2	CDH1	0	184	1	[0 1]		VCP
CDC25C	PCNA	1	503	0.980981	[0 1]		CDC25C	CDC37	0	116	1	[0 1]		RPS4X	RPS7	1	183	0.941534	[1 1]																YWHAB	HSPA5	1	230	0.968747	[0 1]		P4HB	CALU	0	137	1	[1 1]		PSMA2
PCNA	CDK2	1	503	0.980981	[1 0]		CDC37	CDC37	0	116	1	[1 1]		RPS7	RPS6	1	183	0.941534	[1 1]																HSPA5	STIP1	1	231	0.968878	[1 0]		APEX1	PRPF19	0	149	1	[1 0]		RNF31
PCNA	CDK5	1	503	0.980981	[1 0]		CDC37L1	CDC37	0	116	1	[0 1]		TSR1	RPS7	1	183	0.941534	[0 1]																RPL10A	RPLP0	1	232	0.969008	[1 1]		PSENEN	APH1A	0	183	1	[0 1]		VCP
CDT1	PCNA	1	503	0.980981	[0 1]		CDK5	CCT3	0	228	1	[0 1]		PSMA7	PSMC2	2	367	0.941684	[1 0]																RPLP0	RPL31	1	232	0.969008	[1 0]		GDI2	HSPB1	0	125	1	[1 1]		STUB1
CHAF1A	PCNA	1	503	0.980981	[0 1]		CDK5	CCT4	0	175	1	[0 1]		PSMA7	PSMD13	2	369	0.941982	[1 0]																HSPA5	HNRNPU	1	233	0.969137	[1 0]		HDGF	HDAC1	0	286	1	[1 0]		SVIP
CREBBP	PCNA	1	503	0.980981	[0 1]		CDK5	CCT6A	0	152	1	[0 1]		BST2	BTRC	2	370	0.94213	[1 0]																LDLR	HSPA5	1	233	0.969137	[0 1]		CCNA2	PCNA	0	110	1	[0 1]		SYVN1
PCNA	EP300	1	503	0.980981	[1 0]		CDK5	CCT8	0	113	1	[0 1]		PSMA7	PSMD7	2	371	0.942277	[1 0]																AIRE	HSPA5	1	234	0.969265	[0 1]		HIST1H2BG	HDGF	0	299	1	[0 1]		TARDBP
PCNA	GAPDH	1	503	0.980981	[1 1]		CDK9	CCT8	0	113	1	[0 1]		HNRNPU	ILF2	1	186	0.942423	[0 1]																HSPA5	AMFR	1	234	0.969265	[1 0]		HDGF	HIST1H3A	0	299	1	[1 0]		TRIM25
HIST2H3C	PCNA	1	503	0.980981	[0 1]		CDK1	CDC37	0	116	1	[0 1]		PSMB2	PSMA7	2	372	0.942423	[0 1]																BRAF	HSPA5	1	234	0.969265	[0 1]		PDCL3	CCT3	0	198	1	[0 1]		VCP
HUS1	PCNA	1	503	0.980981	[0 1]		CDK11A	CDC37	0	116	1	[0 1]		PSMA7	PSMC5	2	372	0.942423	[1 0]																DNAJB11	HSPA5	1	234	0.969265	[0 1]		PDCL3	CCT7	0	107	1	[0 1]		UBE4B
KCTD13	PCNA	1	503	0.980981	[0 1]		CDK11B	CDC37	0	116	1	[0 1]		PSMA7	PSMA3	2	373	0.942568	[1 0]																HSPA5	DNAJC10	1	234	0.969265	[1 0]		CDC25C	PCNA	0	110	1	[0 1]		UBXN2A
PCNA	LIG1	1	503	0.980981	[1 0]		CDC37	CDK4	0	105	1	[1 0]		PSMA4	PSMA7	2	375	0.942857	[0 1]																HSPA5	EIF2AK3	1	234	0.969265	[1 0]		HIST1H2BK	HIRA	0	170	1	[1 0]		UBXN6
PCNA	MSH6	1	503	0.980981	[1 0]		CDK7	CDC37	0	116	1	[0 1]		PSMA7	PSMA1	2	376	0.943	[1 0]																ERLEC1	HSPA5	1	234	0.969265	[0 1]		PCNA	CDK2	0	110	1	[1 0]		UBXN7
PARPBP	PCNA	1	503	0.980981	[0 1]		CDK9	CDC37	0	116	1	[0 1]		PSMA7	PSMD1	2	376	0.943	[1 0]																ERLIN2	HSPA5	1	234	0.969265	[0 1]		PCNA	CDK5	0	110	1	[1 0]		UBXN8
PCNA	PCNA	1	503	0.980981	[1 1]		CTNNB1	BRCA1	0	202	1	[1 0]		ABL2	PSMA7	2	377	0.943143	[0 1]																HSPA5	ERN1	1	234	0.969265	[1 0]		CDKN1C	PCNA	0	109	1	[0 1]		USP13
PIDD1	PCNA	1	503	0.980981	[0 1]		BTRC	CTNNB1	0	202	1	[0 1]		PSMA7	BRCA1	2	377	0.943143	[1 0]																FUS	HSPA5	1	234	0.969265	[0 1]		CDKN2A	PCNA	0	110	1	[0 1]		VCP
PMS2	PCNA	1	503	0.980981	[0 1]		CDC37	CHORDC1	0	116	1	[1 0]		PSMA7	CUL1	2	377	0.943143	[1 0]																GRB2	HSPA5	1	234	0.969265	[0 1]		CDT1	PCNA	0	110	1	[0 1]		VCPKMT
POLA1	PCNA	1	503	0.980981	[0 1]		CHUK	CDC37	0	116	1	[0 1]		MDM2	PSMA7	2	377	0.943143	[0 1]																HSPA5	HDAC6	1	234	0.969265	[1 0]		MKNK1	EIF4G1	0	107	1	[0 1]		WAC
POLD1	PCNA	1	503	0.980981	[0 1]		CACYBP	CTNNB1	0	202	1	[0 1]		PLK1	PSMA7	2	377	0.943143	[0 1]																HSPA5	HNRNPA3	1	234	0.969265	[1 0]		HDAC1	HSPD1	0	168	1	[0 1]		WRN
POLH	PCNA	1	503	0.980981	[0 1]		CDC37	CLK3	0	116	1	[1 0]		PPP3R1	PSMA7	2	377	0.943143	[0 1]																HSPA5	MAP4	1	234	0.969265	[1 0]		CHAF1A	PCNA	0	110	1	[0 1]		YOD1
POLI	PCNA	1	503	0.980981	[0 1]		CBL	CTNNB1	0	202	1	[0 1]		PSMA7	PSMA2	2	377	0.943143	[1 0]																METTL21A	HSPA5	1	234	0.969265	[0 1]		HIST1H3A	HNRNPAB	0	117	1	[0 1]		ZFAND2B
RAD18	PCNA	1	503	0.980981	[0 1]		CTNNB1	CCNA2	0	202	1	[1 0]		PSMA5	PSMA7	2	377	0.943143	[0 1]																HSPA5	PAWR	1	234	0.969265	[1 0]		CDK2	PHB2	0	129	1	[0 1]		FURIN
REV1	PCNA	1	503	0.980981	[0 1]		CCNE1	CTNNB1	0	202	1	[0 1]		PSMA7	PSMA6	2	377	0.943143	[1 0]																SIL1	HSPA5	1	234	0.969265	[0 1]		H2AFX	ILF2	0	271	1	[0 1]		YWHAB
RFC1	PCNA	1	503	0.980981	[0 1]		CDC37	CTTN	0	110	1	[1 0]		PSMA7	PSMC1	2	377	0.943143	[1 0]																SNW1	HSPA5	1	234	0.969265	[0 1]		EP400	MORF4L2	0	239	1	[0 1]		JUP
PCNA	RFC4	1	503	0.980981	[1 0]		CDC73	CTNNB1	0	202	1	[0 1]		PSMC6	PSMA7	2	377	0.943143	[0 1]																UBL4A	HSPA5	1	234	0.969265	[0 1]		MORF4L2	EPC2	0	239	1	[1 0]		HNRNPU
RFC5	PCNA	1	503	0.980981	[0 1]		CDH1	CTNNB1	0	162	1	[1 1]		PSMA7	PSMD11	2	377	0.943143	[1 0]																HSPA5	UBQLN4	1	234	0.969265	[1 0]		HNRNPA1	HNRNPAB	0	109	1	[1 1]		MKNK2
RNF8	PCNA	1	503	0.980981	[0 1]		CDH3	CTNNB1	0	202	1	[0 1]		PSMA7	PSMD12	2	377	0.943143	[1 0]																UCHL5	HSPA5	1	234	0.969265	[0 1]		PKP4	CDH1	0	185	1	[0 1]		DSG2
SMARCAD1	PCNA	1	503	0.980981	[0 1]		CDH8	CTNNB1	0	202	1	[0 1]		PSMA7	PSMD14	2	377	0.943143	[1 0]																RPL18A	RPLP0	1	235	0.969392	[0 1]		HNRNPD	HNRNPAB	0	110	1	[0 1]		YWHAG
TDG	PCNA	1	503	0.980981	[0 1]		CDK2	CTNNB1	0	202	1	[0 1]		PSMA7	PSMD5	2	377	0.943143	[1 0]																PRDX5	PRDX2	1	237	0.969642	[1 0]		POC1A	CCT3	0	198	1	[0 1]		FSCN1
TFAP4	PCNA	1	503	0.980981	[0 1]		CLTB	CLTA	0	115	1	[0 1]		PSMA7	PSMD6	2	377	0.943143	[1 0]																COX6B1	UQCRB	1	242	0.970251	[1 0]		BANF1	RBBP7	0	122	1	[1 0]		THUMPD3
PCNA	TRAIP	1	503	0.980981	[1 0]		DCAF7	CCT3	0	228	1	[0 1]		UCHL5	PSMA7	2	377	0.943143	[0 1]																COX6B1	UQCRFS1	1	242	0.970251	[1 0]		POC1A	CCT7	0	107	1	[0 1]		S100A14
WRN	PCNA	1	503	0.980981	[0 1]		DCAF7	CCT4	0	175	1	[0 1]		YAP1	YWHAQ	2	378	0.943285	[0 1]																RPL21	RPLP0	1	246	0.970721	[0 1]		NPC2	DHDDS	0	143	1	[0 0]		MMP14
XRCC1	PCNA	1	503	0.980981	[0 1]		DCAF7	CCT6A	0	152	1	[0 1]		TUFM	RPS23	1	190	0.943567	[1 1]																RPLP0	RPS6	1	248	0.97095	[1 1]		HDAC6	ISG15	0	187	1	[0 1]		YWHAQ
ATP6AP2	ATP6AP1	0	242	1	[1 1]		CDC37	DDX17	0	115	1	[1 0]		YWHAQ	YWHAZ	2	382	0.943845	[1 1]																PRDX5	PARK7	1	253	0.971508	[1 0]		H2AFZ	KAT5	0	136	1	[1 0]		EIF3I
ACTN1	CTNNA1	0	252	1	[0 1]		CHUK	CTNNB1	0	202	1	[0 1]		RPA2	HNRNPF	1	192	0.944122	[0 1]																RPLP0	RPL14	1	257	0.971939	[1 0]		HSPD1	HSP90AB1	0	180	1	[1 1]		YWHAG
CCT6A	CCT3	0	261	1	[1 1]		GLI1	ALYREF	0	102	1	[0 1]		TUBA1A	TUBA4A	1	192	0.944122	[0 1]																RPL19	RPLP0	1	261	0.972357	[1 1]		PPP2CA	CCT3	0	198	1	[0 1]		YWHAG
CCT4	CCT6A	0	226	1	[1 1]		CDC37	DNAJC7	0	116	1	[1 0]		YWHAQ	PRKDC	2	385	0.944259	[1 0]																RPLP0	RPS15A	1	263	0.972561	[1 0]		PPP2CB	CCT3	0	198	1	[0 1]		SLBP
CCT8	CCT2	0	249	1	[1 0]		COPS5	CTNNB1	0	202	1	[0 1]		YWHAQ	SRSF3	2	387	0.944531	[1 0]																HNRNPU	RPLP0	1	264	0.972662	[0 1]		HSPE1	HSPD1	0	143	1	[0 1]		SAMD4B
CCT3	CCT8	0	320	1	[1 1]		CREBBP	CTNNB1	0	202	1	[0 1]		HNRNPH1	HNRNPF	1	194	0.944666	[0 1]																RPL8	RPLP0	1	264	0.972662	[1 1]		PPP2CA	CCT7	0	107	1	[0 1]		YWHAZ
CCT4	CCT8	0	258	1	[1 1]		EIF2AK1	CDC37	0	108	1	[0 1]		PSMB4	PRPF19	1	194	0.944666	[1 0]																RPLP0	CCNDBP1	1	265	0.972763	[1 0]		PPP2CB	CCT7	0	107	1	[0 1]		H2AFX
CCT5	CCT8	0	255	1	[0 1]		CTBP1	CTNNB1	0	202	1	[0 1]		YWHAQ	KIF5B	2	389	0.9448	[1 0]																ERG	RPLP0	1	265	0.972763	[0 1]		PPP4C	CCT3	0	174	1	[0 1]		HNRNPD
CCT7	CCT8	0	252	1	[1 1]		CTNNA1	CTNNB1	0	169	1	[0 1]		PSMA3	YWHAQ	2	389	0.9448	[0 1]																RPL10L	RPLP0	1	265	0.972763	[0 1]		EIF4G1	NCBP1	0	107	1	[1 0]		YWHAG
CDC20	CCT6A	0	221	1	[0 1]		CTNNBIP1	CTNNB1	0	202	1	[0 1]		BAG3	FKBP1A	1	195	0.944934	[0 1]																STAU1	RPLP0	1	265	0.972763	[0 1]		HNRNPA1	ILF2	0	218	1	[1 1]		YWHAG
CDC20	CCT8	0	291	1	[0 1]		FBL	C1QBP	0	116	1	[1 1]		HNRNPF	HNRNPD	1	195	0.944934	[1 0]																HSP90AB1	RPS6	1	266	0.972862	[1 1]		CREBBP	PCNA	0	110	1	[0 1]		YWHAG
CDK5	CCT6A	0	264	1	[0 1]		FBL	C1QBP	0	150	1	[1 0]		E2F1	YWHAQ	2	390	0.944934	[0 1]																HNRNPA1	HSP90AB1	1	282	0.974363	[0 1]		HNRNPR	ILF2	0	283	1	[0 1]		TMED2
CDK5	CCT8	0	332	1	[0 1]		GNAS	AXIN1	0	119	1	[1 0]		TUBA4A	PSMD1	1	195	0.944934	[1 0]																PTGES3	HSP90AB1	1	286	0.974712	[0 1]		HNRNPU	ILF2	0	207	1	[0 1]		YWHAG
CDK9	CCT8	0	332	1	[0 1]		CTNNB1	DDX5	0	145	1	[1 0]		TUBB4B	TUBA4A	1	195	0.944934	[1 1]																YWHAE	HSP90AB1	1	287	0.974798	[0 1]		OS9	DERL2	0	123	1	[1 0]		EIF3B
DCAF7	CCT6A	0	251	1	[0 1]		AKT1	HSPA9	0	131	1	[0 1]		VASP	YWHAQ	2	390	0.944934	[0 1]																HSP90AB1	HSPA1A	1	288	0.974883	[1 0]		PARK7	DAXX	0	141	1	[1 0]		IRS4
COPA	COPG1	0	283	1	[1 1]		IMPDH2	AKT1	0	238	1	[1 0]		BAD	YWHAQ	2	391	0.945067	[0 1]																HSP90AB1	GAPDH	1	297	0.975626	[1 1]		SET	ANP32A	0	124	1	[1 0]		YWHAG
COPG1	COPB1	0	284	1	[1 0]		CCT3	FBXW8	0	228	1	[1 0]		YWHAQ	LARP1	2	391	0.945067	[1 0]																CDC37	HSP90AB1	1	298	0.975706	[0 1]		RAF1	CALU	0	137	1	[0 1]		YWHAG
COPB2	COPG1	0	315	1	[0 1]		DVL1	CTNNB1	0	201	1	[0 1]		YWHAQ	RAI14	2	391	0.945067	[1 0]																FKBP4	HSP90AB1	1	298	0.975706	[0 1]		HMGA1	JUN	0	167	1	[1 0]		AKAP13
COPE	COPG1	0	307	1	[0 1]		CDC37	FER	0	116	1	[1 0]		APC	TUBA4A	1	196	0.945199	[0 1]																STIP1	HSP90AB1	1	298	0.975706	[0 1]		SET	APBB1	0	124	1	[1 0]		YWHAG
COPG1	COPG1	0	352	1	[1 1]		FKBP4	CDC37	0	99	1	[0 1]		CAD	TUBA4A	1	196	0.945199	[0 1]																AIP	HSP90AB1	1	299	0.975785	[0 1]		ILF2	IGF2BP3	0	283	1	[1 0]		YWHAG
COPG2	COPG1	0	351	1	[0 1]		FKBP5	CDC37	0	116	1	[0 1]		CDKN1B	YWHAQ	2	392	0.945199	[0 1]																HSP90AB1	GNAI2	1	299	0.975785	[1 0]		HIST1H1C	KPNA7	0	153	1	[1 0]		BRAF
H2AFZ	ACTL6A	0	507	1	[1 0]		FKBP6	CDC37	0	116	1	[0 1]		ERBB3	TUBA4A	1	196	0.945199	[0 1]																HSP90AB1	TUBA1A	1	299	0.975785	[1 0]		HIST1H1C	KPNB1	0	139	1	[1 0]		CDC25C
CAPRIN1	G3BP1	0	235	1	[1 0]		FKBPL	CDC37	0	116	1	[0 1]		ICAM1	TUBA4A	1	196	0.945199	[0 1]																AURKB	HSP90AB1	1	300	0.975864	[0 1]		ILF3	ILF2	0	281	1	[0 1]		YWHAG
CSNK2A1	EIF3H	0	236	1	[0 1]		EIF4B	CSTF2	0	101	1	[1 0]		MGRN1	TUBA4A	1	196	0.945199	[0 1]																BAG3	HSP90AB1	1	300	0.975864	[0 1]		FURIN	MMP14	0	124	1	[0 1]		CGN
HDAC1	CCT8	0	316	1	[0 1]		EMD	CTNNB1	0	194	1	[0 1]		NRIP1	YWHAQ	2	392	0.945199	[0 1]																HSP90AB1	CACYBP	1	301	0.975942	[1 0]		ISG15	IFIT1	0	181	1	[1 0]		YWHAG
MAPKAPK2	AKT1	0	331	1	[1 0]		EP300	CTNNB1	0	202	1	[0 1]		YWHAQ	PABPC4	2	392	0.945199	[1 0]																CDC37L1	HSP90AB1	1	301	0.975942	[0 1]		BAG3	S100P	0	187	1	[0 1]		YWHAG
EIF3B	EIF3H	0	235	1	[0 1]		CTNNB1	EP400	0	202	1	[1 0]		POLR2B	TUBA4A	1	196	0.945199	[0 1]																CDK7	HSP90AB1	1	301	0.975942	[0 1]		HIST1H1C	LEO1	0	153	1	[1 0]		YWHAG
EIF3C	EIF3H	0	237	1	[0 1]		DDX3X	EIF3D	0	124	1	[0 1]		YWHAQ	SAMD4B	2	392	0.945199	[1 0]																CDK9	HSP90AB1	1	301	0.975942	[0 1]		OS9	EGLN1	0	123	1	[1 0]		FAM53C
EIF3H	EIF3CL	0	237	1	[1 0]		EZH2	CTNNB1	0	202	1	[0 1]		YWHAQ	AKT1S1	2	393	0.945331	[1 0]																CHORDC1	HSP90AB1	1	301	0.975942	[0 1]		OAS3	EIF6	0	211	1	[0 1]		YWHAG
EIF3F	EIF3H	0	237	1	[0 1]		CDC37	GLMN	0	116	1	[1 0]		ARRB1	YWHAQ	2	393	0.945331	[0 1]																EGLN1	HSP90AB1	1	301	0.975942	[0 1]		RNF181	CARD11	0	120	1	[1 0]		YWHAG
EIF3G	EIF3H	0	227	1	[0 1]		FAF1	CTNNB1	0	202	1	[0 1]		BAX	YWHAQ	2	393	0.945331	[0 1]																FKBP5	HSP90AB1	1	301	0.975942	[0 1]		CHM	RAB1A	0	144	1	[0 1]		HDAC5
EIF3M	EIF3H	0	236	1	[0 1]		JUN	ATF4	0	134	1	[1 1]		BRAF	YWHAQ	2	393	0.945331	[0 1]																HDAC6	HSP90AB1	1	301	0.975942	[0 1]		CHML	RAB1A	0	144	1	[0 1]		HIST1H3A
ARPC5	MAPKAPK2	0	331	1	[0 1]		FANCC	CTNNB1	0	202	1	[0 1]		CBL	YWHAQ	2	393	0.945331	[0 1]																HSP90AB1	HGH1	1	301	0.975942	[1 0]		EIF4G1	PABPC1	0	107	1	[1 1]		YWHAG
IGBP1	CCT6A	0	249	1	[0 1]		FBXO45	CTNNB1	0	202	1	[0 1]		CDC25C	YWHAQ	2	393	0.945331	[0 1]																HSP90AB1	HSF1	1	301	0.975942	[1 0]		PCNA	ENO1	0	110	1	[1 1]		YWHAG
IGBP1	CCT8	0	306	1	[0 1]		FBXW11	CTNNB1	0	202	1	[0 1]		YWHAQ	CDK11B	2	393	0.945331	[1 0]																HSP90AB1	KEAP1	1	301	0.975942	[1 0]		PCNA	EP300	0	110	1	[1 0]		KIAA0930
CTNNB1	HNRNPA2B1	0	306	1	[0 1]		CTNNB1	FHIT	0	202	1	[1 0]		YWHAQ	CDK18	2	393	0.945331	[1 0]																MAPK7	HSP90AB1	1	301	0.975942	[0 1]		MORF4L2	HDAC1	0	227	1	[1 0]		KIF23
PCNA	ANXA2	0	326	1	[1 1]		FHL2	CTNNB1	0	199	1	[0 1]		YWHAQ	CRTC2	2	393	0.945331	[1 0]																PPID	HSP90AB1	1	301	0.975942	[0 1]		MORF4L2	HDAC2	0	239	1	[1 0]		TOP1
PGK1	ALDOA	0	513	1	[1 1]		HDAC1	CCT3	0	159	1	[0 1]		HDAC4	YWHAQ	2	393	0.945331	[0 1]																PPP5C	HSP90AB1	1	301	0.975942	[0 1]		LGALS8	ITGA3	0	110	1	[0 1]		YWHAG
CSNK2B	MAPKAPK2	0	331	1	[0 1]		HDAC1	CCT4	0	113	1	[0 1]		HDAC5	YWHAQ	2	393	0.945331	[0 1]																STK33	HSP90AB1	1	301	0.975942	[0 1]		FUS	NONO	0	136	1	[0 1]		MAP3K2
NEDD1	CCT6A	0	264	1	[0 1]		CCT3	HDAC3	0	228	1	[1 0]		HSPB1	YWHAQ	2	393	0.945331	[1 1]																HSP90AB1	STUB1	1	301	0.975942	[1 0]		PPIA	DNM1L	0	192	1	[1 0]		MDM4
NEDD1	CCT8	0	332	1	[0 1]		EIF2S1	EIF2S3	0	153	1	[0 1]		YWHAQ	IRS2	2	393	0.945331	[1 0]																HSP90AB1	TOMM34	1	301	0.975942	[1 0]		MORF4L2	HIST2H2BE	0	235	1	[1 0]		YWHAG
ADRM1	PSMD4	0	222	1	[0 1]		EIF2S2	EIF2S3	0	100	1	[0 1]		IRS4	YWHAQ	2	393	0.945331	[0 1]																TRIM8	HSP90AB1	1	301	0.975942	[0 1]		MAGED2	IRS4	0	131	1	[1 0]		YWHAG
DDX5	MAPKAPK2	0	278	1	[1 1]		EIF3D	EIF3A	0	111	1	[1 0]		KIAA0930	YWHAQ	2	393	0.945331	[0 1]																TTC4	HSP90AB1	1	301	0.975942	[0 1]		ILF2	MCM5	0	283	1	[1 0]		PTPN3
RAD21	AIRE	0	390	1	[1 0]		EIF3B	EIF3D	0	117	1	[0 1]		YWHAQ	KIF23	2	393	0.945331	[1 0]																USP50	HSP90AB1	1	301	0.975942	[0 1]		FOXRED2	OS9	0	123	1	[0 1]		RACGAP1
MUC1	CTNNB1	0	234	1	[1 0]		EIF3D	EIF3C	0	125	1	[1 0]		YWHAQ	MARK3	2	393	0.945331	[1 0]																BCAP31	ACTG1	0	79	1	[1 1]		FANCD2	PCNA	0	110	1	[0 1]		RAF1
NUDCD1	COPG1	0	352	1	[0 1]		EIF3D	EIF3F	0	125	1	[1 0]		MDM2	YWHAQ	2	393	0.945331	[0 1]																ASAP1	ARF1	0	114	1	[0 1]		FANCL	PCNA	0	110	1	[0 1]		RASSF2
H2AFZ	INCENP	0	516	1	[1 0]		EIF3D	EIF3G	0	114	1	[1 0]		MDM4	YWHAQ	2	393	0.945331	[0 1]																BCAP31	BCAP29	0	79	1	[1 0]		LDHA	LDHB	0	269	1	[1 1]		YWHAG
BTRC	PSMD4	0	285	1	[0 1]		EIF3D	EIF3I	0	124	1	[1 1]		YWHAQ	MEF2D	2	393	0.945331	[1 0]																BCAP31	BCAP31	0	79	1	[1 1]		FEN1	PCNA	0	110	1	[0 1]		YWHAG
H2AFZ	KAT5	0	516	1	[1 0]		EIF3D	EIF3L	0	109	1	[1 0]		MPRIP	YWHAQ	2	393	0.945331	[0 1]																BCAP31	BCL2L1	0	75	1	[1 0]		FURIN	PACS1	0	119	1	[1 0]		U2AF2
POC1A	CCT6A	0	264	1	[0 1]		EIF3E	EIF3L	0	112	1	[1 0]		NEDD4L	YWHAQ	2	393	0.945331	[0 1]																BCAP31	CASP8	0	79	1	[1 0]		TFAP4	APEX1	0	187	1	[0 1]		TMED3
POC1A	CCT8	0	332	1	[0 1]		EIF3D	EIF3M	0	125	1	[1 0]		YWHAQ	PAK4	2	393	0.945331	[1 0]																ARF1	CHRM3	0	114	1	[1 0]		GGH	OS9	0	122	1	[0 1]		EIF4G1
PPP2CA	CCT6A	0	257	1	[0 1]		EIF4B	EIF4B	0	101	1	[1 1]		PDPK1	YWHAQ	2	393	0.945331	[0 1]																COPB1	ARF1	0	114	1	[0 1]		H2AFX	NONO	0	128	1	[0 1]		EIF4G1
PPP2CB	CCT6A	0	264	1	[0 1]		DDX5	FBL	0	213	1	[0 1]		PFKFB2	YWHAQ	2	393	0.945331	[0 1]																CHST15	CANX	0	93	1	[0 1]		HDAC1	NONO	0	125	1	[0 1]		G3BP1
PPP2CA	CCT8	0	325	1	[0 1]		FBL	DDX56	0	266	1	[1 0]		PIK3R2	YWHAQ	2	393	0.945331	[0 1]																CRBN	BSG	0	76	1	[0 1]		CHAF1A	SET	0	124	1	[0 1]		HTRA2
PPP2CB	CCT8	0	332	1	[0 1]		FUS	CTNNB1	0	202	1	[0 1]		YWHAQ	PPFIBP1	2	393	0.945331	[1 0]																EDEM1	CANX	0	93	1	[0 1]		SKP2	CDH1	0	184	1	[0 1]		MKNK1
PPP2R2C	CCT6A	0	264	1	[0 1]		DHX15	FBL	0	266	1	[0 1]		YWHAQ	PRKD1	2	393	0.945331	[1 0]																EDEM3	CANX	0	93	1	[0 1]		LGALS3BP	MAGED2	0	128	1	[1 1]		EIF4G1
PPP4C	CCT6A	0	221	1	[0 1]		DKC1	FBL	0	248	1	[0 1]		PTPDC1	YWHAQ	2	393	0.945331	[0 1]																GGA1	ARF1	0	114	1	[0 1]		PCNA	GAPDH	0	110	1	[1 1]		EIF4G1
PPP4C	CCT8	0	278	1	[0 1]		CDC37	HSP90AB1	0	116	1	[1 1]		PTPN3	YWHAQ	2	393	0.945331	[0 1]																GGA3	ARF1	0	114	1	[0 1]		AIRE	TRIM28	0	121	1	[0 1]		EIF4G1
RAD21	CAPN1	0	378	1	[1 0]		MYC	ACTL6A	0	222	1	[1 0]		RAF1	YWHAQ	2	393	0.945331	[0 1]																FIS1	BCAP31	0	78	1	[0 1]		MORF4L2	KAT5	0	239	1	[1 0]		USP10
CCT8	PSMC2	0	326	1	[1 0]		IGBP1	CCT3	0	171	1	[0 1]		SFN	YWHAQ	2	393	0.945331	[1 1]																ALK	HSPD1	0	81	1	[0 1]		EWSR1	PRDX2	0	129	1	[0 1]		DHX9
RAD21	CCAR2	0	390	1	[1 0]		IGBP1	CCT4	0	118	1	[0 1]		TJP2	YWHAQ	2	393	0.945331	[0 1]																HINT1	BTRC	0	154	1	[1 0]		NPM1	HIST1H1C	0	118	1	[1 1]		HNRNPA1
RAD21	CDC34	0	389	1	[1 0]		IGBP1	CCT6A	0	101	1	[0 1]		TRIM32	YWHAQ	2	393	0.945331	[0 1]																BRCA1	HSPD1	0	81	1	[0 1]		MSN	ISG15	0	126	1	[1 1]		LDHA
CDCA5	RAD21	0	390	1	[0 1]		HSPA9	CDKN2A	0	131	1	[1 0]		ZNRF1	YWHAQ	2	393	0.945331	[0 1]																CDK1	H1F0	0	130	1	[0 1]		APEX1	TP53	0	186	1	[1 0]		CDH3
HSF1	MAPKAPK2	0	330	1	[0 1]		EBNA1BP2	FBL	0	266	1	[0 1]		ZNRF2	YWHAQ	2	393	0.945331	[0 1]																HINT1	CDC34	0	154	1	[1 0]		MX1	ISG15	0	174	1	[0 1]		STAU1
HSPB1	MAPKAPK2	0	311	1	[1 1]		IKBKB	CDC37	0	116	1	[0 1]		HNRNPA0	HNRNPF	1	197	0.945462	[0 1]																CRBN	GLUL	0	92	1	[0 1]		HNRNPA1	NONO	0	129	1	[1 1]		RPL6
PGK1	ENO1	0	513	1	[1 1]		IKBKE	CDC37	0	116	1	[0 1]		COL1A2	SERPINB5	1	197	0.945462	[1 1]																LMAN1	BCAP31	0	78	1	[0 1]		HMGA1	NPM1	0	193	1	[1 1]		ILF3
DLD	PSMD4	0	285	1	[0 1]		IKBKG	CDC37	0	116	1	[0 1]		HNRNPF	RBFOX2	1	197	0.945462	[1 0]																HINT1	CTNNB1	0	152	1	[1 0]		MUC1	JUP	0	178	1	[1 1]		PRKDC
RAD21	DDB1	0	387	1	[1 0]		MYC	AKAP8	0	222	1	[1 0]		TRIM25	HNRNPF	1	197	0.945462	[0 1]																HIST1H1C	CTNNB1	0	145	1	[1 0]		PARK7	HDAC1	0	132	1	[1 0]		ILF2
FUS	PGK1	0	494	1	[0 1]		GSK3A	CTNNB1	0	202	1	[0 1]		ZNF689	HNRNPF	1	197	0.945462	[0 1]																HIST1H1C	CTR9	0	147	1	[1 0]		HDGF	PARP1	0	288	1	[1 0]		EIF4A3
PGK1	GAPDH	0	516	1	[1 1]		GSK3B	CTNNB1	0	202	1	[0 1]		H2AFX	ILF2	1	201	0.94649	[0 1]																LMAN1	CANX	0	92	1	[0 1]		HIST1H1C	PAF1	0	152	1	[1 0]		ILF2
MAPKAPK2	MAPK1	0	331	1	[1 0]		FBL	EIF6	0	248	1	[1 1]		PSMB3	PSMC3	1	201	0.94649	[1 0]																HIST1H1C	DDB1	0	147	1	[1 0]		BANF1	TMPO	0	122	1	[1 0]		HNRNPR
MAPK11	MAPKAPK2	0	331	1	[0 1]		CDK2	IMPDH2	0	238	1	[0 1]		POMP	PSMB4	1	206	0.947721	[0 1]																CUL3	HSPD1	0	81	1	[0 1]		G3BP1	PPIA	0	194	1	[0 1]		CDK2
MAPKAPK2	MAPK14	0	331	1	[1 0]		KRT20	C9orf16	0	203	1	[0 0]		PSMB8	PSMB4	1	206	0.947721	[0 1]																EP300	GLUL	0	92	1	[0 1]		FBXO7	PSMB3	0	287	1	[0 1]		ZFR
MAPK3	MAPKAPK2	0	327	1	[0 1]		HDAC1	CTNNB1	0	142	1	[0 1]		RAB7A	RAB11A	2	414	0.94796	[1 0]																ATP1B1	NDRG2	0	75	1	[1 0]		TXNRD1	APEX1	0	131	1	[0 1]		CDK1
MAPKAPK2	MAPKAPK2	0	331	1	[1 1]		HINT1	CTNNB1	0	183	1	[1 1]		RAB7A	RAB2A	2	415	0.948079	[1 0]																DHFR	HSPD1	0	81	1	[0 1]		HIST1H1C	PARP1	0	149	1	[1 0]		ILF2
MAPKAPK5	MAPKAPK2	0	331	1	[0 1]		ALYREF	NCBP1	0	102	1	[1 0]		RAB7A	CHM	2	416	0.948197	[1 0]																HIST1H1C	EED	0	147	1	[1 0]		TRIM28	ATM	0	121	1	[1 0]		ILF2
CALR	TAPBP	0	270	1	[1 1]		HIST1H1C	CTNNB1	0	193	1	[0 1]		U2AF2	ILF2	1	208	0.948197	[0 1]																ANAPC5	PABPC1	0	163	1	[0 1]		STRN	CCT3	0	198	1	[0 1]		EEF1G
RAD21	EWSR1	0	389	1	[1 0]		MYC	ARHGEF2	0	222	1	[1 0]		RAB7A	RAB5A	2	416	0.948197	[1 0]																NDRG1	CANX	0	87	1	[0 1]		STRN3	CCT3	0	198	1	[0 1]		ILF2
STRN	CCT6A	0	264	1	[0 1]		HNF4A	CTNNB1	0	172	1	[0 1]		RAB7A	RAB5B	2	416	0.948197	[1 0]																ERG	HSPD1	0	81	1	[0 1]		STRN	CCT7	0	107	1	[0 1]		RAD50
STRN3	CCT6A	0	262	1	[0 1]		CTNNB1	HNRNPA1	0	196	1	[1 1]		RNF115	RAB7A	2	416	0.948197	[0 1]																ATXN2	PABPC1	0	163	1	[0 1]		STRN3	CCT7	0	107	1	[0 1]		ILF2
STRN	CCT8	0	332	1	[0 1]		CTNNB1	HNRNPA2B1	0	170	1	[1 1]		ILF2	MCM2	1	209	0.948432	[1 0]																GLUL	GLUL	0	92	1	[1 1]		PA2G4	HMGA1	0	219	1	[0 1]		TRIM25
STRN3	CCT8	0	330	1	[0 1]		ATAD2	MYC	0	222	1	[0 1]		ANXA5	PDIA3	1	211	0.948896	[1 1]																ARF1	PLD1	0	114	1	[1 0]		VIM	AKT1	0	168	1	[0 0]		CTNNA1
LAPTM4B	NEDD4	0	319	1	[1 0]		IKBKB	CTNNB1	0	202	1	[0 1]		YWHAQ	VIM	1	211	0.948896	[1 1]																PLD2	ARF1	0	114	1	[0 1]		OS9	HSP90B1	0	122	1	[1 1]		DBN1
RAD21	G3BP1	0	390	1	[1 0]		AXIN1	MYC	0	222	1	[0 1]		HNRNPA1	ILF2	1	212	0.949125	[1 1]																PABPC1	BRCA1	0	163	1	[1 0]		OS9	HSPA5	0	123	1	[1 1]		APC
MRPL4	MRPL51	0	230	1	[0 1]		FBL	FTSJ3	0	266	1	[1 0]		PRDX6	YWHAE	1	215	0.949799	[1 1]																DAD1	MCL1	0	96	1	[1 0]		HMGA1	PARP1	0	224	1	[1 0]		BTRC
MRPL50	MRPL51	0	230	1	[0 1]		MYC	BIN1	0	222	1	[1 0]		DHX9	ILF2	1	221	0.951095	[0 1]																PDIA3	CALR	0	99	1	[1 1]		PTOV1	FLOT1	0	158	1	[0 1]		CUL2
HERC3	PSMD4	0	285	1	[0 1]		BLM	MYC	0	222	1	[0 1]		STAU1	ILF2	1	224	0.951719	[0 1]																HDAC1	HSPD1	0	81	1	[0 1]		PHB2	HDAC1	0	118	1	[1 0]		TRIM25
TMED10	COPG1	0	264	1	[1 1]		MYC	BRCA1	0	222	1	[1 0]		PSMB8	PSMB3	1	224	0.951719	[0 1]																SLC9A3R1	ABCC2	0	75	1	[1 0]		PHB2	HDAC5	0	129	1	[1 0]		RGCC
TUBA1B	CCT6A	0	232	1	[1 1]		MAP3K11	CDC37	0	116	1	[0 1]		EWSR1	EIF4H	1	225	0.951923	[0 1]																HSPA5	HSP90B1	0	212	1	[1 1]		RPL18A	EIF6	0	140	1	[1 1]		RGCC
TUBG1	CCT6A	0	259	1	[0 1]		JUP	CTNNB1	0	175	1	[1 1]		NDRG1	CANX	1	225	0.951923	[1 1]																HSPD1	HSP90AB1	0	81	1	[1 1]		HIST2H3C	PCNA	0	110	1	[0 1]		ALYREF
TUBG1	CCT8	0	326	1	[0 1]		MARS	CCT3	0	228	1	[0 1]		PRKDC	ILF2	1	226	0.952126	[0 1]																AIFM1	SLC25A5	0	188	1	[0 1]		ANKRD13D	VCP	0	107	1	[0 1]		AHCY
UBC	CCT6A	0	261	1	[1 1]		CTNNB1	KAT2A	0	201	1	[1 0]		BCAP31	CANX	1	227	0.952326	[1 1]																BSG	RING1	0	76	1	[1 0]		EIF6	RPL3	0	219	1	[1 1]		ACTR2
LAPTM4B	PIP5K1C	0	319	1	[1 0]		DNAJA3	HSPA9	0	131	1	[0 1]		BIRC2	ILF2	1	227	0.952326	[0 1]																HSPD1	ISG15	0	75	1	[1 0]		EIF6	RPL31	0	182	1	[1 1]		ARPC1A
CDK5RAP3	UFC1	0	354	1	[0 1]		KAT2B	CTNNB1	0	202	1	[0 1]		LMNA	HNRNPA2B1	1	227	0.952326	[1 1]																HIST1H1C	KPNA7	0	147	1	[1 0]		RPL34	EIF6	0	172	1	[1 1]		ACTR2
NDUFB10	NDUFB11	0	245	1	[1 0]		MYC	BTRC	0	222	1	[1 0]		VIM	YWHAZ	1	227	0.952326	[1 1]																SLC9A3R1	AKT1	0	75	1	[1 0]		RPL37A	EIF6	0	176	1	[1 1]		ARPC1A
PHC2	MAPKAPK2	0	330	1	[0 1]		MGEA5	CDC37	0	116	1	[0 1]		POMP	PSMB3	1	228	0.952526	[0 1]																HIST1H1C	LEO1	0	147	1	[1 0]		EIF6	RPL5	0	219	1	[1 1]		ACTR3
H2AFZ	RUVBL1	0	516	1	[1 0]		CTNNB1	KMT2A	0	202	1	[1 0]		LDHA	LDHB	1	230	0.952919	[1 1]																BRCA1	RPS13	0	76	1	[0 1]		EIF6	RPL6	0	191	1	[1 1]		ACTR3B
H2AFZ	RUVBL2	0	511	1	[1 0]		CTNNB1	KMT2D	0	202	1	[1 0]		ILF3	ILF2	1	232	0.953306	[0 1]																EEF1A1	PABPC1	0	161	1	[1 1]		ANKZF1	VCP	0	107	1	[0 1]		ARPC1A
TXNIP	DDIT4	0	266	1	[0 0]		PCNA	ANXA2	0	113	1	[1 0]		EIF4A3	ILF2	1	233	0.953497	[0 1]																EIF4G1	PABPC1	0	160	1	[0 1]		NDRG1	LDHA	0	108	1	[1 1]		ARPC1A
MDM2	PSMD4	0	284	1	[0 1]		CCAR2	MYC	0	222	1	[0 1]		ILF2	MCM5	1	233	0.953497	[1 0]																CRBN	PSMB4	0	98	1	[0 1]		RPS15A	EIF6	0	146	1	[0 1]		ARPC1A
ECD	TXNIP	0	303	1	[0 0]		GDF15	GDF15	0	171	1	[1 1]		ILF2	CDC5L	1	234	0.953687	[1 0]																SLC16A1	BSG	0	76	1	[0 1]		RPS4X	EIF6	0	219	1	[1 1]		ARPC1B
RAD21	MCM4	0	360	1	[1 0]		MYC	CCNT1	0	222	1	[1 0]		ILF2	EEF1A1	1	234	0.953687	[1 1]																CDC37L1	RPS17	0	98	1	[0 1]		LAPTM4B	NEDD4	0	247	1	[1 0]		ARPC5L
RAD21	MCM7	0	348	1	[1 0]		CDC73	MYC	0	222	1	[0 1]		EEF1G	ILF2	1	234	0.953687	[0 1]																SPP1	BAG6	0	109	1	[1 0]		LMNA	NCL	0	110	1	[0 1]		ARPC2
HDGF	SRSF1	0	290	1	[1 1]		MAGI1	CTNNB1	0	202	1	[0 1]		ILF2	EP300	1	234	0.953687	[1 0]																G3BP1	PABPC1	0	163	1	[0 1]		HUWE1	PCNA	0	109	1	[0 1]		ARPC5L
PPP1CA	NONO	0	232	1	[1 1]		CDK4	MYC	0	207	1	[0 1]		HNRNPR	ILF2	1	234	0.953687	[0 1]																HIST1H1C	NCL	0	139	1	[1 0]		HSPA5	PDIA6	0	158	1	[1 1]		AHCY
NEDD4	PSMD4	0	285	1	[0 1]		CDK9	MYC	0	222	1	[0 1]		HNRNPA2B1	PTBP1	1	234	0.953687	[1 0]																NPM1	HIST1H1C	0	130	1	[0 1]		MAGED2	NAP1L1	0	131	1	[1 0]		ACTR2
PCNA	PGK1	0	368	1	[1 1]		MYC	CDKN1B	0	212	1	[1 0]		RAD50	ILF2	1	234	0.953687	[0 1]																RPN2	DDOST	0	79	1	[1 0]		MMP14	MMP3	0	161	1	[1 0]		BANF1
PFDN1	PFDN2	0	341	1	[0 1]		MYC	CDKN2A	0	222	1	[1 0]		ILF2	RPL10A	1	234	0.953687	[1 1]																GSPT1	PABPC1	0	163	1	[0 1]		MAGED2	NAP1L4	0	130	1	[1 0]		CAPZA2
PFDN6	PFDN2	0	343	1	[0 1]		CDR2	MYC	0	222	1	[0 1]		TRIM25	ILF2	1	234	0.953687	[0 1]																GSPT2	PABPC1	0	163	1	[0 1]		ASPSCR1	VCP	0	107	1	[0 1]		BAG3
NUB1	PSMD4	0	285	1	[0 1]		MAP3K2	CTNNB1	0	202	1	[0 1]		ZFR	ILF2	1	234	0.953687	[0 1]																H2AFX	PABPC1	0	161	1	[0 1]		MORF4L1	MORF4L2	0	231	1	[0 1]		ARCN1
SMS	KYNU	0	239	1	[1 0]		MAPK8	CTNNB1	0	202	1	[0 1]		HNRNPA2B1	HNRNPA1	1	238	0.954429	[1 1]																FBXO7	PSMB4	0	98	1	[0 1]		GDI1	RAB1A	0	143	1	[0 1]		BUB3
MAPKAPK2	SHC1	0	297	1	[1 0]		MAPK9	CTNNB1	0	202	1	[0 1]		MSN	ARHGDIA	1	243	0.955325	[1 1]																HIST1H1C	PARP1	0	147	1	[1 0]		RAB1B	GDI2	0	112	1	[1 1]		CBR3
NSMCE2	RAD21	0	390	1	[0 1]		NEDD1	CCT3	0	228	1	[0 1]		LDHB	LDHB	1	251	0.956687	[1 1]																RPL24	EEF1A1	0	111	1	[1 1]		APEX1	XRCC1	0	187	1	[1 0]		DDX39B
NCL	RPL21	0	236	1	[1 0]		NEDD1	CCT4	0	175	1	[0 1]		LGALS3BP	LGALS3	1	251	0.956687	[1 0]																RPL30	EEF1A1	0	140	1	[1 1]		GDI2	RAB5A	0	130	1	[1 0]		CTTN
TXNIP	HDAC1	0	297	1	[0 0]		NEDD1	CCT6A	0	152	1	[0 1]		TRIM25	LDHB	1	251	0.956687	[0 1]																EEF1A1	RPL4	0	126	1	[1 1]		GDI2	RAB9A	0	130	1	[1 0]		CBLL1
RAD21	PCNA	0	289	1	[1 1]		NEDD1	CCT8	0	113	1	[0 1]		PSMB4	PSMD4	1	254	0.957177	[1 0]																AKT1	YBX1	0	83	1	[0 1]		VCP	ATXN1	0	107	1	[1 0]		CCT3
PDS5A	RAD21	0	390	1	[0 1]		MEN1	CTNNB1	0	202	1	[0 1]		BARD1	FKBP1A	1	256	0.957497	[0 1]																EEF1A1	RPS14	0	82	1	[1 1]		ATXN3	VCP	0	107	1	[0 1]		CCT2
PDS5B	RAD21	0	390	1	[0 1]		ADRM1	PSMA1	0	157	1	[1 0]		FKBP1A	FKBP1A	1	256	0.957497	[1 1]																PABPC1	HNRNPA1	0	144	1	[1 0]		S100P	EZR	0	166	1	[1 1]		CCT3
PPP1CA	PPP1R15A	0	303	1	[1 0]		ADRM1	PSMA2	0	157	1	[1 0]		FKBP1A	GLMN	1	256	0.957497	[1 0]																HNRNPD	PABPC1	0	163	1	[0 1]		ELAVL1	SET	0	124	1	[0 1]		CCT3
PSMA1	POMP	0	251	1	[0 1]		ADRM1	PSMC1	0	157	1	[1 0]		MDM2	FKBP1A	1	256	0.957497	[0 1]																RPS5	EEF1A1	0	86	1	[1 1]		EIF4G1	SF3A3	0	107	1	[1 0]		CCT6A
POMP	PSMA2	0	254	1	[1 0]		ADRM1	PSMC2	0	155	1	[1 0]		FKBP1A	RPTOR	1	256	0.957497	[1 0]																HNRNPK	PABPC1	0	146	1	[0 1]		CBX1	TRIM28	0	111	1	[0 1]		CCT6A
POMP	PSMA4	0	253	1	[1 0]		ADRM1	PSMC3	0	123	1	[1 0]		HNRNPH2	HNRNPA2B1	1	259	0.957969	[0 1]																HNRNPR	PABPC1	0	163	1	[0 1]		ILF3	PHB2	0	127	1	[0 1]		CCT5
POMP	PSMA5	0	254	1	[1 0]		ADRM1	PSMC4	0	145	1	[1 0]		HNRNPD	HNRNPA2B1	1	264	0.958732	[0 1]																RPL4	EIF6	0	90	1	[1 0]		TRIM28	CBX5	0	121	1	[1 0]		CCT7
POMP	PSMA6	0	254	1	[1 0]		ADRM1	PSMC5	0	157	1	[1 0]		HNRNPDL	HNRNPA2B1	1	264	0.958732	[0 1]																ILF3	PABPC1	0	163	1	[0 1]		RAB1A	GOLGA5	0	140	1	[1 0]		CCT6B
POMP	PSMB2	0	246	1	[1 0]		ADRM1	PSMC6	0	157	1	[1 0]		HNRNPH1	HNRNPA2B1	1	264	0.958732	[0 1]																TOR1A	CANX	0	93	1	[0 1]		HDGF	PRKDC	0	296	1	[1 0]		CCT3
POMP	PSMB4	0	241	1	[1 1]		ADRM1	PSMD1	0	157	1	[1 0]		YWHAQ	CDKN1A	1	265	0.958882	[1 1]																FAU	RPS17	0	83	1	[1 1]		TP53	CCT3	0	197	1	[0 1]		CCT5
PSMB9	POMP	0	244	1	[0 1]		ADRM1	PSMD12	0	157	1	[1 0]		TUFM	RPS5	1	265	0.958882	[1 1]																FBXO6	RPN2	0	103	1	[0 1]		HMGA1	POU2F1	0	235	1	[1 0]		CCT3
PSMG2	POMP	0	254	1	[0 1]		ADRM1	PSMD13	0	154	1	[1 0]		PSMA3	HNRNPA2B1	1	266	0.95903	[0 1]																RPS5	FBL	0	77	1	[1 0]		KCTD13	PCNA	0	110	1	[0 1]		CCT7
ITCH	TXNIP	0	303	1	[0 0]		ADRM1	PSMD2	0	149	1	[1 0]		MMP14	TIMP2	1	266	0.95903	[1 0]																FAU	RPS9	0	88	1	[1 1]		HIST1H1C	PRKDC	0	151	1	[1 0]		CCT3
RPAP3	PFDN2	0	343	1	[0 1]		ADRM1	PSMD3	0	149	1	[1 0]		BRCA1	HNRNPA2B1	1	267	0.959177	[0 1]																UBXN4	CANX	0	93	1	[0 1]		HNRNPA1	PPIA	0	151	1	[1 1]		CCT7
PSMA1	PSMD4	0	282	1	[0 1]		ADRM1	PSMD4	0	142	1	[1 0]		HNRNPA2B1	CSNK2A1	1	267	0.959177	[1 0]																HIST1H1C	PRKDC	0	147	1	[1 0]		CCNB1	TRIM28	0	115	1	[0 1]		CCT7
PSMA2	PSMD4	0	285	1	[0 1]		ADRM1	PSMD6	0	157	1	[1 0]		FBXW11	HNRNPA2B1	1	267	0.959177	[0 1]																BRCA1	YBX1	0	83	1	[0 1]		TRIM25	CCT3	0	198	1	[0 1]		CCT5
PSMA4	PSMD4	0	284	1	[0 1]		PSMD7	ADRM1	0	152	1	[0 1]		HNRNPA2B1	HNRNPL	1	267	0.959177	[1 0]																CANX	VCP	0	91	1	[1 0]		OS9	LONP2	0	123	1	[1 0]		CCT8
PSMA5	PSMD4	0	285	1	[0 1]		ADRM1	PSMD8	0	121	1	[1 0]		HNRNPA2B1	YBX1	1	267	0.959177	[1 1]																MAEL	PABPC1	0	163	1	[0 1]		VCP	BTRC	0	107	1	[1 0]		CCT8
PSMA6	PSMD4	0	285	1	[0 1]		G3BP1	HSPA9	0	131	1	[0 1]		PSMB4	PSMB9	1	267	0.959177	[1 0]																IL32	PRKCD	0	83	1	[1 0]		PRMT6	HMGA1	0	235	1	[0 1]		CCT7
PSMA7	PSMD4	0	241	1	[1 1]		RAD23B	ADRM1	0	147	1	[0 1]		TUFM	MRPL24	1	267	0.959177	[1 0]																HIST1H1C	RBM39	0	147	1	[1 0]		BAG3	YWHAZ	0	304	1	[0 1]		CCT7
PSMB2	PSMD4	0	275	1	[0 1]		APEX1	PRPF19	0	103	1	[1 1]		EZR	ARHGDIA	1	270	0.959612	[1 1]																RPS5	GNL3	0	90	1	[1 0]		CDKN2A	TRIM28	0	121	1	[0 1]		CDC20
PSMB3	PSMD4	0	250	1	[1 1]		NTRK1	CDC37	0	116	1	[0 1]		MRPL2	TUFM	1	273	0.960038	[0 1]																HINT1	RUVBL1	0	154	1	[1 0]		PSIP1	HMGA1	0	235	1	[0 1]		CDC20
PSMB4	PSMD4	0	285	1	[1 1]		MYC	CREBBP	0	222	1	[1 0]		MRPL22	TUFM	1	273	0.960038	[0 1]																RPL18	HNRNPU	0	80	1	[1 0]		HIST1H1C	PUF60	0	146	1	[1 0]		CDC20
PSMC1	PSMD4	0	285	1	[0 1]		ARAF	PRPF6	0	99	1	[0 1]		MRPS7	TUFM	1	273	0.960038	[0 1]																HNRNPU	RPL23A	0	76	1	[0 1]		TUBG1	CCT3	0	195	1	[0 1]		CDC20
PSMC2	PSMD4	0	280	1	[0 1]		MUC1	CTNNB1	0	181	1	[0 1]		TUFM	RPS20	1	273	0.960038	[1 1]																HNRNPU	RPL30	0	148	1	[0 1]		HMGA1	PTBP1	0	217	1	[1 0]		CDK5
RAD21	PPP1R15A	0	386	1	[1 0]		HDGF	HDAC1	0	220	1	[1 0]		TUFM	XPO1	1	273	0.960038	[1 0]																HNRNPU	RPS13	0	75	1	[0 1]		PCNA	LIG1	0	110	1	[1 0]		CDK5
PSMC4	PSMD4	0	251	1	[0 1]		RBM15	ALYREF	0	102	1	[0 1]		PSMB3	PSMD4	1	276	0.960456	[1 0]																HNRNPU	RPS14	0	85	1	[0 1]		UBC	CCT3	0	187	1	[1 1]		CDK5
PSMC5	PSMD4	0	265	1	[0 1]		NDRG1	CTNNB1	0	178	1	[0 1]		PSMB4	PSMA7	1	278	0.960729	[1 1]																ILF3	RPL23A	0	77	1	[0 1]		CHD3	TRIM28	0	121	1	[0 1]		CDK5
PSMC6	PSMD4	0	284	1	[0 1]		GRPEL1	HSPA9	0	131	1	[0 1]		ARHGDIA	EWSR1	1	283	0.961396	[1 0]																PDIA3	MTOR	0	99	1	[1 0]		CAPN1	VIM	0	165	1	[0 0]		CDK5
PSMD1	PSMD4	0	280	1	[0 1]		PDCL3	CCT3	0	228	1	[0 1]		ARHGDIA	XIAP	1	283	0.961396	[1 0]																NFX1	PABPC1	0	163	1	[0 1]		PRKDC	ILF2	0	280	1	[0 1]		CDK9
PSMD10	PSMD4	0	284	1	[0 1]		NFKB1	CTNNB1	0	202	1	[0 1]		PSMB9	PSME1	1	285	0.961656	[0 1]																CTCF	YBX1	0	83	1	[0 1]		PARK7	MAP3K5	0	142	1	[1 0]		CDC27
PSMD12	PSMD4	0	281	1	[0 1]		BCAS2	PRPF19	0	114	1	[0 1]		PSMB3	PSMD8	1	290	0.962293	[1 0]																ENO1	TPI1	0	77	1	[1 1]		HIST1H1C	RBM39	0	153	1	[1 0]		CDC42
PSMD13	PSMD4	0	285	1	[0 1]		PCNA	CDKN1A	0	244	1	[1 0]		PSMC2	PSMB4	1	291	0.962417	[0 1]																DNAJA1	UQCRQ	0	153	1	[0 1]		ISG15	PRDX1	0	182	1	[1 1]		CDC42
PSMD14	PSMD4	0	285	1	[0 1]		CTNNB1	NONO	0	132	1	[1 1]		PSMB4	PSMD3	1	291	0.962417	[1 0]																SIRT3	HSPD1	0	81	1	[0 1]		MYC	NONO	0	123	1	[0 1]		CDH1
PSMD3	PSMD4	0	251	1	[0 1]		MYC	DNMT3A	0	222	1	[1 0]		PSMB4	PSMD13	1	292	0.962541	[1 0]																PABPC1	PABPC1	0	163	1	[1 1]		GAPDH	SET	0	124	1	[1 1]		CDH3
PSMD5	PSMD4	0	284	1	[0 1]		NOTCH1	CTNNB1	0	202	1	[0 1]		PSMB4	PSMD7	1	294	0.962787	[1 0]																PAIP1	PABPC1	0	163	1	[0 1]		ISG15	PTBP1	0	174	1	[1 0]		CKS2
PSMD6	PSMD4	0	285	1	[0 1]		BUD31	PRPF19	0	114	1	[0 1]		LMNA	FLNA	1	295	0.962908	[1 1]																PAIP2	PABPC1	0	163	1	[0 1]		CDH1	VCL	0	185	1	[1 0]		CKS2
PSMD7	PSMD4	0	281	1	[0 1]		PINK1	CDC37	0	116	1	[0 1]		PSMB2	PSMB4	1	295	0.962908	[0 1]																PAN3	PABPC1	0	163	1	[0 1]		MDM2	PCNA	0	107	1	[0 1]		APEX1
RAD21	PRKDC	0	361	1	[1 0]		MYC	EEF1G	0	222	1	[1 0]		PSMB4	PSMC5	1	295	0.962908	[1 0]																PCBP1	PABPC1	0	135	1	[0 1]		VCP	CDK2	0	107	1	[1 0]		CKS2
PSMD4	RAD23A	0	266	1	[1 0]		MYC	EFTUD2	0	222	1	[1 0]		PSMB4	PSMA3	1	296	0.963029	[1 0]																PCBP2	PABPC1	0	163	1	[0 1]		PALB2	MORF4L2	0	239	1	[0 1]		CKS2
UBE2L6	LONRF1	0	280	1	[1 0]		POC1A	CCT3	0	228	1	[0 1]		NDRG1	XRCC6	1	297	0.963149	[1 1]																GAPDH	TPI1	0	85	1	[1 1]		RAD50	ILF2	0	283	1	[0 1]		APH1A
RNF187	PRMT1	0	270	1	[1 0]		POC1A	CCT4	0	175	1	[0 1]		PSMA4	PSMB4	1	298	0.963268	[0 1]																PDIA4	P4HB	0	100	1	[1 1]		NCL	NPM1	0	185	1	[1 1]		ATM
MAPKAPK2	YWHAZ	0	287	1	[1 1]		POC1A	CCT6A	0	152	1	[0 1]		PSMA1	PSMB4	1	299	0.963386	[0 1]																RPL4	MDM2	0	129	1	[1 0]		H2AFZ	RUVBL1	0	136	1	[1 0]		CSE1L
RNF187	RNF187	0	273	1	[1 1]		POC1A	CCT8	0	113	1	[0 1]		PSMB3	PSMA7	1	299	0.963386	[1 1]																MDM2	RPS14	0	86	1	[0 1]		NEDD4L	NPC2	0	143	1	[0 0]		EMD
SIAH2	PSMD4	0	221	1	[0 1]		MYC	EP300	0	222	1	[1 0]		PSMB3	PSMC4	1	299	0.963386	[1 0]																RPS27A	MDM2	0	75	1	[1 0]		LIG4	PPIA	0	194	1	[0 1]		CTNNA1
MAPKAPK2	ZFP36L1	0	224	1	[1 1]		EP400	MYC	0	222	1	[0 1]		PSMB4	PSMD1	1	299	0.963386	[1 0]																GPI	TPI1	0	82	1	[0 1]		FLOT1	SORBS1	0	158	1	[1 0]		CDH1
PDIA3	TAPBP	0	266	1	[1 1]		CDC37	PPID	0	116	1	[1 0]		CRBN	PSMB4	1	300	0.963504	[0 1]																PPIB	P4HB	0	164	1	[1 1]		NONO	NONO	0	137	1	[1 1]		CDH1
RPL26	RPL36	0	230	1	[0 1]		PPP2CA	CCT3	0	228	1	[0 1]		CUL1	PSMB4	1	300	0.963504	[0 1]																FBXO33	YBX1	0	83	1	[0 1]		PARK7	MTA2	0	142	1	[1 0]		CLTB
RPL21	RPS15	0	267	1	[0 1]		PPP2CA	CCT4	0	175	1	[0 1]		FBXO7	PSMB4	1	300	0.963504	[0 1]																RPL18	MYBBP1A	0	81	1	[1 0]		PHF12	MORF4L2	0	239	1	[0 1]		FEN1
RPL21	RPSA	0	305	1	[0 1]		PPP2CB	CCT3	0	228	1	[0 1]		PSMB4	PSMA2	1	300	0.963504	[1 0]																RPL4	MYB	0	129	1	[1 0]		PCNA	MSH6	0	110	1	[1 0]		FAF2
RAD21	SMC1A	0	385	1	[1 0]		PPP2CB	CCT4	0	175	1	[0 1]		PSMA5	PSMB4	1	300	0.963504	[0 1]																MYBBP1A	RPS14	0	86	1	[0 1]		COPS5	VCP	0	107	1	[0 1]		CAPN1
RAD21	SMC3	0	386	1	[1 0]		PPP2CA	CCT6A	0	152	1	[0 1]		PSMB4	PSMA6	1	300	0.963504	[1 0]																FUS	YBX1	0	83	1	[0 1]		TXNIP	DDIT4	0	110	1	[0 0]		COPA
STARD10	PRMT6	0	263	1	[1 0]		PPP2CB	CCT6A	0	152	1	[0 1]		PSMB4	PSMD11	1	300	0.963504	[1 0]																G3BP1	YBX1	0	83	1	[0 1]		ILF2	RPL10A	0	283	1	[1 1]		COPG1
RAD21	SNW1	0	385	1	[1 0]		PPP2CA	CCT8	0	113	1	[0 1]		PSMB4	PSMD12	1	300	0.963504	[1 0]																NCL	RPL24	0	108	1	[0 1]		RPL6	ILF2	0	243	1	[1 1]		COPB2
STUB1	PSMD4	0	282	1	[0 1]		PPP2CB	CCT8	0	113	1	[0 1]		PSMB4	PSMD14	1	300	0.963504	[1 0]																NCL	RPL4	0	118	1	[0 1]		HIST1H3A	SET	0	124	1	[0 1]		COPE
PGK1	TPI1	0	508	1	[1 1]		PPP4C	CCT3	0	196	1	[0 1]		PSMB4	PSMD5	1	300	0.963504	[1 0]																RPL18	NOP2	0	81	1	[1 0]		TRIM28	E2F1	0	120	1	[1 0]		COPG1
SRRM1	RAD21	0	390	1	[0 1]		PPP4C	CCT4	0	152	1	[0 1]		PSMB4	PSMD6	1	300	0.963504	[1 0]																RPL18	NOP56	0	80	1	[1 0]		VCP	CUL1	0	107	1	[1 0]		COPG2
SSU72	RAD21	0	390	1	[0 1]		PPP4C	CCT6A	0	134	1	[0 1]		PSMG2	PSMB4	1	300	0.963504	[0 1]																NOP56	RPL23A	0	76	1	[0 1]		VCP	CUL2	0	107	1	[1 0]		COPZ2
STAG1	RAD21	0	390	1	[0 1]		PPP4C	CCT8	0	98	1	[0 1]		SMAD1	PSMB4	1	300	0.963504	[0 1]																RPL30	NOP2	0	149	1	[1 0]		CUL3	VCP	0	107	1	[0 1]		COX4I1
STAG2	RAD21	0	389	1	[0 1]		HMGA1	JUN	0	159	1	[1 1]		UCHL5	PSMB4	1	300	0.963504	[0 1]																NOP56	RPL30	0	148	1	[0 1]		CUL7	VCP	0	107	1	[0 1]		H2AFZ
PSMD4	TCF3	0	284	1	[1 0]		CCDC94	PRPF19	0	114	1	[0 1]		CHAF1A	ANP32B	1	307	0.964306	[0 1]																NOP56	RPL4	0	128	1	[0 1]		EIF4G1	TRAF2	0	107	1	[1 0]		GPI
TUBG1	PFDN2	0	337	1	[0 1]		PPP5C	CDC37	0	116	1	[0 1]		ELAVL1	ANP32B	1	307	0.964306	[0 1]																NPM1	RPL24	0	86	1	[0 1]		DERL2	VCP	0	107	1	[0 1]		BAG3
PFDN2	URI1	0	335	1	[1 0]		SET	ANP32A	0	186	1	[1 0]		ANP32B	KPNA1	1	307	0.964306	[1 0]																RBM8A	PABPC1	0	163	1	[0 1]		OS9	OS9	0	123	1	[1 1]		F11R
PFDN2	UXT	0	319	1	[1 0]		CD2BP2	PRPF6	0	99	1	[0 1]		EMD	PSME1	1	311	0.964749	[0 1]																NPM1	RPL4	0	95	1	[0 1]		YWHAZ	CTNNB1	0	141	1	[1 0]		CDH1
PFDN2	VBP1	0	337	1	[1 0]		IMPDH1	IMPDH2	0	236	1	[0 1]		PSMB3	PSMC2	1	312	0.964858	[1 0]																NUDC	RPS17	0	94	1	[0 1]		SIRT3	HSPD1	0	180	1	[0 1]		HSD17B10
TNFRSF21	PSMD4	0	276	1	[0 1]		PRPF19	CDC5L	0	114	1	[1 0]		PSMB3	PSMD3	1	313	0.964966	[1 0]																HIST1H1C	WDR12	0	147	1	[1 0]		SERPINB5	ISG15	0	186	1	[0 1]		ALK
WDR92	PFDN2	0	343	1	[0 1]		SET	APBB1	0	186	1	[1 0]		PSMB2	PSME1	1	313	0.964966	[0 1]																POMP	PSMB4	0	94	1	[0 1]		OTUD7B	PARK7	0	142	1	[0 1]		APEX1
PGK1	YWHAQ	0	475	1	[1 1]		CCT8	PSMC2	0	111	1	[1 0]		HDGF	SRSF1	1	314	0.965074	[1 0]																PRDX5	PRDX1	0	182	1	[1 1]		HDGF	SRSF1	0	253	1	[1 0]		APEX1
RAD21	TPR	0	389	1	[1 0]		PSEN1	CDC37	0	116	1	[0 1]		PSMB3	PSMD13	1	314	0.965074	[1 0]																PRDX5	PRDX6	0	87	1	[1 0]		PARK7	PARK7	0	142	1	[1 1]		ERH
TXNL1	PSMD4	0	285	1	[0 1]		SET	APP	0	177	1	[1 1]		PSME1	PSMC5	1	314	0.965074	[1 0]																PABPC1	RPL13	0	117	1	[1 0]		USP10	EIF4G1	0	107	1	[0 1]		CCT3
UBC	PSMD4	0	280	1	[1 1]		FANCD2	MYC	0	222	1	[0 1]		PSMB2	PSMB3	1	317	0.965393	[0 1]																PA2G4	RPL18	0	80	1	[0 1]		HMGA1	SP1	0	235	1	[1 0]		CCT7
PTPN11	TXNIP	0	303	1	[0 0]		FBXO8	MYC	0	222	1	[0 1]		PSMB3	PSMC5	1	317	0.965393	[1 0]																HIST1H1C	YBX1	0	114	1	[1 0]		PDIA4	P4HB	0	374	1	[1 1]		HSD17B10
PSMD4	UBE3A	0	285	1	[1 0]		FBXW7	MYC	0	222	1	[0 1]		PSME1	PSMA1	1	317	0.965393	[1 0]																PA2G4	RPL4	0	128	1	[0 1]		PARPBP	PCNA	0	110	1	[0 1]		HNRNPC
PSMD4	UBQLN1	0	283	1	[1 0]		MYC	FBXW8	0	222	1	[1 0]		FBXO7	PSME1	1	318	0.965498	[0 1]																PABPC1	RPL4	0	98	1	[1 1]		MORF4L2	RBBP7	0	239	1	[1 0]		DDX3X
PSMD4	UBQLN4	0	283	1	[1 0]		PIK3R1	CTNNB1	0	202	1	[0 1]		PSMB3	PSMA3	1	318	0.965498	[1 0]																PABPC1	RPL5	0	117	1	[1 1]		TRIM28	FES	0	121	1	[1 0]		DHX58
UCHL5	PSMD4	0	285	1	[0 1]		PKM	CTNNB1	0	185	1	[1 1]		PSMB3	PSMD7	1	318	0.965498	[1 0]																PABPC1	RPS4X	0	133	1	[1 1]		KLF5	SET	0	112	1	[0 1]		HNRNPUL1
USP14	PSMD4	0	278	1	[0 1]		CDC37	RAF1	0	116	1	[1 0]		PSMA6	PSME1	1	318	0.965498	[0 1]																PSMB4	PRPF19	0	95	1	[1 0]		ELAVL1	VCP	0	107	1	[0 1]		ANP32B
RAD21	UBA1	0	221	1	[1 1]		PML	CTNNB1	0	202	1	[0 1]		PSMD14	PSME1	1	318	0.965498	[0 1]																HNRNPD	YBX1	0	83	1	[0 1]		KMT2A	SET	0	124	1	[0 1]		HNRNPU
USP37	RAD21	0	390	1	[0 1]		MYC	GANAB	0	158	1	[1 1]		PSME1	PSME1	1	318	0.965498	[1 1]																HNRNPU	YBX1	0	82	1	[0 1]		PCNA	PCNA	0	110	1	[1 1]		EBNA1BP2
UBE2L6	SPEN	0	280	1	[1 0]		FBL	NIFK	0	266	1	[1 0]		PSMA4	PSMB3	1	320	0.965706	[0 1]																NF2	SLC9A3R1	0	75	1	[0 1]		NR4A1	PRDX4	0	118	1	[0 1]		HDAC1
TPM1	TPM3	0	297	1	[0 1]		EIF4B	PABPC1	0	100	1	[1 1]		PSMB3	PSMA1	1	321	0.96581	[1 0]																PSMA1	PSMB4	0	98	1	[0 1]		SYNCRIP	HMGA1	0	235	1	[0 1]		HDAC1
TRPS1	UBE2I	0	245	1	[1 0]		CANX	RPN2	0	104	1	[0 1]		PSMB3	PSMD1	1	321	0.96581	[1 0]																PSMB4	PSMA2	0	98	1	[1 0]		FAF1	VCP	0	107	1	[0 1]		CCT3
TXNIP	TXN	0	223	1	[0 1]		FBL	NOLC1	0	227	1	[1 0]		PSMB3	PSME3	1	321	0.96581	[1 0]																PSMB4	PSMA3	0	98	1	[1 0]		FAF2	VCP	0	107	1	[0 1]		HDAC3
UBE2L6	UBE2L6	0	280	1	[1 1]		FBL	NOP2	0	266	1	[1 0]		FBXO7	PSMB3	1	322	0.965912	[0 1]																PSMA4	PSMB4	0	98	1	[0 1]		PIDD1	PCNA	0	110	1	[0 1]		HDAC1
UBE2L6	UBE3A	0	280	1	[1 0]		NOP56	FBL	0	259	1	[0 1]		PLK1	PSMB3	1	322	0.965912	[0 1]																SART1	PABPC1	0	163	1	[0 1]		PFDN1	PFDN2	0	169	1	[0 1]		CCT7
UBA5	UFC1	0	355	1	[0 1]		FBL	NOP58	0	262	1	[1 0]		PSMB3	PSMA2	1	322	0.965912	[1 0]																PSMA5	PSMB4	0	98	1	[0 1]		PFDN6	PFDN2	0	169	1	[0 1]		HDAC6
UFC1	UFM1	0	354	1	[1 0]		SGCA	BGN	0	193	1	[0 1]		PSMB3	PSMA5	1	322	0.965912	[1 0]																PSMB4	PSMA6	0	98	1	[1 0]		PSPC1	NONO	0	137	1	[0 1]		EIF2S1
YWHAH	ZFP36	0	307	1	[1 0]		FBL	NSUN2	0	266	1	[1 0]		PSMB3	PSMA6	1	322	0.965912	[1 0]																PSMB1	PSMB4	0	89	1	[0 1]		PHB2	PHB	0	124	1	[1 0]		EIF3D
							CTNNBL1	PRPF19	0	114	1	[0 1]		PSMB3	PSMC1	1	322	0.965912	[1 0]																PSMB2	PSMB4	0	98	1	[0 1]		SQSTM1	ISG15	0	155	1	[0 1]		EIF3B
							PSEN1	CTNNB1	0	202	1	[0 1]		PSMB3	PSMC6	1	322	0.965912	[1 0]																PSMB4	PSMB6	0	92	1	[1 0]		STAU1	ILF2	0	251	1	[0 1]		HMGA1
							CDC37	RPAP3	0	116	1	[1 0]		PSMB3	PSMD11	1	322	0.965912	[1 0]																PSMB7	PSMB4	0	88	1	[0 1]		PMS2	PCNA	0	110	1	[0 1]		EIF3D
							FUS	NONO	0	171	1	[0 1]		PSMB3	PSMD12	1	322	0.965912	[1 0]																PSMB8	PSMB4	0	90	1	[0 1]		POLA1	PCNA	0	110	1	[0 1]		EIF3D
							PHLDA1	EIF3D	0	120	1	[0 1]		PSMB3	PSMD14	1	322	0.965912	[1 0]																PSMB4	PSMB9	0	96	1	[1 0]		FCHSD2	VCP	0	107	1	[0 1]		EIF3D
							GSK3A	MYC	0	222	1	[0 1]		PSMB3	PSMD6	1	322	0.965912	[1 0]																PSMC2	PSMB4	0	98	1	[0 1]		POLB	PCNA	0	109	1	[0 1]		EIF3D
							MYC	GSK3B	0	222	1	[1 0]		PSMB3	PSME4	1	322	0.965912	[1 0]																PSMC3	PSMB4	0	92	1	[0 1]		POLD1	PCNA	0	110	1	[0 1]		EIF3A
							PTPN14	CTNNB1	0	202	1	[0 1]		PSMB3	PSMG2	1	322	0.965912	[1 0]																RPS13	PDCD4	0	76	1	[1 0]		POLD2	PCNA	0	109	1	[0 1]		EIF3D
							PTPRF	CTNNB1	0	192	1	[0 1]		UCHL5	PSMB3	1	322	0.965912	[0 1]																PSMB4	PSMC5	0	98	1	[1 0]		POLD3	PCNA	0	110	1	[0 1]		EIF3B
							CDC37	RPS6KA6	0	116	1	[1 0]		PGK1	YWHAQ	1	323	0.966014	[1 1]																PSMB4	PSMD1	0	98	1	[1 0]		POLH	PCNA	0	110	1	[0 1]		EIF3D
							PTPRK	CTNNB1	0	202	1	[0 1]		HDGF	EIF2S2	1	330	0.966711	[1 0]																PSMB4	PSMD12	0	98	1	[1 0]		MORF4L2	RUVBL1	0	239	1	[1 0]		EIF3C
							PTPRU	CTNNB1	0	202	1	[0 1]		HDGF	HDAC1	1	331	0.966808	[1 0]																PSMB4	PSMD13	0	98	1	[1 0]		PRDX5	PARK7	0	142	1	[1 1]		CDH1
							GTF2I	MYC	0	222	1	[0 1]		HDGF	U2AF2	1	336	0.967286	[1 0]																PSMB4	PSMD14	0	98	1	[1 0]		EIF6	ZNF622	0	216	1	[1 0]		EIF3D
							DDX23	PRPF6	0	99	1	[0 1]		PPIB	SFN	1	340	0.967658	[1 1]																PSMB4	PSMD2	0	96	1	[1 0]		NCL	RPL18	0	185	1	[1 1]		HDAC2
							MYC	HADHB	0	222	1	[1 0]		PGK1	ALDOA	1	348	0.968378	[1 1]																PSMB4	PSMD3	0	98	1	[1 0]		NCL	RPL18A	0	108	1	[1 1]		EIF3E
							MYC	HBP1	0	222	1	[1 0]		PGK1	TPI1	1	348	0.968378	[1 1]																PSMB4	PSMD6	0	98	1	[1 0]		RAB25	OPTN	0	194	1	[1 0]		EIF3D
							MINOS1	HSPA9	0	131	1	[0 1]		PGK1	ENO1	1	349	0.968466	[1 1]																PSMB4	PSMD7	0	98	1	[1 0]		RPL28	NCL	0	126	1	[1 1]		EIF3F
							HDAC1	MYC	0	167	1	[0 1]		FUS	PGK1	1	349	0.968466	[0 1]																PSMG2	PSMB4	0	98	1	[0 1]		HDAC1	TRIM28	0	110	1	[0 1]		EIF3G
							MYC	HDAC2	0	222	1	[1 0]		PGK1	GAPDH	1	349	0.968466	[1 1]																IRF1	YBX1	0	83	1	[0 1]		HDAC10	TRIM28	0	121	1	[0 1]		EIF3H
							MYC	HDAC3	0	222	1	[1 0]		HDGF	PRKDC	1	354	0.968898	[1 0]																PAG1	SLC9A3R1	0	75	1	[0 1]		NCL	RPL6	0	180	1	[1 1]		EIF2AK2
							ALYREF	THOC1	0	102	1	[1 0]		HDGF	EMD	1	355	0.968983	[1 0]																PHLPP1	SLC9A3R1	0	75	1	[0 1]		TRIM25	HIST1H1C	0	153	1	[0 1]		EIF3I
							THOC2	ALYREF	0	102	1	[0 1]		HDGF	PARP1	1	357	0.969151	[1 0]																STAU1	PABPC1	0	163	1	[0 1]		RNF43	NONO	0	137	1	[0 1]		EIF3L
							THOC3	ALYREF	0	102	1	[0 1]		HIST1H2BG	HDGF	1	362	0.969564	[0 1]																MAEL	YBX1	0	83	1	[0 1]		TP63	HNRNPAB	0	116	1	[0 1]		EIF3M
							ALYREF	THOC6	0	102	1	[1 0]		HDGF	HIST1H3A	1	362	0.969564	[1 0]																SYNCRIP	PABPC1	0	163	1	[0 1]		MORF4L2	SIN3B	0	239	1	[1 0]		EIF4EBP1
							THOC7	ALYREF	0	97	1	[0 1]		NDRG1	LDHA	1	370	0.970203	[1 1]																TARDBP	PABPC1	0	163	1	[0 1]		TXNIP	HDAC1	0	116	1	[0 0]		EIF4G1
							HNRNPA1	MRPS35	0	111	1	[1 1]		ACTR3	ACTR2	0	173	1	[0 1]																MECP2	YBX1	0	83	1	[0 1]		HDGF	U2AF2	0	285	1	[1 0]		BAP1
							RB1CC1	CTNNB1	0	202	1	[0 1]		ACTR3B	ACTR2	0	173	1	[0 1]																TAP1	PDIA3	0	96	1	[0 1]		PHB2	PTMA	0	129	1	[1 1]		CCDC8
							CTNNB1	RBBP5	0	202	1	[1 0]		ARPC1A	ACTR3	0	125	1	[1 0]																PDIA3	TAPBP	0	91	1	[1 0]		RAD18	PCNA	0	110	1	[0 1]		IRS4
							CDKN1A	SET	0	154	1	[0 1]		ACTR2	ARPC2	0	117	1	[1 0]																RPL10A	RPL18	0	75	1	[1 1]		NPM1	RPS28	0	139	1	[1 0]		HMGA1
							MVD	HSPA9	0	131	1	[0 1]		ARPC1A	ACTR3B	0	125	1	[1 0]																RPL10L	RPL18	0	81	1	[0 1]		HTRA2	TRIM28	0	121	1	[0 1]		APEX1
							PRPF6	EFTUD2	0	99	1	[1 0]		ARPC3	ACTR2	0	118	1	[0 1]																RPL11	RPL18	0	79	1	[1 1]		PCNA	RBBP8	0	109	1	[1 0]		HNRNPU
							H2AFX	NONO	0	133	1	[0 1]		AP2M1	AP1G1	0	336	1	[1 0]																RPL10A	RPL23A	0	76	1	[1 1]		TRIM25	ILF2	0	283	1	[0 1]		CDKN2A
							HUWE1	MYC	0	222	1	[0 1]		AP2M1	AP2A1	0	336	1	[1 0]																RPL24	RPL10	0	102	1	[1 1]		REV1	PCNA	0	110	1	[0 1]		BANF1
							EIF4A3	PRPF19	0	114	1	[0 1]		AP2M1	AP2A2	0	336	1	[1 0]																RPL24	RPL10A	0	114	1	[1 1]		RFC1	PCNA	0	110	1	[0 1]		BANF1
							FKBP6	PFDN2	0	131	1	[0 1]		AP2M1	BCR	0	336	1	[1 0]																RPL10L	RPL24	0	119	1	[0 1]		PCNA	RFC2	0	110	1	[1 0]		CDH1
							HDAC1	NONO	0	115	1	[0 1]		CAPZA2	ACTR2	0	173	1	[0 1]																RPL17	RPL18	0	80	1	[0 1]		TUBG1	HSPD1	0	177	1	[0 1]		IGBP1
							CDC37	SKP1	0	116	1	[1 0]		AP2M1	BMP2K	0	336	1	[1 0]																RPL11	RPL23A	0	76	1	[1 1]		RFC3	PCNA	0	110	1	[0 1]		IGBP1
							CHAF1A	SET	0	186	1	[0 1]		ACTR2	CCT5	0	119	1	[1 0]																RPL24	RPL11	0	116	1	[1 1]		PCNA	RFC4	0	110	1	[1 0]		IGBP1
							AIRE	TRIM28	0	267	1	[0 1]		BANF1	BANF1	0	182	1	[1 1]																RPL27	RPL10	0	147	1	[1 1]		RFC5	PCNA	0	110	1	[0 1]		IGBP1
							TRIM25	ALYREF	0	102	1	[0 1]		ARHGDIA	CDC42	0	178	1	[1 0]																RPL24	RPL12	0	95	1	[1 1]		POMP	PSMB3	0	217	1	[0 1]		IGBP1
							HNRNPA1	NONO	0	171	1	[1 1]		CORO1C	ACTR2	0	164	1	[0 1]																RPL18	RPL19	0	80	1	[1 1]		PRDX2	PRDX1	0	128	1	[1 1]		CDK2
							PRPF19	EXOC7	0	114	1	[1 0]		ACTR2	CTTN	0	120	1	[1 0]																RPL14	RPL24	0	111	1	[0 1]		PRDX1	PRDX4	0	116	1	[1 1]		IQGAP1
							ADRM1	UBC	0	154	1	[1 1]		ACTR3	CTTN	0	118	1	[0 1]																RPL17	RPL23A	0	76	1	[0 1]		PRDX5	PRDX2	0	129	1	[1 1]		MDC1
							RUVBL1	CTNNB1	0	202	1	[0 1]		AP2M1	CLINT1	0	334	1	[1 0]																RPL10	RPL30	0	114	1	[1 1]		PRDX2	PRDX6	0	112	1	[1 1]		JUP
							RUVBL2	CTNNB1	0	187	1	[0 1]		AP2M1	CLTC	0	319	1	[1 0]																RPL27	RPL12	0	121	1	[1 1]		PRDX4	PRDX4	0	120	1	[1 1]		CDH5
							RXRA	CTNNB1	0	202	1	[0 1]		BAG3	CCT7	0	140	1	[0 1]																RPL24	RPL17	0	118	1	[1 0]		IRF1	TRIM28	0	121	1	[0 1]		HIST1H1C
							CDC37	SMYD3	0	116	1	[1 0]		CLSTN1	APBA2	0	254	1	[1 0]																RPL30	RPL10A	0	140	1	[1 1]		UBC	HSPD1	0	172	1	[1 1]		ALYREF
							KAT2A	MYC	0	221	1	[0 1]		CLSTN1	APP	0	242	1	[1 1]																RPL11	RPL30	0	137	1	[1 1]		IRF7	TRIM28	0	116	1	[0 1]		NCL
							MYC	KAT5	0	222	1	[1 0]		ASAP1	CTTN	0	118	1	[0 1]																RPL24	RPL18A	0	89	1	[1 0]		NONO	SFPQ	0	124	1	[1 0]		CREBBP
							AIMP2	UBA1	0	122	1	[0 1]		CCT3	CCT2	0	197	1	[1 0]																RPL19	RPL23A	0	77	1	[1 1]		TRIM25	JUP	0	213	1	[0 1]		KEAP1
							UBQLN1	ADRM1	0	157	1	[0 1]		CCT3	CCT5	0	152	1	[1 0]																RPL30	RPL12	0	93	1	[1 1]		PCNA	RPA1	0	110	1	[1 0]		KRT17
							ADRM1	UBQLN2	0	157	1	[1 0]		CCT6A	CCT2	0	122	1	[1 0]																RPL26L1	RPL18	0	81	1	[0 1]		HIST1H1C	WDR12	0	153	1	[1 0]		CSNK2A1
							ADRM1	UCHL5	0	157	1	[1 0]		CCT6A	CCT3	0	118	1	[1 1]																RPL30	RPL13	0	95	1	[1 0]		SET	NR3C1	0	124	1	[1 0]		BAG1
							ANAPC11	UBE2C	0	117	1	[0 1]		CCT6A	CCT3	0	102	1	[0 1]																RPL10	RPL36	0	77	1	[1 1]		U2AF2	ILF2	0	270	1	[0 1]		MLF2
							UBE2C	ANAPC2	0	119	1	[1 0]		CCT7	CCT2	0	176	1	[1 0]																RPL19	RPL24	0	119	1	[1 1]		HMG20B	VIM	0	168	1	[0 0]		BAG4
							FBL	PRMT1	0	233	1	[1 0]		CCT6B	CCT3	0	220	1	[0 1]																RPL21	RPL24	0	99	1	[0 1]		PSMB3	PSMA1	0	286	1	[1 0]		HDGF
							FBL	PRMT5	0	265	1	[1 0]		CCT3	CCT7	0	164	1	[1 1]																RPL13A	RPL30	0	148	1	[1 1]		TXNRD1	ISG15	0	151	1	[0 1]		APH1A
							CDC37	SQSTM1	0	109	1	[1 0]		CCT3	CCT8	0	166	1	[1 0]																RPL18	RPL27	0	76	1	[1 1]		PSMB3	PSMA2	0	287	1	[1 0]		CDH1
							MYC	KPNA2	0	193	1	[1 0]		CCT7	CCT5	0	141	1	[1 0]																RPL24	RPL23	0	81	1	[1 0]		PSMB3	PSMA3	0	282	1	[1 0]		CUL7
							YWHAG	ABL1	0	100	1	[1 0]		CCT7	CCT6A	0	107	1	[1 1]																RPL30	RPL14	0	141	1	[1 0]		PSMA1	PSMB8	0	112	1	[0 1]		KLF5
							TRIM28	ATM	0	267	1	[1 0]		CCT7	CCT8	0	147	1	[1 0]																RPL11	RPL36	0	84	1	[1 1]		PSMA4	PSMB3	0	287	1	[0 1]		CUL3
							STRN	CCT3	0	228	1	[0 1]		CDC20	CCT3	0	162	1	[0 1]																RPL18	RPL30	0	82	1	[0 1]		PSMB8	PSMA2	0	113	1	[1 0]		CHEK2
							STRN	CCT4	0	175	1	[0 1]		CDC20	CCT6A	0	103	1	[0 1]																RPL10	RPL4	0	113	1	[1 1]		PSMB3	PSMA5	0	287	1	[1 0]		DIMT1
							STRN3	CCT3	0	228	1	[0 1]		CDC20	CCT7	0	144	1	[0 1]																RPL18A	RPL30	0	121	1	[0 1]		ITCH	TXNIP	0	119	1	[0 0]		DHFR
							STRN3	CCT4	0	175	1	[0 1]		CDK5	CCT3	0	220	1	[0 1]																RPL10A	RPL4	0	126	1	[1 1]		PSMB3	PSMA6	0	286	1	[1 0]		GTPBP4
							STRN	CCT6A	0	152	1	[0 1]		CDK5	CCT6A	0	141	1	[0 1]																RPL14	RPL36	0	78	1	[0 1]		PSMB8	PSMA3	0	108	1	[1 0]		DLD
							STRN3	CCT6A	0	152	1	[0 1]		CDK5	CCT7	0	200	1	[0 1]																RPL19	RPL30	0	148	1	[1 1]		PSMB3	PSMA7	0	222	1	[1 1]		MARS
							STRN	CCT8	0	113	1	[0 1]		CDH3	CDH1	0	153	1	[1 0]																RPL21	RPL30	0	132	1	[0 1]		PSMB8	PSMA4	0	113	1	[1 0]		HIST1H1C
							STRN3	CCT8	0	113	1	[0 1]		CDH3	CDH3	0	228	1	[1 1]																RPL24	RPL27A	0	84	1	[1 0]		PSMB8	PSMA5	0	113	1	[1 0]		NDRG1
							STK11	CDC37	0	116	1	[0 1]		BANF1	DDB2	0	182	1	[1 0]																RPL4	RPL11	0	123	1	[1 1]		PSMB1	PSMB3	0	203	1	[0 1]		JUP
							SIAH1	CTNNB1	0	202	1	[0 1]		CKS2	CCNA2	0	127	1	[1 0]																RPL10	RPLP0	0	95	1	[0 1]		PSMA6	PSMB8	0	112	1	[0 1]		CDC6
							STK33	CDC37	0	116	1	[0 1]		CKS2	CCNB1	0	114	1	[1 0]																RPL23	RPL30	0	111	1	[0 1]		PSMB2	PSMB3	0	282	1	[0 1]		MCM7
							CDC37	STUB1	0	116	1	[1 0]		CKS2	CCNB2	0	129	1	[1 0]																RPL18	RPL35	0	80	1	[1 1]		PSMB6	PSMB3	0	216	1	[0 1]		KLF5
							SKP1	CTNNB1	0	202	1	[0 1]		APEX1	EP300	0	155	1	[1 0]																RPL4	RPL12	0	95	1	[1 1]		PSMB8	PSMB2	0	109	1	[1 0]		MDM2
							MYC	LMNA	0	166	1	[1 0]		AP2M1	EPS15	0	336	1	[1 0]																RPL13	RPL4	0	76	1	[0 1]		PSMB7	PSMB3	0	223	1	[0 1]		KHSRP
							CDC37	SYNE2	0	116	1	[1 0]		AP2M1	EPS15L1	0	336	1	[1 0]																RPL23A	RPL30	0	78	1	[0 1]		PSMB8	PSMB3	0	107	1	[1 1]		GDI2
							GANAB	PRKCSH	0	110	1	[1 1]		CKS2	CDK1	0	129	1	[1 0]																RPL24	RPL31	0	86	1	[1 0]		PSMB8	PSMB3	0	180	1	[0 1]		CREBBP
							CDC37	TARS2	0	116	1	[1 0]		CKS2	CDK2	0	129	1	[1 0]																RPL30	RPL26	0	121	1	[1 0]		PSMB3	PSMC1	0	287	1	[1 0]		G6PD
							CTNNB1	SLC9A3R1	0	174	1	[1 0]		ATM	EIF4EBP1	0	145	1	[0 1]																RPL4	RPL14	0	121	1	[1 0]		PSMB3	PSMC2	0	283	1	[1 0]		PCNA
							LMNA	NCL	0	193	1	[0 1]		BANF1	EHMT2	0	182	1	[1 0]																RPL19	RPL36	0	85	1	[1 1]		PSMB3	PSMC3	0	241	1	[1 0]		CD74
							AKAP13	YWHAG	0	100	1	[0 1]		CD2AP	CTTN	0	118	1	[0 1]																RPL17	RPL4	0	128	1	[0 1]		PSMB3	PSMC4	0	255	1	[1 0]		CEP68
							SMAD2	CTNNB1	0	202	1	[0 1]		EMD	BANF1	0	175	1	[0 1]																RPL26L1	RPL30	0	149	1	[0 1]		PSMC1	PSMB8	0	113	1	[0 1]		BARD1
							SMAD3	CTNNB1	0	202	1	[0 1]		CDC37	CTTN	0	103	1	[0 1]																RPL27	RPL30	0	131	1	[1 1]		PSMB3	PSMC5	0	286	1	[1 0]		HSD17B10
							SMAD7	CTNNB1	0	202	1	[0 1]		CDH3	CTNNA1	0	218	1	[1 0]																RPL27A	RPL30	0	114	1	[0 1]		PSMC2	PSMB8	0	109	1	[0 1]		CTNNBL1
							SMARCA4	CTNNB1	0	202	1	[0 1]		CDH3	CTNNB1	0	185	1	[1 0]																RPL4	RPL18A	0	99	1	[1 0]		PSMB3	PSMC6	0	286	1	[1 0]		BAG3
							CTNNB1	SMARCA5	0	202	1	[1 0]		AP2M1	FCHO2	0	336	1	[1 0]																RPL19	RPL4	0	129	1	[1 1]		RPAP3	PFDN2	0	169	1	[0 1]		CLTA
							SMURF1	CTNNB1	0	202	1	[0 1]		FEN1	APEX1	0	152	1	[0 1]																RPL21	RPL4	0	110	1	[0 1]		PSMB3	PSMD1	0	284	1	[1 0]		EIF4A3
							MYC	MAPK1	0	222	1	[1 0]		DCAF7	CCT3	0	219	1	[0 1]																RPL24	RPL37A	0	81	1	[1 0]		PSMB8	PSMC5	0	112	1	[1 0]		BTRC
							MYC	MAPK8	0	222	1	[1 0]		DCAF7	CCT6A	0	140	1	[0 1]																RPL8	RPL18	0	81	1	[1 1]		PSMB3	PSMD12	0	287	1	[1 0]		AKT1
							MMP14	MMP3	0	105	1	[1 0]		DCAF7	CCT7	0	199	1	[0 1]																RPL23	RPL4	0	89	1	[0 1]		PSMB3	PSMD13	0	285	1	[1 0]		PCNA
							MYC	MAX	0	222	1	[1 0]		BRCA1	EIF4G1	0	261	1	[0 1]																RPL30	RPL31	0	117	1	[1 0]		PSMB3	PSMD14	0	287	1	[1 0]		ANXA5
							WDR92	AREG	0	101	1	[0 1]		DDB2	CCT3	0	220	1	[0 1]																RPLP0	RPL18	0	80	1	[1 1]		HIST1H1C	YBX1	0	138	1	[1 1]		HNRNPU
							MYC	MCM7	0	160	1	[1 0]		DDB2	CCT6A	0	141	1	[0 1]																RPL24	RPL4	0	91	1	[1 1]		PSMB3	PSMD2	0	231	1	[1 0]		NDRG1
							LMNA	NONO	0	110	1	[0 1]		DDB2	CCT7	0	200	1	[0 1]																RPL10	RPS14	0	75	1	[1 1]		PSMB3	PSMD3	0	279	1	[1 0]		EWSR1
							MEN1	MYC	0	222	1	[0 1]		H2AFZ	ACTL6A	0	243	1	[1 0]																RPL10A	RPS13	0	75	1	[1 1]		PSMB3	PSMD4	0	219	1	[1 0]		DSG2
							YWHAG	APP	0	100	1	[1 1]		FBL	C1QBP	0	132	1	[1 0]																RPL30	RPL35	0	129	1	[1 1]		PSMB3	PSMD6	0	287	1	[1 0]		CDH1
							YWHAG	ARAF	0	100	1	[1 0]		ACTR2	HSPBP1	0	173	1	[1 0]																RPL10L	RPS13	0	76	1	[0 1]		PSMB3	PSMD7	0	284	1	[1 0]		BANF1
							ELAVL1	SET	0	186	1	[0 1]		FKBP8	CACYBP	0	191	1	[1 0]																RPL30	RPL36	0	80	1	[1 0]		PSMB3	PSMD8	0	251	1	[1 0]		PARK7
							FBL	RPL11	0	266	1	[1 1]		FKBP8	CALM1	0	160	1	[1 0]																RPL24	RPL5	0	104	1	[1 1]		PSMB3	PSME1	0	242	1	[1 1]		G6PD
							MYC	MLH1	0	222	1	[1 0]		ALDH2	HSPD1	0	188	1	[0 1]																RPL8	RPL23A	0	77	1	[1 1]		PSMB3	PSME3	0	284	1	[1 0]		NEDD1
							FBL	RPL18A	0	258	1	[1 1]		ALK	HSPD1	0	188	1	[0 1]																RPS14	RPL10A	0	84	1	[1 1]		PSMB3	PSME4	0	287	1	[1 0]		MIF
							CBX1	TRIM28	0	267	1	[0 1]		APEX1	HMGA1	0	148	1	[1 1]																RPL27	RPL4	0	119	1	[1 1]		PSMB3	PSMG2	0	287	1	[1 0]		NEDD1
							CBX3	TRIM28	0	221	1	[0 1]		HIF1A	ARNT	0	128	1	[1 0]																RPLP0	RPL23A	0	75	1	[1 1]		OS9	SEL1L	0	123	1	[1 0]		NEDD1
							TRIM28	CBX5	0	267	1	[1 0]		ARNTL	HIF1A	0	128	1	[0 1]																RPS13	RPL11	0	76	1	[1 1]		UBE2N	ISG15	0	187	1	[0 1]		NEDD1
							RPS13	FBL	0	265	1	[1 1]		CCT3	FBXW8	0	220	1	[1 0]																RPL37A	RPL30	0	113	1	[0 1]		VCP	HTT	0	107	1	[1 0]		NEDD1
							TP53	CCT3	0	223	1	[0 1]		CCT7	FBXW8	0	200	1	[1 0]																RPL11	RPS14	0	84	1	[1 1]		HTRA2	VIM	0	168	1	[0 0]		NDRG1
							TP53	CCT4	0	172	1	[0 1]		AP2M1	HSPA8	0	331	1	[1 1]																RPLP0	RPL24	0	115	1	[1 1]		PPIA	RB1	0	194	1	[1 0]		NDRG1
							TP53	CCT6A	0	149	1	[0 1]		HSPD1	APP	0	160	1	[1 1]																RPL10	RPS17	0	87	1	[1 1]		HMGA1	XRCC6	0	176	1	[1 1]		CUL3
							TNK2	CDC37	0	116	1	[0 1]		HSD17B10	ARHGDIA	0	194	1	[0 1]																RPL35	RPL36	0	86	1	[1 1]		NONO	SMARCA4	0	137	1	[1 0]		APEX1
							TP53	CCT8	0	110	1	[0 1]		IFNAR1	AP2M1	0	336	1	[0 1]																RPL30	RPL4	0	99	1	[1 1]		SMARCD1	NONO	0	136	1	[0 1]		ADRM1
							RPS5	FBL	0	266	1	[1 1]		BMI1	H1FX	0	210	1	[0 1]																RPL17	RPS13	0	75	1	[0 1]		INSIG2	VCP	0	107	1	[0 1]		ADRM1
							FBL	RPS7	0	218	1	[1 1]		DR1	DRAP1	0	117	1	[0 1]																RPL31	RPL4	0	97	1	[0 1]		PARK7	SFPQ	0	131	1	[1 0]		ARHGEF11
							CCNB1	TRIM28	0	252	1	[0 1]		ARFGAP1	KDELR1	0	209	1	[0 1]																RPS16	RPL12	0	96	1	[1 0]		MAGED2	TP53	0	130	1	[1 0]		ADRM1
							FBL	RRS1	0	256	1	[1 0]		ANP32B	KLF5	0	161	1	[1 0]																RPL30	RPL5	0	111	1	[1 1]		RAB1A	RAB11A	0	141	1	[1 0]		ADRM1
							TRIM25	CCT3	0	228	1	[0 1]		BRCA1	HSPD1	0	188	1	[0 1]																RPL32	RPL4	0	98	1	[1 1]		RAB25	RAB11FIP2	0	194	1	[1 0]		ADRM1
							CDK2	TPM4	0	157	1	[0 1]		BAG3	ISG15	0	275	1	[0 1]																RPL30	RPL8	0	149	1	[1 1]		RAB1B	RAB1A	0	136	1	[1 1]		ADRM1
							MYC	MSH2	0	222	1	[1 0]		FER	CTTN	0	118	1	[0 1]																RPL30	RPLP0	0	144	1	[1 1]		RAB1A	RAB7A	0	130	1	[1 1]		ADRM1
							MYC	MSH6	0	222	1	[1 0]		HDAC1	CCT3	0	194	1	[0 1]																RPL19	RPS13	0	76	1	[1 1]		RAB1A	RABAC1	0	132	1	[1 0]		ADRM1
							YWHAG	BAIAP2	0	100	1	[1 0]		CCT3	HDAC3	0	220	1	[1 0]																RPS15A	RPL18	0	79	1	[0 1]		VIM	KAT7	0	168	1	[0 0]		ADRM1
							DDX20	STRAP	0	116	1	[0 1]		HDAC1	CCT7	0	174	1	[0 1]																RPL19	RPS14	0	86	1	[1 1]		MDM2	TRIM28	0	118	1	[0 1]		ADRM1
							HNRNPA1	PRPF19	0	113	1	[1 1]		CCT7	HDAC3	0	200	1	[1 0]																RPL37A	RPL4	0	91	1	[0 1]		ZFR	ILF2	0	283	1	[0 1]		ADRM1
							MYC	MYBBP1A	0	222	1	[1 0]		EIF3B	EIF4G1	0	254	1	[0 1]																RPL18	RPS16	0	81	1	[1 1]		NQO1	STUB1	0	158	1	[1 0]		ADRM1
							CDKN2A	TRIM28	0	267	1	[0 1]		MAPRE1	AKAP9	0	103	1	[1 0]																RPL36	RPL8	0	86	1	[1 1]		SMARCAD1	PCNA	0	110	1	[0 1]		ADRM1
							MYC	MYC	0	222	1	[1 1]		FBXO6	DDOST	0	243	1	[0 1]																RPLP0	RPL36	0	83	1	[1 1]		RPTOR	RAB1A	0	144	1	[0 1]		ADRM1
							MYC	MYCBP	0	222	1	[1 0]		EIF3I	EIF4G1	0	245	1	[1 1]																RPS20	RPL18	0	79	1	[1 1]		RAB1A	RUSC2	0	144	1	[1 0]		ADRM1
							TBL1X	CTNNB1	0	202	1	[0 1]		EIF4EBP1	EIF4E	0	145	1	[1 0]																RPS15A	RPL23A	0	75	1	[0 1]		OS9	SYVN1	0	123	1	[1 0]		PSMD7
							TRIM28	CEBPB	0	261	1	[1 0]		EIF4A1	EIF4G1	0	261	1	[0 1]																RPL24	RPS15A	0	117	1	[1 0]		MRPL2	TUFM	0	264	1	[0 1]		NFE2L2
							RIC8B	GNAS	0	119	1	[0 1]		EIF4G1	EIF4A2	0	213	1	[1 0]																RPL10	RPS5	0	83	1	[1 1]		TOP1	NCL	0	146	1	[0 1]		HNRNPU
							TUBA1B	CCT6A	0	112	1	[1 1]		FBL	DDX56	0	162	1	[1 0]																RPL23A	RPS16	0	76	1	[1 1]		MRPL22	TUFM	0	264	1	[0 1]		KLF5
							TCF4	CTNNB1	0	202	1	[0 1]		EIF4B	EIF4G1	0	233	1	[0 1]																RPL4	RPL5	0	118	1	[1 1]		TUFM	MRPL24	0	241	1	[1 0]		P4HB
							TCF7L2	CTNNB1	0	202	1	[0 1]		EIF4G1	EIF4E	0	261	1	[1 0]																RPL12	RPS4X	0	109	1	[0 1]		MYB	TRIM28	0	120	1	[0 1]		APEX1
							TUBG1	CCT3	0	228	1	[0 1]		DHX15	FBL	0	162	1	[0 1]																RPL18	RPS25	0	75	1	[1 1]		MRPS7	TUFM	0	264	1	[0 1]		APEX1
							TUBG1	CCT4	0	175	1	[0 1]		HIST1H1C	CDC73	0	134	1	[1 0]																RPL24	RPS16	0	116	1	[1 1]		MEN1	VIM	0	168	1	[0 0]		RAD23B
							TUBG1	CCT6A	0	152	1	[0 1]		DKC1	FBL	0	159	1	[0 1]																RPL8	RPL4	0	129	1	[1 1]		PTMA	SET	0	124	1	[1 1]		G6PD
							TUBG1	CCT8	0	113	1	[0 1]		MAPRE1	APC	0	103	1	[1 0]																RPS5	RPL10A	0	89	1	[1 1]		NFE2L2	TRIM28	0	120	1	[0 1]		PSENEN
							TTC4	CDC37	0	116	1	[0 1]		BRCA1	KPNA2	0	118	1	[0 1]																RPLP0	RPL4	0	128	1	[1 1]		NSD1	TNFRSF21	0	115	1	[0 1]		MLF2
							CDC37	TTC9C	0	116	1	[1 0]		APEX1	MDM2	0	155	1	[1 0]																RPS20	RPL23A	0	75	1	[1 1]		NQO1	TP53	0	158	1	[1 0]		MLF2
							BRAF	YWHAG	0	100	1	[0 1]		IGBP1	CCT3	0	218	1	[0 1]																RPS5	RPL11	0	87	1	[1 1]		RPL21	RPL31	0	122	1	[0 1]		MLF2
							UBC	CCT3	0	215	1	[1 1]		IGBP1	CCT6A	0	140	1	[0 1]																RPL30	RPS13	0	85	1	[1 0]		RPL21	RPL37A	0	116	1	[0 1]		MLF2
							UBC	CCT6A	0	146	1	[1 1]		IGBP1	CCT7	0	198	1	[0 1]																RPLP0	RPL5	0	95	1	[1 0]		RPL21	RPL6	0	156	1	[0 1]		RBM15
							UBA1	CDC34	0	116	1	[1 0]		EBNA1BP2	FBL	0	162	1	[0 1]																RPL24	RPS20	0	114	1	[1 1]		MRPL44	VIM	0	168	1	[0 0]		NDRG1
							UBE2C	CDC20	0	103	1	[1 0]		BANF1	LMNA	0	159	1	[1 1]																RPL27	RPS16	0	185	1	[1 1]		TDG	PCNA	0	110	1	[0 1]		NDRG1
							MYC	NDUFS2	0	219	1	[1 0]		CDK2	HSPD1	0	188	1	[0 1]																RPS5	RPL12	0	76	1	[1 1]		NPM1	TRIM28	0	110	1	[1 1]		KLF5
							IK	PRPF6	0	99	1	[0 1]		FBL	EIF6	0	141	1	[1 1]																RPL30	RPS14	0	75	1	[1 1]		TFAP4	PCNA	0	110	1	[0 1]		GRB2
							MYC	NFE2L2	0	222	1	[1 0]		EGLN1	FKBP8	0	191	1	[0 1]																RPL24	RPS23	0	76	1	[1 0]		NR2C1	TRIM28	0	121	1	[0 1]		CCNA2
							NFYB	MYC	0	222	1	[0 1]		COPS5	HIF1A	0	128	1	[0 1]																RPL14	RPS5	0	84	1	[0 1]		NR3C1	TRIM28	0	121	1	[0 1]		PCNA
							CDC37	UNC45A	0	116	1	[1 0]		MAPRE1	AURKB	0	103	1	[1 0]																RPS15A	RPL30	0	147	1	[0 1]		NR4A1	TRIM28	0	118	1	[0 1]		CCND1
							SOX9	EP300	0	96	1	[1 0]		ITGA3	CD9	0	110	1	[1 1]																RPL18	RPS4X	0	75	1	[1 1]		U2AF2	NONO	0	123	1	[0 1]		NFE2L2
							CDC37	UPF1	0	116	1	[1 0]		HIF1A	CREBBP	0	128	1	[1 0]																RPL24	RPS25	0	109	1	[1 1]		NCAPH	VCP	0	107	1	[0 1]		PDCL3
							MYC	NMI	0	222	1	[1 0]		HDAC6	CTTN	0	118	1	[0 1]																RPL17	RPS5	0	89	1	[0 1]		S100P	S100P	0	195	1	[1 1]		HNRNPU
							ISY1	PRPF19	0	114	1	[0 1]		CDH3	JUP	0	228	1	[1 1]																RPL30	RPS16	0	131	1	[1 1]		PARK7	TP53	0	141	1	[1 0]		PDCL3
							MYC	NONO	0	130	1	[1 1]		HIST1H1C	CTNNB1	0	109	1	[1 0]																RPL32	RPS16	0	94	1	[0 1]		NF1	VCP	0	107	1	[0 1]		CYC1
							GAPDH	SET	0	186	1	[1 1]		HIF1A	CUL2	0	128	1	[1 0]																RPL10	RPS9	0	85	1	[1 1]		NPM1	UQCRH	0	134	1	[1 1]		BCAS2
							PCNA	MCL1	0	102	1	[1 1]		HIST1H1C	CTR9	0	134	1	[1 0]																RPN1	RPN2	0	76	1	[0 1]		NGLY1	VCP	0	107	1	[0 1]		CDC25C
							CTNNB1	TOP2A	0	194	1	[1 0]		G3BP1	EIF4G1	0	261	1	[0 1]																RPL10A	RPS9	0	93	1	[1 1]		TP53	PCNA	0	109	1	[0 1]		CYC1
							FBL	SMN1	0	266	1	[1 0]		CTNNB1	HNRNPA2B1	0	195	1	[0 1]																RPL18	RPS6	0	80	1	[1 1]		PAX3	TRIM28	0	121	1	[0 1]		CYC1
							WDR92	CCT3	0	228	1	[0 1]		BAG1	MLF2	0	101	1	[0 1]																RPL24	RPS3A	0	81	1	[1 0]		PCNA	TRAIP	0	110	1	[1 0]		PSMB1
							MYC	NUP93	0	222	1	[1 0]		HDGF	DDX5	0	259	1	[1 0]																RPL19	RPS5	0	89	1	[1 1]		VCP	NPLOC4	0	107	1	[1 0]		HIST1H2BK
							TRIM33	CTNNB1	0	202	1	[0 1]		BAG4	MLF2	0	101	1	[0 1]																RPL23A	RPS4X	0	76	1	[1 1]		NSFL1C	VCP	0	107	1	[0 1]		CUL3
							KNSTRN	PRPF19	0	114	1	[0 1]		CUL3	HSPD1	0	188	1	[0 1]																RPS23	RPL30	0	106	1	[0 1]		SET	SET	0	124	1	[1 1]		PCNA
							SOX9	FBXW7	0	96	1	[1 0]		DDX5	HNRNPF	0	115	1	[0 1]																RPL11	RPS9	0	94	1	[1 1]		SETBP1	SET	0	124	1	[0 1]		CDK4
							CDC25C	YWHAG	0	100	1	[0 1]		MORF4L2	BRD8	0	177	1	[1 0]																RPL24	RPS4X	0	110	1	[1 1]		TUBG1	PFDN2	0	166	1	[0 1]		PCNA
							YWHAG	CDK11B	0	100	1	[1 0]		CHEK2	KPNA2	0	118	1	[0 1]																RPS16	RPL36	0	85	1	[1 1]		VCP	OTULIN	0	107	1	[1 0]		PCNA
							NONO	NONO	0	171	1	[1 1]		FBL	FTSJ3	0	162	1	[1 0]																RPS9	RPL12	0	82	1	[1 1]		USP1	PCNA	0	109	1	[0 1]		CDKN1C
							PAK2	MYC	0	222	1	[0 1]		DHFR	HSPD1	0	188	1	[0 1]																RPL23A	RPS6	0	77	1	[1 1]		PFDN2	URI1	0	167	1	[1 0]		CDKN2A
							UBE3A	CTNNB1	0	202	1	[0 1]		HIST1H1C	EED	0	134	1	[1 0]																RPL24	RPS5	0	76	1	[1 1]		TRIM25	PPIA	0	194	1	[0 1]		CDT1
							CGN	YWHAG	0	100	1	[0 1]		MARS	CCT3	0	220	1	[0 1]																RPL27	RPS4X	0	176	1	[1 1]		VCP	PDCD4	0	107	1	[1 0]		CTNNB1
							TRIM28	DNMT1	0	267	1	[1 0]		EGLN1	HIF1A	0	128	1	[0 1]																RPS13	RPL5	0	76	1	[1 1]		TRIM28	PPP4C	0	108	1	[1 0]		CTNNB1
							YWHAG	CLASP1	0	100	1	[1 0]		AP2M1	NUMB	0	336	1	[1 0]																RPL4	RPS15A	0	127	1	[1 0]		PFDN2	UXT	0	159	1	[1 0]		DCAF11
							HIST1H3A	SET	0	186	1	[0 1]		KEAP1	CTTN	0	118	1	[0 1]																RPL24	RPS6	0	119	1	[1 1]		PFDN2	VBP1	0	166	1	[1 0]		HDAC1
							USP7	CTNNB1	0	202	1	[0 1]		CDK5RAP2	MAPRE1	0	103	1	[0 1]																RPL8	RPS13	0	76	1	[1 1]		VAPA	PHB2	0	129	1	[0 1]		BUD31
							USP9X	CTNNB1	0	202	1	[0 1]		DDX58	ISG15	0	326	1	[0 1]																RPS14	RPL5	0	78	1	[1 1]		WRN	PCNA	0	110	1	[0 1]		CHAF1A
							PFDN5	MYC	0	180	1	[0 1]		CREBBP	KPNA2	0	118	1	[0 1]																RPL30	RPS3	0	98	1	[1 0]		XRCC1	PCNA	0	110	1	[0 1]		HIST1H3A
							FBL	TAF9	0	266	1	[1 0]		HIF1A	EP300	0	128	1	[1 0]																RPL4	RPS16	0	120	1	[1 1]		YBX1	PCNA	0	110	1	[1 1]		CDK2
							TRIM28	E2F1	0	267	1	[1 0]		HNRNPD	EIF4G1	0	259	1	[0 1]																RPLP0	RPS13	0	75	1	[1 1]		PKN1	VIM	0	168	1	[0 0]		BTRC
							CTNNB1	VCL	0	202	1	[1 0]		CTNNBL1	KPNA2	0	117	1	[0 1]																RPL30	RPS3A	0	116	1	[1 0]		PLAA	VCP	0	107	1	[0 1]		HNRNPA1
							TRIM25	EIF2S3	0	153	1	[0 1]		PCNA	ALDOA	0	245	1	[1 1]																RPL36	RPS25	0	78	1	[1 1]		STUB1	S100P	0	195	1	[0 1]		HNRNPA1
							OAZ1	ODC1	0	167	1	[1 1]		HTRA2	EIF4G1	0	261	1	[0 1]																RPLP0	RPS14	0	84	1	[1 1]		PLEC	VIM	0	164	1	[0 0]		HNRNPC
							GEMIN2	STRAP	0	116	1	[0 1]		CLIP1	MAPRE1	0	103	1	[0 1]																RPS13	RPLP2	0	76	1	[1 1]		PTPN11	TXNIP	0	119	1	[0 0]		PKP4
							GEMIN5	STRAP	0	116	1	[0 1]		PCNA	ANXA2	0	227	1	[1 1]																RPS17	RPL4	0	91	1	[1 1]		VCP	PPM1B	0	107	1	[1 0]		HNRNPA2B1
							STRAP	GEMIN6	0	116	1	[1 0]		CDR2	MORF4L2	0	177	1	[0 1]																RPL30	RPS4X	0	121	1	[1 1]		UCHL5	PSMB3	0	287	1	[0 1]		HNRNPC
							YWHAG	CRTC2	0	100	1	[1 0]		FHL2	HIF1A	0	127	1	[0 1]																RPS14	RPLP2	0	86	1	[1 1]		VCP	PPP2CA	0	107	1	[1 0]		HNRNPD
							TSG101	EIF4B	0	101	1	[0 1]		ISG15	ENO1	0	331	1	[1 1]																RPL5	RPS17	0	90	1	[1 1]		SET	TAF1A	0	124	1	[1 0]		HNRNPD
							MYC	PML	0	222	1	[1 0]		BANF1	PARP1	0	179	1	[1 0]																RPS20	RPL4	0	117	1	[1 1]		VCP	PSMA1	0	107	1	[1 0]		HNRNPA3
							YWHAZ	CTNNB1	0	173	1	[1 1]		NEDD1	CCT3	0	220	1	[0 1]																RPL32	RPS4X	0	105	1	[0 1]		PSMA2	VCP	0	107	1	[0 1]		HNRNPU
							ZBTB33	CTNNB1	0	202	1	[0 1]		NEDD1	CCT6A	0	141	1	[0 1]																RPL19	RPS9	0	95	1	[1 1]		PSMA4	VCP	0	107	1	[0 1]		HNRNPU
							PPP2CA	MYC	0	222	1	[0 1]		AKAP11	PPP1CA	0	224	1	[0 1]																RPL21	RPS9	0	76	1	[0 1]		SET	THAP7	0	124	1	[1 0]		POC1A
							STRAP	GSK3B	0	116	1	[1 0]		CYLD	MAPRE1	0	103	1	[0 1]																RPS5	RPL30	0	76	1	[0 1]		RAD23B	VIM	0	163	1	[0 0]		HNRNPUL1
							MYC	PRPF6	0	146	1	[1 0]		NEDD1	CCT7	0	200	1	[0 1]																RPL4	RPS23	0	85	1	[1 0]		RNF181	UBE2D1	0	120	1	[1 0]		POC1A
							MYC	PSMA1	0	222	1	[1 0]		PPP1CA	AKT1	0	224	1	[1 0]																RPL30	RPS6	0	146	1	[1 1]		RNF181	UBE2D2	0	120	1	[1 0]		POC1A
							MYC	PSMC3	0	192	1	[1 0]		MAGT1	DDOST	0	241	1	[0 1]																RPL4	RPS25	0	120	1	[1 1]		RNF181	UBE2D3	0	120	1	[1 0]		BANF1
							MYC	PSMD2	0	215	1	[1 0]		MAPRE1	DCTN1	0	103	1	[1 0]																RPL36	RPS4X	0	79	1	[1 1]		RNF181	UBE2E1	0	119	1	[1 0]		POC1A
							TRIM28	FES	0	267	1	[1 0]		MAPRE1	DCTN2	0	102	1	[1 0]																RPL4	RPS3A	0	93	1	[1 0]		TUFM	RPS20	0	264	1	[1 1]		POC1A
							KLF5	SET	0	138	1	[1 1]		APEX1	POLB	0	155	1	[1 0]																RPL27	RPS9	0	93	1	[1 1]		TUFM	RPS23	0	207	1	[1 1]		FANCD2
							MYC	PTPN14	0	222	1	[1 0]		FKBP8	HSPBP1	0	189	1	[1 0]																RPL36	RPS6	0	85	1	[1 1]		TUFM	RPS5	0	243	1	[1 1]		NPC2
							KMT2A	SET	0	186	1	[0 1]		ADRM1	PSMA1	0	157	1	[1 0]																RPL4	RPS4X	0	126	1	[1 1]		SET	TP53	0	123	1	[1 0]		EIF4EBP1
							PPP1CA	NONO	0	109	1	[1 1]		ADRM1	PSMA2	0	158	1	[1 0]																RPL30	RPS7	0	122	1	[1 0]		SENP7	TRIM28	0	121	1	[0 1]		HSD17B10
							YWHAG	EDC3	0	100	1	[1 0]		ADRM1	PSMC1	0	158	1	[1 0]																RPL30	RPS9	0	78	1	[1 1]		SET	TREX1	0	124	1	[1 0]		HSPA5
							MYC	RAF1	0	222	1	[1 0]		ADRM1	PSMC2	0	151	1	[1 0]																RPL4	RPS5	0	77	1	[1 1]		SERTAD2	TRIM28	0	121	1	[0 1]		HSPA5
							NR4A1	PRDX4	0	132	1	[0 1]		ADRM1	PSMC4	0	140	1	[1 0]																RPS15A	RPS14	0	84	1	[0 1]		SETDB1	TRIM28	0	121	1	[0 1]		H2AFZ
							MYC	RELA	0	222	1	[1 0]		ADRM1	PSMC5	0	153	1	[1 0]																RPL30	RPSA	0	94	1	[1 0]		RNF31	VCP	0	107	1	[0 1]		HSPD1
							YWHAG	EPB41L2	0	97	1	[1 0]		ADRM1	PSMC6	0	158	1	[1 0]																RPL4	RPS6	0	128	1	[1 1]		SMARCAD1	TRIM28	0	121	1	[0 1]		HTRA2
							PFDN1	PFDN2	0	131	1	[0 1]		BRCA1	PCNA	0	246	1	[0 1]																RPS16	RPS13	0	76	1	[1 1]		VCP	SKP1	0	107	1	[1 0]		PPP2CA
							PFDN4	PFDN2	0	131	1	[0 1]		ADRM1	PSMD1	0	157	1	[1 0]																RPL5	RPS5	0	84	1	[1 1]		SIRT6	VIM	0	168	1	[0 0]		PPP2CB
							PSPC1	NONO	0	171	1	[0 1]		ADRM1	PSMD11	0	158	1	[1 0]																RPS16	RPS14	0	84	1	[1 1]		TMED10	TMED2	0	155	1	[1 1]		PPP2CA
							PFDN6	PFDN2	0	131	1	[0 1]		ADRM1	PSMD12	0	158	1	[1 0]																RPS18	RPS13	0	76	1	[1 1]		TMED10	TMED3	0	174	1	[1 0]		PPP2CB
							UBA1	FUS	0	122	1	[1 0]		ADRM1	PSMD13	0	151	1	[1 0]																RPLP0	RPS5	0	89	1	[1 1]		TMED10	TMED4	0	154	1	[1 0]		PPP2CA
							YWHAG	ERC1	0	100	1	[1 0]		ADRM1	PSMD14	0	158	1	[1 0]																RPS18	RPS14	0	86	1	[1 1]		TMED9	TMED10	0	150	1	[1 1]		HSPE1
							FZR1	UBE2C	0	119	1	[0 1]		ADRM1	PSMD2	0	121	1	[1 1]																RPS15A	RPS17	0	96	1	[0 1]		TMED9	TMED10	0	143	1	[1 0]		HSPE1
							RNF115	MYC	0	222	1	[0 1]		ADRM1	PSMD2	0	103	1	[0 1]																RPLP2	RPS5	0	90	1	[1 1]		TMED9	TMED2	0	222	1	[1 1]		PPP2CB
							FBL	WDR36	0	266	1	[1 0]		ADRM1	PSMD3	0	152	1	[1 0]																RPS13	RPS21	0	75	1	[1 1]		THUMPD3	TRMT112	0	174	1	[0 1]		PPP2CA
							TIMM44	HSPA9	0	131	1	[0 1]		ADRM1	PSMD4	0	121	1	[1 0]																RPS20	RPS14	0	84	1	[1 1]		TRIM25	TMED9	0	293	1	[0 1]		PPP2CB
							FAM53C	YWHAG	0	100	1	[0 1]		ADRM1	PSMD6	0	158	1	[1 0]																RPS16	RPS17	0	94	1	[1 1]		STUB1	VCP	0	107	1	[0 1]		PPP2CA
							HDAC1	TRIM28	0	201	1	[0 1]		PSMD7	ADRM1	0	153	1	[0 1]																RPS25	RPS14	0	82	1	[1 1]		TOMM20	TOMM22	0	138	1	[1 0]		PPP2CB
							HDAC10	TRIM28	0	267	1	[0 1]		ADRM1	PSMD8	0	136	1	[1 0]																RPS7	RPL4	0	102	1	[0 1]		TOMM40	TOMM20	0	146	1	[0 1]		PPP4C
							NCL	RPL14	0	135	1	[1 1]		AIP	PTGES3	0	249	1	[0 1]																RPS29	RPS13	0	75	1	[0 1]		SUMO2	VIM	0	166	1	[0 0]		PPP4C
							NCL	RPL18A	0	259	1	[1 1]		ITGA3	FHL2	0	121	1	[1 0]																RPS9	RPL4	0	78	1	[1 1]		SVIP	VCP	0	107	1	[0 1]		IGF2BP3
							RPL28	NCL	0	248	1	[1 1]		RAD23B	ADRM1	0	123	1	[0 1]																RPS29	RPS14	0	85	1	[0 1]		SYNC	VIM	0	168	1	[0 0]		PPP4C
							MYC	RUVBL1	0	222	1	[1 0]		MLF2	DNAJB4	0	101	1	[1 0]																RPL4	RPSA	0	77	1	[1 0]		SYVN1	VCP	0	107	1	[0 1]		PPP4C
							MYC	RUVBL2	0	210	1	[1 0]		MLF2	DNAJB6	0	101	1	[1 0]																RPL5	RPS9	0	87	1	[1 1]		TRIM28	TP53	0	120	1	[1 0]		MLF2
							NCL	RPS23	0	242	1	[1 1]		AURKA	PPP1CA	0	224	1	[0 1]																RPS17	RPS25	0	94	1	[1 1]		TARDBP	VCP	0	107	1	[0 1]		GRB2
							NCL	RPS26	0	190	1	[1 1]		H2AFX	HIF1A	0	118	1	[0 1]																RPL8	RPS9	0	95	1	[1 1]		TKT	UFM1	0	107	1	[1 0]		CREBBP
							YWHAG	FRMD6	0	100	1	[1 0]		MORF4L2	DMAP1	0	177	1	[1 0]																RPS13	RPS4X	0	76	1	[1 1]		TRIM28	TRIM28	0	121	1	[1 1]		HNRNPU
							SOX9	MAF	0	96	1	[1 0]		HDAC1	HIF1A	0	112	1	[0 1]																RPS4X	RPS14	0	78	1	[1 1]		UBC	TRIM28	0	119	1	[1 1]		EIF2AK3
							RNF43	NONO	0	150	1	[0 1]		HDAC2	HIF1A	0	128	1	[0 1]																RPS29	RPS17	0	97	1	[0 1]		TRIM28	UBE2I	0	121	1	[1 0]		PARK7
							HSPA9	TP53	0	127	1	[1 0]		HDAC3	HIF1A	0	128	1	[0 1]																RPS13	RPS6	0	76	1	[1 1]		URI1	TRIM28	0	119	1	[0 1]		KLF5
							HTRA2	TRIM28	0	267	1	[0 1]		HDAC4	HIF1A	0	128	1	[0 1]																RPS14	RPS6	0	86	1	[1 1]		TRIM25	VCP	0	107	1	[0 1]		KLF5
							MED12	SOX9	0	96	1	[0 1]		HDAC5	HIF1A	0	128	1	[0 1]																RPS17	RPS4X	0	95	1	[1 1]		VCP	TUBB	0	107	1	[1 1]		SET
							SIRT1	MYC	0	222	1	[0 1]		PPP1CA	BCL2L1	0	217	1	[1 0]																RPS5	RPS15A	0	88	1	[1 0]		UBE4B	VCP	0	107	1	[0 1]		RAF1
							MYC	SKP1	0	222	1	[1 0]		BCL2L2	PPP1CA	0	224	1	[0 1]																RPS5	RPS16	0	89	1	[1 1]		VCP	UBQLN1	0	107	1	[1 0]		PRPF19
							SKP2	MYC	0	222	1	[0 1]		CCNA2	PCNA	0	244	1	[0 1]																RPS18	RPS5	0	90	1	[1 1]		ZBTB1	TRIM28	0	121	1	[0 1]		MMGT1
							PLRG1	PRPF19	0	114	1	[0 1]		PCNA	CCNB1	0	229	1	[1 0]																RPS5	RPS20	0	85	1	[1 1]		UBXN2A	VCP	0	107	1	[0 1]		HMGA1
							HSD17B10	UBA1	0	103	1	[1 1]		CCND1	PCNA	0	184	1	[0 1]																RPS21	RPS5	0	90	1	[1 1]		UBXN6	VCP	0	107	1	[0 1]		HMGA1
							IRF1	TRIM28	0	264	1	[0 1]		HIF1AN	HIF1A	0	128	1	[0 1]																RPS5	RPS25	0	87	1	[1 1]		UBXN7	VCP	0	107	1	[0 1]		CCT8
							IRF7	TRIM28	0	267	1	[0 1]		PTHLH	ARRB1	0	114	1	[1 0]																RPS15A	RPS9	0	93	1	[0 1]		UBXN8	VCP	0	107	1	[0 1]		IVNS1ABP
							UBA1	IARS	0	122	1	[1 0]		CYC1	NDUFB10	0	123	1	[1 0]																RPS9	RPS16	0	95	1	[1 1]		TUFM	XPO1	0	264	1	[1 0]		SET
							UBXN2A	HSPA9	0	131	1	[0 1]		HIST1H2BK	HIRA	0	155	1	[1 0]																RPS18	RPS9	0	95	1	[1 1]		USP13	VCP	0	107	1	[0 1]		MAGED2
							RSC1A1	ODC1	0	173	1	[0 1]		PDCL3	CCT3	0	220	1	[0 1]																RPS5	RPS4X	0	86	1	[1 1]		VCP	VCP	0	107	1	[1 1]		HSPD1
							MYC	SMAD2	0	222	1	[1 0]		CYC1	NDUFS3	0	181	1	[1 0]																RPS9	RPS20	0	90	1	[1 1]		VCPKMT	VCP	0	107	1	[0 1]		HSPD1
							MYC	SMAD3	0	222	1	[1 0]		CYC1	NDUFS4	0	176	1	[1 0]																RPS5	RPS6	0	89	1	[1 1]		VIM	VIM	0	168	1	[0 0]		HIST1H1C
							PSMB8	POMP	0	113	1	[0 1]		PDCL3	CCT7	0	200	1	[0 1]																RPS9	RPS25	0	89	1	[1 1]		ZNF382	TRIM28	0	121	1	[0 1]		HIST1H1C
							PRDX1	PRDX4	0	130	1	[1 1]		PPP1CA	BRCA1	0	224	1	[1 0]																RPS29	RPS9	0	94	1	[0 1]		WAC	VCP	0	107	1	[0 1]		PSMB1
							MYC	SMARCA4	0	222	1	[1 0]		CDC25C	PCNA	0	246	1	[0 1]																RPS9	RPS4X	0	90	1	[1 1]		WRN	VCP	0	107	1	[0 1]		KHSRP
							PRDX4	PRDX4	0	132	1	[1 1]		BCAS2	PRPF19	0	111	1	[0 1]																RPS9	RPS6	0	95	1	[1 1]		ZNF689	TRIM28	0	121	1	[0 1]		PSMC3
							PRDX2	PRDX6	0	176	1	[1 0]		PCNA	CDK2	0	246	1	[1 0]																TNRC6A	PABPC1	0	163	1	[0 1]		XPNPEP3	VIM	0	168	1	[0 0]		PSMD2
							SMARCB1	MYC	0	218	1	[0 1]		CDK4	PCNA	0	238	1	[0 1]																TOB1	PABPC1	0	158	1	[0 1]		YAE1D1	VIM	0	168	1	[0 0]		SLC9A3R1
							MYC	SMARCC1	0	222	1	[1 0]		PCNA	CDK5	0	246	1	[1 0]																TSG101	PABPC1	0	163	1	[0 1]		YOD1	VCP	0	107	1	[0 1]		HIST1H1C
							MYC	SMC4	0	222	1	[1 0]		PCNA	CDKN1A	0	151	1	[1 1]																USP10	PABPC1	0	163	1	[0 1]		YWHAQ	VIM	0	119	1	[0 0]		HNRNPC
							NONO	SFPQ	0	164	1	[1 0]		CDT1	PCNA	0	246	1	[0 1]																WWOX	PABPC1	0	163	1	[0 1]		ZFAND2B	VCP	0	107	1	[0 1]		SEL1L
							SNIP1	MYC	0	222	1	[0 1]		HDAC1	HSPD1	0	164	1	[0 1]																PA2G4	YBX1	0	82	1	[0 1]									OAS3
							MYC	SNRNP200	0	220	1	[1 0]		MKNK1	EIF4G1	0	261	1	[0 1]																YWHAG	PABPC1	0	160	1	[0 1]									SEC61B
							SET	NR3C1	0	186	1	[1 0]		MKNK2	EIF4G1	0	234	1	[0 1]																RPS13	SRRM2	0	76	1	[1 0]									CHM
							YWHAG	HDAC4	0	100	1	[1 0]		AP2M1	REPS1	0	336	1	[1 0]																ZFP36	PABPC1	0	154	1	[0 1]									CHML
							HDAC5	YWHAG	0	100	1	[0 1]		HSP90AB1	HIF1A	0	128	1	[1 1]																SLC9A3R1	SLC9A3R1	0	75	1	[1 1]									HDAC6
							PRPF19	PRPF19	0	114	1	[1 1]		HSPA4	HIF1A	0	126	1	[0 1]																UCHL5	PSMB4	0	98	1	[0 1]									COPS2
							PRPF19	PRPF3	0	114	1	[1 0]		CHAF1A	PCNA	0	246	1	[0 1]																TMEM258	RPN2	0	103	1	[0 1]									SF3B4
							PRPF19	PRPF4	0	114	1	[1 0]		CHAF1B	PCNA	0	246	1	[0 1]																VAPB	RPN2	0	103	1	[0 1]									CTNNBL1
							PRPF8	PRPF19	0	114	1	[0 1]		HNRNPA2B1	HNRNPAB	0	109	1	[1 0]																VCP	RPS9	0	93	1	[0 1]									HIST1H3E
							PRPF3	PRPF6	0	99	1	[0 1]		H2AFZ	INCENP	0	249	1	[1 0]																RPS6KA1	YBX1	0	83	1	[0 1]									HIST1H4A
							PRPF31	PRPF6	0	99	1	[0 1]		BUD31	PRPF19	0	111	1	[0 1]																UBQLN4	SPP1	0	111	1	[0 1]									JUN
							PRPF4	PRPF6	0	99	1	[0 1]		AARSD1	SERPINH1	0	155	1	[0 1]																TKT	TPI1	0	80	1	[0 1]									PCNA
							PRPF6	PRPF6	0	99	1	[1 1]		EP400	MORF4L2	0	177	1	[0 1]																SREK1	YBX1	0	83	1	[0 1]									PKP3
							PRPF8	PRPF6	0	99	1	[0 1]		MORF4L2	EPC2	0	177	1	[1 0]																SRSF9	YBX1	0	83	1	[0 1]									PCNA
							SP1	MYC	0	222	1	[0 1]		IKBKG	HIF1A	0	128	1	[0 1]																TPI1	TPI1	0	85	1	[1 1]									FOS
							PSMB4	PRPF19	0	110	1	[1 1]		HDAC6	ISG15	0	332	1	[0 1]																SYNCRIP	YBX1	0	83	1	[0 1]									FUS
							JUN	UBC	0	159	1	[1 1]		HSPD1	HSP90AB1	0	188	1	[1 1]																UQCRQ	UQCRC2	0	162	1	[1 0]									HNRNPU
							HIST1H3A	YWHAG	0	100	1	[0 1]		POC1A	CCT3	0	220	1	[0 1]																														MDM2
							RPAP3	PFDN2	0	131	1	[0 1]		POC1A	CCT6A	0	141	1	[0 1]																														PTPRF
							PSMB3	PSMA7	0	97	1	[0 1]		POC1A	CCT7	0	200	1	[0 1]																														PPIA
							PSMB4	PSMA7	0	126	1	[0 1]		HSPE1	HSPD1	0	152	1	[0 1]																														KPNA2
							HMGA1	XRCC6	0	171	1	[1 0]		H2AFZ	KAT5	0	249	1	[1 0]																														KPNB1
							PSMB7	PSMB9	0	104	1	[1 0]		BANF1	RBBP7	0	182	1	[1 0]																														RCC2
							NONO	SMARCA4	0	171	1	[1 0]		EFNB1	NCK2	0	118	1	[1 0]																														SOX4
							SMARCD1	NONO	0	171	1	[0 1]		NFYB	DRAP1	0	117	1	[0 1]																														MLF2
							LMNA	TRIM28	0	172	1	[0 1]		COL4A1	PDGFB	0	121	1	[1 0]																														DLD
							STUB1	MYC	0	222	1	[0 1]		COL5A1	PDGFB	0	101	1	[1 0]																														HNRNPA1
							PRPF19	RBM10	0	114	1	[1 0]		EIF4G1	NCBP1	0	261	1	[1 0]																														INTS6
							YWHAG	IGF1R	0	100	1	[1 0]		CD2BP2	PPP1CA	0	223	1	[0 1]																														FANCD2
							UBA1	LARS	0	122	1	[1 0]		CREBBP	PCNA	0	246	1	[0 1]																														FANCL
							RBM5	PRPF19	0	114	1	[0 1]		PPP2CA	CCT3	0	220	1	[0 1]																														THOC2
							MYC	TAF9	0	222	1	[1 0]		PPP2CB	CCT3	0	220	1	[0 1]																														THOC3
							MAGEE1	TRIM28	0	267	1	[0 1]		PPP2CA	CCT6A	0	141	1	[0 1]																														ALYREF
							YWHAG	IRS2	0	100	1	[1 0]		PPP2CB	CCT6A	0	141	1	[0 1]																														THOC7
							IRS4	YWHAG	0	100	1	[0 1]		PPP2CA	CCT7	0	200	1	[0 1]																														CCDC97
							MDM2	TRIM28	0	267	1	[0 1]		PPP2R2C	CCT3	0	220	1	[0 1]																														FEN1
							MYC	TIAM1	0	222	1	[1 0]		PPP2CB	CCT7	0	199	1	[0 1]																														TFAP4
							PRPF19	RPA1	0	114	1	[1 0]		PPP2R2C	CCT6A	0	141	1	[0 1]																														HIST1H1C
							PRPF19	RPA2	0	112	1	[1 0]		PPP2R2C	CCT7	0	200	1	[0 1]																														CDC5L
							RPA3	PRPF19	0	114	1	[0 1]		PPP4C	CCT3	0	203	1	[0 1]																														CDKN1A
							KIAA0930	YWHAG	0	100	1	[0 1]		PPP4C	CCT6A	0	130	1	[0 1]																														H2AFX
							KIF1C	YWHAG	0	100	1	[0 1]		PPP4C	CCT7	0	182	1	[0 1]																														NOP56
							KIF23	YWHAG	0	100	1	[0 1]		CDC5L	PPP1CA	0	224	1	[0 1]																														SYVN1
							YWHAG	LARP1	0	98	1	[1 0]		PPP1CA	CDH1	0	139	1	[1 0]																														EIF4A3
							SART1	PRPF19	0	114	1	[0 1]		GAS2L1	MAPRE1	0	103	1	[0 1]																														HDAC1
							SART1	PRPF6	0	99	1	[0 1]		CDK4	PPP1CA	0	216	1	[0 1]																														CHAF1A
							MYH9	TPM4	0	147	1	[1 1]		CCDC94	PRPF19	0	111	1	[0 1]																														NPM1
							MYB	TRIM28	0	267	1	[0 1]		ISG15	HSPA8	0	312	1	[1 1]																														SKP2
							TRIP12	MYC	0	222	1	[0 1]		HSPD1	ISG15	0	132	1	[1 1]																														PCNA
							TRPC4AP	MYC	0	193	1	[0 1]		HSPD1	ISG15	0	200	1	[0 1]																														AIRE
							SF3A1	PRPF19	0	114	1	[0 1]		SET	ANP32A	0	253	1	[1 0]																														EWSR1
							SF3A2	PRPF19	0	114	1	[0 1]		PRPF19	CDC5L	0	111	1	[1 0]																														NPM1
							SF3A3	PRPF19	0	114	1	[0 1]		HIST1H1C	KPNB1	0	132	1	[1 0]																														TRIM25
							SF3B3	PRPF19	0	114	1	[0 1]		SET	APBB1	0	253	1	[1 0]																														PRPF19
							YWHAG	LUC7L2	0	100	1	[1 0]		LAMP2	HIF1A	0	111	1	[0 1]																														APEX1
							NCOR1	TRIM28	0	267	1	[0 1]		SET	APP	0	221	1	[1 1]																														MLH1
							PTMA	SET	0	186	1	[1 1]		SHC1	AP2M1	0	302	1	[0 1]																														HNRNPA1
							MAP3K2	YWHAG	0	100	1	[0 1]		CLOCK	PPP1CA	0	224	1	[0 1]																														ADRM1
							MARK2	YWHAG	0	100	1	[0 1]		HIST1H1C	LEO1	0	134	1	[1 0]																														NOP56
							NFE2L2	TRIM28	0	267	1	[0 1]		PSMD2	CDKN1A	0	158	1	[1 1]																														HMGA1
							YWHAG	MARK3	0	100	1	[1 0]		APEX1	SIRT1	0	155	1	[1 0]																														UBQLN1
							MDM4	YWHAG	0	100	1	[0 1]		PPP1CA	CNST	0	224	1	[1 0]																														ADRM1
							PTPN3	SLC1A5	0	150	1	[0 1]		DNMT1	PCNA	0	246	1	[0 1]																														AIMP2
							RPL23	RPS15A	0	174	1	[1 0]		HIF1A	MAFG	0	128	1	[1 0]																														MUC1
							NPM1	TRIM28	0	231	1	[1 1]		DTL	PCNA	0	246	1	[0 1]																														ADRM1
							USP22	MYC	0	221	1	[0 1]		FBL	NIFK	0	161	1	[1 0]																														FAF2
							USP28	MYC	0	222	1	[0 1]		EIF4G1	PABPC1	0	261	1	[1 1]																														HNRNPU
							USP37	MYC	0	222	1	[0 1]		ING1	KPNA2	0	118	1	[0 1]																														ALYREF
							NR2C1	TRIM28	0	267	1	[0 1]		PPP1CA	CSRNP2	0	224	1	[1 0]																														GOLGB1
							NR3C1	TRIM28	0	267	1	[0 1]		FBL	NOLC1	0	141	1	[1 0]																														ATF3
							NR4A1	TRIM28	0	267	1	[0 1]		CANX	RPN2	0	128	1	[0 1]																														ANAPC11
							MYC	USP7	0	222	1	[1 0]		FBL	NOP2	0	160	1	[1 0]																														UBE2C
							PRPF19	SNRNP200	0	112	1	[1 0]		NOP56	FBL	0	158	1	[0 1]																														SSSCA1
							SNRNP70	PRPF19	0	107	1	[0 1]		FBL	NOP58	0	160	1	[1 0]																														MTA2
							PRPF6	SNRNP200	0	97	1	[1 0]		HIF1A	MCM7	0	101	1	[1 0]																														HIST1H1C
							SNRPA1	PRPF19	0	114	1	[0 1]		MDM2	HIF1A	0	128	1	[0 1]																														BANF1
							SNRNP40	PRPF6	0	99	1	[0 1]		COPS2	PSMC3	0	124	1	[0 1]																														G3BP1
							PRPF19	SNRPD1	0	114	1	[1 0]		FBL	NSUN2	0	161	1	[1 0]																														PSMB1
							PRPF19	SNRPD2	0	111	1	[1 1]		DCX	PPP1CA	0	224	1	[0 1]																														TXNRD1
							PRPF6	SNRPD1	0	99	1	[1 0]		CTNNBL1	PRPF19	0	110	1	[0 1]																														TXNRD1
							PRPF19	SNW1	0	114	1	[1 0]		PCNA	ENO1	0	246	1	[1 1]																														HIST1H1C
							YWHAG	MPRIP	0	100	1	[1 0]		LGALS8	ITGA3	0	121	1	[0 1]																														TRIM28
							U2AF2	NONO	0	142	1	[0 1]		PCNA	EP300	0	246	1	[1 0]																														MCM7
							MYC	XPO1	0	222	1	[1 0]		MORF4L2	HDAC1	0	151	1	[1 0]																														HDAC1
							MYC	XRCC6	0	168	1	[1 1]		MORF4L2	HDAC2	0	177	1	[1 0]																														STRN
							YY1	MYC	0	222	1	[0 1]		FUS	NONO	0	118	1	[0 1]																														STRN3
							ZBTB17	MYC	0	222	1	[0 1]		DRAP1	POLE3	0	106	1	[1 0]																														STRN
							PAX3	TRIM28	0	267	1	[0 1]		STON2	AP2M1	0	336	1	[0 1]																														STRN3
							PINK1	TOMM20	0	137	1	[0 1]		LIG4	KDELR1	0	209	1	[0 1]																														STRN
							PFDN5	TRIM28	0	210	1	[0 1]		MORF4L2	HIST2H2BE	0	176	1	[1 0]																														STRN3
							SET	SET	0	186	1	[1 1]		KPNA2	KPNA4	0	117	1	[1 0]																														STRN
							SETBP1	SET	0	186	1	[0 1]		KPNA6	KPNA2	0	118	1	[0 1]																														STRN3
							TUBG1	PFDN2	0	131	1	[0 1]		KPNB1	KPNA2	0	110	1	[0 1]																														STRN
							PFDN2	URI1	0	131	1	[1 0]		PPIA	DNM1L	0	290	1	[1 0]																														STRN3
							PPP1CA	TRIM28	0	170	1	[1 1]		PXN	CTTN	0	115	1	[0 1]																														MCM7
							PPP1CA	TRIM28	0	97	1	[0 1]		MTA1	HIF1A	0	128	1	[0 1]																														MCMBP
							PPP1CB	TRIM28	0	264	1	[0 1]		RCC2	CORO1C	0	133	1	[1 0]																														JUN
							YWHAG	OSBPL3	0	100	1	[1 0]		SOX4	BANF1	0	172	1	[0 1]																														PA2G4
							TRIM28	PPP4C	0	226	1	[1 0]		HYPK	MLF2	0	101	1	[0 1]																														FKBP8
							YWHAG	PABPC1	0	100	1	[1 1]		FANCD2	PCNA	0	246	1	[0 1]																														VIM
							PFDN2	VBP1	0	129	1	[1 0]		FANCL	PCNA	0	246	1	[0 1]																														KLF5
							YWHAG	PAK4	0	100	1	[1 0]		NAA10	HIF1A	0	128	1	[0 1]																														HMGA1
							YWHAG	PARD3	0	100	1	[1 0]		FEN1	PCNA	0	243	1	[0 1]																														PALB2
							WDR92	PFDN2	0	131	1	[0 1]		EIF2AK2	PPP1CA	0	224	1	[0 1]																														SERPINA1
							TSSC4	PRPF6	0	98	1	[0 1]		PPP1CA	EIF2AK4	0	224	1	[1 0]																														SERPINA1
							U2AF1	PRPF19	0	114	1	[0 1]		TFAP4	APEX1	0	155	1	[0 1]																														UMPS
							YWHAG	PI4KB	0	100	1	[1 0]		FKBP8	PDCL	0	191	1	[1 0]																														PHB2
							UBE2C	PSMC2	0	117	1	[1 0]		PTGES3	DNMT3A	0	255	1	[1 0]																														GANAB
							SET	TAF1A	0	186	1	[1 0]		KIF18B	MAPRE1	0	103	1	[0 1]																														PHB2
							RAD21	UBA1	0	108	1	[0 1]		CDKN1A	SET	0	163	1	[1 1]																														RPL18A
							RAD23A	UBA1	0	109	1	[0 1]		NOP56	H1FX	0	207	1	[0 1]																														HIST2H3C
							RNF4	TRIM28	0	267	1	[0 1]		STAT1	BRCA1	0	193	1	[1 0]																														EIF6
							SET	THAP7	0	186	1	[1 0]		NPM1	H1FX	0	184	1	[1 1]																														EIF6
							STRAP	SMAD7	0	116	1	[1 0]		EIF4A3	PRPF19	0	110	1	[0 1]																														RPL34
							STRAP	SMN1	0	116	1	[1 0]		CHAF1A	SET	0	253	1	[0 1]																														RPL34
							UBE2C	RNF7	0	119	1	[1 0]		PCNA	GAPDH	0	246	1	[1 1]																														RPL37A
							PTPN3	YWHAG	0	100	1	[0 1]		B2M	TAP1	0	143	1	[1 1]																														EIF6
							SET	TP53	0	183	1	[1 0]		MORF4L2	KAT5	0	177	1	[1 0]																														EIF6
							YWHAG	RABEP1	0	100	1	[1 0]		EGLN1	PTGES3	0	255	1	[0 1]																														NDRG1
							RACGAP1	YWHAG	0	100	1	[0 1]		AIRE	TRIM28	0	232	1	[0 1]																														CTNNB1
							RAF1	YWHAG	0	100	1	[0 1]		MSN	ISG15	0	243	1	[1 1]																														CTNNB1
							SENP7	TRIM28	0	267	1	[0 1]		NPM1	HIST1H1C	0	111	1	[1 1]																														BTRC
							SET	TREX1	0	186	1	[1 0]		MX1	ISG15	0	295	1	[0 1]																														RPS15A
							STRAP	STRAP	0	116	1	[1 1]		HNRNPA1	NONO	0	114	1	[1 1]																														RPS15A
							SERTAD2	TRIM28	0	267	1	[0 1]		MLH1	KPNA2	0	118	1	[0 1]																														FLOT2
							RASSF2	YWHAG	0	100	1	[0 1]		PRPF19	EXOC7	0	111	1	[1 0]																														RPS4X
							SETDB1	TRIM28	0	267	1	[0 1]		ADRM1	UBC	0	158	1	[1 1]																														LAPTM4B
							STRAP	SZRD1	0	116	1	[1 0]		RPN2	DDOST	0	239	1	[1 1]																														RPTOR
							SIRT1	TRIM28	0	267	1	[0 1]		UBQLN1	ADRM1	0	158	1	[0 1]																														SUMO2
							YWHAG	RMDN3	0	100	1	[1 0]		ADRM1	UBQLN2	0	158	1	[1 0]																														SUMO2
							STRAP	TGFBR1	0	116	1	[1 0]		CDC5L	SNRPD2	0	243	1	[0 1]																														AUP1
							SMARCAD1	TRIM28	0	267	1	[0 1]		ADRM1	UCHL5	0	158	1	[1 0]																														HUWE1
							SAMD4A	YWHAG	0	100	1	[0 1]		FAF2	PSMD2	0	224	1	[0 1]																														HSPA5
							SAMD4B	YWHAG	0	100	1	[0 1]		OS9	HIF1A	0	109	1	[0 1]																														HNRNPA1
							SAMSN1	YWHAG	0	100	1	[0 1]		MAPRE1	MAPRE1	0	103	1	[1 1]																														GDI1
							TRIM28	STAT1	0	227	1	[1 0]		FBL	PRMT1	0	160	1	[1 0]																														GDI1
							TRIM28	STAT3	0	267	1	[1 0]		MTA2	KPNA2	0	110	1	[0 1]																														GDI2
							YWHAG	SH3BP4	0	100	1	[1 0]		AP2M1	TUBB	0	335	1	[1 1]																														GDI2
							YWHAG	SON	0	100	1	[1 0]		HIST1H1C	PAF1	0	130	1	[1 0]																														PFN2
							TOMM20	TOMM22	0	117	1	[1 0]		BANF1	TMPO	0	182	1	[1 0]																														APEX1
							TOMM40	TOMM20	0	135	1	[0 1]		TAP1	CALR	0	143	1	[1 1]																														APLF
							TPM1	TPM4	0	153	1	[0 1]		CALR	TAPBP	0	151	1	[1 1]																														ATP1A1
							SSH1	YWHAG	0	100	1	[0 1]		G3BP1	PPIA	0	291	1	[0 1]																														LMNA
							TRIM28	TP53	0	262	1	[1 0]		TXNRD1	APEX1	0	134	1	[0 1]																														LMNA
							TRIM28	TRIM28	0	267	1	[1 1]		JUN	NFE2L1	0	112	1	[1 1]																														NUP153
							UBC	TRIM28	0	255	1	[1 1]		HIST1H1C	PARP1	0	133	1	[1 0]																														EFTUD2
							TRIM28	UBE2I	0	267	1	[1 0]		HDAC1	PCNA	0	218	1	[0 1]																														NUP50
							URI1	TRIM28	0	267	1	[0 1]		TRIM28	ATM	0	232	1	[1 0]																														MRPL3
							YWHAG	TJP2	0	100	1	[1 0]		AP2M1	UBC	0	331	1	[1 1]																														MRPL3
							UBA1	UBC	0	121	1	[1 1]		STRN	CCT3	0	220	1	[0 1]																														MAFG
							UBA1	UBE2D1	0	122	1	[1 0]		STRN3	CCT3	0	220	1	[0 1]																														AUP1
							UBA1	UBE2D2	0	122	1	[1 0]		STRN	CCT6A	0	141	1	[0 1]																														ELAVL1
							UBA1	UBE2D3	0	122	1	[1 0]		STRN3	CCT6A	0	141	1	[0 1]																														MRPL28
							UBA1	UBE2E1	0	122	1	[1 0]		STRN	CCT7	0	200	1	[0 1]																														MRPL3
							UBA1	UBE2E2	0	122	1	[1 0]		CTTN	SHANK2	0	118	1	[1 0]																														MRPL39
							UBA1	UBE2E3	0	122	1	[1 0]		STRN3	CCT7	0	200	1	[0 1]																														MRPL4
							UBA1	UBE2G2	0	122	1	[1 0]		FKBP8	PSMA1	0	190	1	[1 0]																														MRPL41
							UBA1	UBE2K	0	122	1	[1 0]		CLNS1A	SNRPD2	0	243	1	[0 1]																														MRPL42
							UBA1	UBE2L3	0	122	1	[1 0]		SIRT1	CTTN	0	118	1	[0 1]																														MRPL50
							UBE2C	UBE2C	0	119	1	[1 1]		FKBP8	PSMC1	0	191	1	[1 0]																														CSDE1
							UBA1	UBE2N	0	122	1	[1 0]		FKBP8	PSMD2	0	135	1	[1 1]																														CBX1
							UBA1	UBE2W	0	122	1	[1 0]		PTGES3	FKBP4	0	213	1	[1 0]																														ILF3
							UBTD2	UBA1	0	122	1	[0 1]		PTGES3	FKBP5	0	253	1	[1 0]																														CBX3
							ZBTB1	TRIM28	0	267	1	[0 1]		HIST2H3C	PCNA	0	246	1	[0 1]																														TRIM28
							TRIM28	ZNF10	0	267	1	[1 0]		FKBP8	PTGES3	0	155	1	[1 1]																														MRPL37
							ZNF197	TRIM28	0	267	1	[0 1]		GANAB	PRKCSH	0	174	1	[1 0]																														RAB1A
							ZNF274	TRIM28	0	267	1	[0 1]		TP63	BRCA1	0	149	1	[1 0]																														MRPL9
							ZNF382	TRIM28	0	267	1	[0 1]		BTRC	TP63	0	149	1	[0 1]																														MRPL4
							ZNF689	TRIM28	0	267	1	[0 1]		LAPTM4B	NEDD4	0	108	1	[1 0]																														MRPL41
							USP37	YWHAG	0	100	1	[0 1]		RPTOR	EIF4EBP1	0	145	1	[0 1]																														MRPL50
							YWHAG	YAP1	0	99	1	[1 0]		AKAP13	YWHAG	0	230	1	[0 1]																														BAX
							YWHAB	YWHAG	0	100	1	[1 1]		CCT3	TCP1	0	194	1	[1 0]																														MAPK7
							YWHAG	YWHAE	0	99	1	[1 1]		CCT6A	TCP1	0	117	1	[1 0]																														TP53
							YWHAQ	YWHAG	0	98	1	[1 1]		CCT7	TCP1	0	175	1	[1 0]																														VDAC1
							YWHAZ	YWHAG	0	99	1	[1 1]		HUS1	PCNA	0	246	1	[0 1]																														CCT5
														HUWE1	PCNA	0	246	1	[0 1]																														TP53
														HSPA5	PDIA6	0	101	1	[1 1]																														TP53
														HIF1A	PKM	0	127	1	[1 1]																														HMGA1
														MAPRE1	MTUS2	0	103	1	[1 0]																														TP53
														TK1	CCDC90B	0	140	1	[1 0]																														ERLEC1
														MMS19	MLF2	0	101	1	[0 1]																														KCTD13
														PLD1	HIF1A	0	128	1	[0 1]																														HIST1H1C
														PLD2	HIF1A	0	128	1	[0 1]																														HNRNPA1
														EFNB1	SDCBP	0	115	1	[1 0]																														KLF5
														PPP1CA	GSK3B	0	224	1	[1 0]																														CCNB1
														YWHAG	ANKS1A	0	230	1	[1 0]																														TRIM25
														APEX1	XRCC1	0	155	1	[1 0]																														CDKN2A
														ING1	PCNA	0	246	1	[0 1]																														SUMO2
														MORF4L1	MORF4L2	0	175	1	[0 1]																														PRMT6
														PPP1CA	GYS1	0	224	1	[1 0]																														XRCC5
														ATP1A1	VDAC1	0	131	1	[1 1]																														XRCC5
														NAV1	MAPRE1	0	103	1	[0 1]																														SGTA
														LMNA	NONO	0	105	1	[1 1]																														HNRNPA1
														NUP153	KPNA2	0	118	1	[0 1]																														CDKN2A
														YWHAG	APP	0	212	1	[1 1]																														MIF
														NUP50	KPNA2	0	118	1	[0 1]																														PSIP1
														YWHAG	ARAF	0	230	1	[1 0]																														HIST1H1C
														HIST1H1C	POLR2A	0	128	1	[1 0]																														HNRNPUL1
														HDAC1	PPP1CA	0	199	1	[0 1]																														TRIM28
														STAT1	CREBBP	0	193	1	[1 0]																														TUBA1B
														DDX23	SNRPD2	0	243	1	[0 1]																														TUBG1
														ELAVL1	SET	0	253	1	[0 1]																														TUBG1
														EIF4G1	SF3A3	0	261	1	[1 0]																														TUBG1
														FBL	RPL11	0	162	1	[1 1]																														TUBG1
														FBL	RPL18A	0	152	1	[1 1]																														TUBG1
														CBX1	TRIM28	0	225	1	[0 1]																														TRIM29
														CBX3	TRIM28	0	221	1	[0 1]																														TMED10
														TRIM28	CBX5	0	232	1	[1 0]																														DLST
														BAX	VDAC1	0	137	1	[0 1]																														HMGA1
														VDAC1	BCL2L1	0	133	1	[1 0]																														PCNA
														FBXO6	RPN1	0	281	1	[0 1]																														UBC
														KCTD13	PCNA	0	246	1	[0 1]																														UBC
														RPS5	FBL	0	162	1	[1 1]																														CHD3
														FBL	RPS7	0	120	1	[1 1]																														UBA1
														HNRNPA1	PPIA	0	235	1	[1 1]																														CAPN1
														CCNB1	TRIM28	0	219	1	[0 1]																														HSD17B10
														FBL	RRS1	0	161	1	[1 0]																														PSMB7
														SLBP	EIF4G1	0	257	1	[0 1]																														PUF60
														DDOST	SSR3	0	222	1	[1 0]																														ORC3
														DDOST	SSR4	0	239	1	[1 0]																														EZR
														HIST1H1C	PRKDC	0	131	1	[1 0]																														PARK7
														TRIM25	CCT3	0	220	1	[0 1]																														HIST1H1C
														PSMA7	HIF1A	0	116	1	[1 1]																														SNRPC
														PPP1CA	HSPA8	0	220	1	[1 1]																														RALY
														YWHAG	BAIAP2	0	230	1	[1 0]																														NDUFB11
														STT3B	DDOST	0	242	1	[0 1]																														NDUFB11
														HNRNPA1	PRPF19	0	107	1	[1 1]																														NDUFB11
														TRIM28	CEBPB	0	212	1	[1 0]																														ISY1
														TUBA1B	CCT2	0	225	1	[1 0]																														NDUFAF1
														TUBA1B	CCT6A	0	111	1	[1 1]																														NDUFS6
														TUBA1B	CCT6A	0	143	1	[1 0]																														NDUFS6
														TK1	COPS6	0	131	1	[1 0]																														NDUFS6
														IKBKB	PPP1CA	0	224	1	[0 1]																														NDUFS6
														TUBG1	CCT3	0	220	1	[0 1]																														NDUFB8
														TUBG1	CCT6A	0	141	1	[0 1]																														MYC
														TUBG1	CCT7	0	200	1	[0 1]																														NDUFB11
														HIST1H1C	PUF60	0	128	1	[1 0]																														NDUFS5
														DLST	STOML2	0	112	1	[0 1]																														NDUFS3
														OFD1	MAPRE1	0	103	1	[0 1]																														VCP
														BRAF	YWHAG	0	230	1	[0 1]																														NDUFS6
														PCNA	LIG1	0	246	1	[1 0]																														NDUFS4
														EFNB1	SORBS1	0	118	1	[1 0]																														NDUFS5
														CHD3	TRIM28	0	229	1	[0 1]																														GAPDH
														UBC	CCT3	0	217	1	[1 1]																														NDUFS6
														UBC	CCT6A	0	141	1	[1 1]																														NDUFS6
														PSMB7	HUWE1	0	233	1	[1 0]																														NCOR2
														DTX3L	STAT1	0	187	1	[0 1]																														HNRNPC
														HSF1	PTGES3	0	254	1	[0 1]																														HNRNPU
														PTGES3	HSP90AB1	0	255	1	[1 1]																														PCNA
														MAPRE1	PAFAH1B1	0	103	1	[1 0]																														CDH1
														HIF1A	RB1	0	128	1	[1 0]																														MDM2
														LAPTM4B	PIP5K1C	0	108	1	[1 0]																														JKAMP
														ISG15	PRDX1	0	322	1	[1 1]																														HNRNPU
														CHORDC1	TUBA1B	0	254	1	[0 1]																														SUMO2
														HIST1H1C	RBM39	0	132	1	[1 0]																														CCDC8
														EIF2AK2	STAT1	0	193	1	[0 1]																														EP300
														ISY1	PRPF19	0	111	1	[0 1]																														TP63
														TAF9	DRAP1	0	117	1	[0 1]																														H2AFZ
														DRAP1	TAF9B	0	117	1	[1 0]																														NEDD4L
														GAPDH	SET	0	253	1	[1 1]																														LIG4
														PPP1CA	KIF18A	0	224	1	[1 0]																														KNSTRN
														PCNA	MCL1	0	193	1	[1 1]																														NONO
														ISG15	PTBP1	0	311	1	[1 0]																														PARK7
														DRAP1	TBP	0	117	1	[1 0]																														RPL18
														MDM2	PCNA	0	246	1	[0 1]																														HNRNPU
														IRS4	PTGES3	0	255	1	[0 1]																														HNRNPU
														STAT1	EP300	0	193	1	[1 0]																														HNRNPU
														JKAMP	PSMC3	0	124	1	[0 1]																														HNRNPU
														RNF146	HIST1H1C	0	134	1	[0 1]																														HNRNPU
														FBL	SMN1	0	162	1	[1 0]																														HNRNPU
														TRIM15	CTTN	0	118	1	[0 1]																														COX5A
														TP63	DAXX	0	149	1	[1 0]																														HNRNPU
														PALB2	MORF4L2	0	177	1	[0 1]																														HNRNPU
														PTGES3	KAT2A	0	255	1	[1 0]																														RPS25
														H2AFZ	RUVBL1	0	249	1	[1 0]																														RPS29
														H2AFZ	RUVBL2	0	248	1	[1 0]																														HNRNPU
														LIG4	PPIA	0	291	1	[0 1]																														HNRNPU
														CDC25B	YWHAG	0	204	1	[0 1]																														HNRNPU
														KNSTRN	PRPF19	0	111	1	[0 1]																														RPS6
														RBM3	ILF2	0	177	1	[0 1]																														PCNA
														CDC25C	YWHAG	0	230	1	[0 1]																														CHAF1A
														LMTK2	PPP1CA	0	224	1	[0 1]																														CHD1L
														YWHAG	CDK11B	0	230	1	[1 0]																														HNRNPU
														PPP1CA	LRRC1	0	224	1	[1 0]																														GNA11
														NONO	NONO	0	118	1	[1 1]																														TXNIP
														PTHLH	KPNB1	0	111	1	[1 0]																														COX4I1
														PCNA	MSH2	0	246	1	[1 0]																														HSD17B10
														PCNA	MSH6	0	246	1	[1 0]																														CYC1
														RPN1	HSPA5	0	276	1	[1 1]																														HIST1H3A
														PHF12	MORF4L2	0	177	1	[0 1]																														TRIM28
														COX4I1	VDAC1	0	115	1	[0 1]																														COIL
														TRIM28	DNMT1	0	232	1	[1 0]																														RECQL
														GEMIN5	SNRPD2	0	243	1	[0 1]																														TJP1
														MAPRE1	PPP1R13L	0	102	1	[1 0]																														KPNA2
														CYC1	UQCRB	0	181	1	[1 0]																														PARK7
														SLIT2	GPC1	0	122	1	[0 1]																														PARK7
														HIST1H3A	SET	0	253	1	[0 1]																														TRIM25
														FBL	TAF9	0	162	1	[1 0]																														MDM2
														MAPRE1	PRKACA	0	103	1	[1 0]																														TP63
														TRIM28	E2F1	0	228	1	[1 0]																														MDM2
														MAPRE1	PRKACB	0	103	1	[1 0]																														MDM4
														RECQL	KPNA2	0	118	1	[0 1]																														MDM2
														WASL	CTTN	0	118	1	[0 1]																														FBXO6
														KPNA2	RELA	0	118	1	[1 0]																														GEMIN2
														EIF4G1	TRAF2	0	261	1	[1 0]																														GEMIN5
														PPP1CA	MKI67	0	224	1	[1 0]																														STRAP
														TP63	EP300	0	149	1	[1 0]																														CUL7
														VAPB	DDOST	0	243	1	[0 1]																														YWHAZ
														VDAC1	DDOST	0	106	1	[1 1]																														SIRT3
														VDAC1	DDOST	0	137	1	[0 1]																														MCM7
														DDOST	VDAC2	0	240	1	[1 0]																														OTUD7B
														YWHAG	CRTC2	0	230	1	[1 0]																														KLF5
														MDM2	PSMC3	0	124	1	[0 1]																														DHX9
														MDM2	PSMD2	0	224	1	[0 1]																														PARK7
														MDM4	PSMD2	0	224	1	[0 1]																														SART3
														HIF1A	SMAD3	0	128	1	[1 0]																														FN1
														SIRT3	HSPD1	0	188	1	[0 1]																														SNW1
														MST1R	PPP1CA	0	224	1	[0 1]																														HMGA1
														SERPINB5	ISG15	0	212	1	[1 1]																														MYC
														SERPINB5	ISG15	0	120	1	[0 1]																														MYC
														SP1	HIF1A	0	128	1	[0 1]																														PARP1
														USP10	EIF4G1	0	261	1	[0 1]																														PARPBP
														TK1	GAPDH	0	140	1	[1 1]																														TRIM28
														SART3	KPNA2	0	118	1	[0 1]																														KLF5
														TRIM28	FES	0	232	1	[1 0]																														KLF5
														HIF1A	STAT3	0	122	1	[1 0]																														KMT2A
														PDIA4	P4HB	0	216	1	[1 1]																														SRPK1
														PARP1	PCNA	0	241	1	[0 1]																														FUS
														PARPBP	PCNA	0	246	1	[0 1]																														PRKCD
														KLF5	SET	0	138	1	[1 1]																														PCNA
														KLF5	SET	0	115	1	[0 1]																														PTPRF
														STUB1	HIF1A	0	128	1	[0 1]																														SGK1
														FUS	TP63	0	149	1	[0 1]																														NEDD4
														KMT2A	SET	0	253	1	[0 1]																														EHF
														MORF4L2	RBBP7	0	177	1	[1 0]																														PCNA
														PCNA	PCNA	0	246	1	[1 1]																														NR4A1
														YWHAG	EDC3	0	230	1	[1 0]																														SYNCRIP
														PPP1CA	NONO	0	129	1	[1 0]																														PIDD1
														SGK1	KPNA2	0	108	1	[0 1]																														TRIM29
														HIST1H1C	SUZ12	0	134	1	[1 0]																														PFDN1
														GORASP2	TMED2	0	125	1	[0 1]																														PFDN5
														FKBPL	TUBA1B	0	254	1	[0 1]																														PFDN5
														PCNA	PGAM1	0	244	1	[1 0]																														PFDN6
														PCNA	PGK1	0	209	1	[1 1]																														SYNCRIP
														PIDD1	PCNA	0	246	1	[0 1]																														PSPC1
														STAT1	IGBP1	0	193	1	[1 0]																														TFRC
														NUP153	PPP1CA	0	224	1	[0 1]																														NPM1
														YWHAG	EPB41L2	0	230	1	[1 0]																														KLF5
														SQSTM1	ISG15	0	322	1	[0 1]																														PHB2
														YWHAG	ERC1	0	230	1	[1 0]																														UBA1
														PSPC1	NONO	0	118	1	[0 1]																														IRAK1
														IRF1	STAT1	0	192	1	[0 1]																														KLF5
														TRIM25	GPC1	0	122	1	[0 1]																														GPI
														PMS2	PCNA	0	246	1	[0 1]																														PMS2
														JAK1	STAT1	0	192	1	[0 1]																														POLA1
														STAT1	JAK2	0	193	1	[1 0]																														POLB
														FBL	WDR36	0	162	1	[1 0]																														POLD1
														POLA1	PCNA	0	246	1	[0 1]																														POLD2
														POLB	PCNA	0	246	1	[0 1]																														POLD3
														POLD1	PCNA	0	246	1	[0 1]																														POLH
														POLD2	PCNA	0	233	1	[0 1]																														MDH2
														POLD3	PCNA	0	246	1	[0 1]																														MDH2
														POLH	PCNA	0	246	1	[0 1]																														MCM9
														POLI	PCNA	0	246	1	[0 1]																														PRDX5
														MORF4L2	RUVBL1	0	177	1	[1 0]																														PAAF1
														MORF4L2	RUVBL2	0	176	1	[1 0]																														PAAF1
														MDH2	SERPINH1	0	104	1	[0 1]																														EIF6
														FAM53C	YWHAG	0	230	1	[0 1]																														PAAF1
														HDAC1	TRIM28	0	204	1	[0 1]																														NCL
														HDAC10	TRIM28	0	232	1	[0 1]																														RAB25
														PPP1CA	PEAK1	0	224	1	[1 0]																														RPL28
														TRAF6	HIF1A	0	128	1	[0 1]																														HDAC1
														KPNA1	STAT1	0	193	1	[0 1]																														HDAC10
														TRIM25	HIST1H1C	0	134	1	[0 1]																														HDAC9
														LSM2	SNRPD2	0	233	1	[0 1]																														TRIM25
														SNRPD2	LSM6	0	243	1	[1 0]																														TOP1
														NCL	RPS23	0	111	1	[1 0]																														RNF43
														LUC7L2	SNRPD2	0	243	1	[0 1]																														TP63
														HNRNPK	TP63	0	145	1	[1 1]																														HNRNPK
														YWHAG	FRMD6	0	229	1	[1 0]																														TOMM40
														PIH1D1	PPP1CA	0	224	1	[0 1]																														TAF10
														TUBA1B	HDAC6	0	254	1	[1 0]																														TRIM25
														RNF43	NONO	0	118	1	[0 1]																														TRIM25
														TAF10	KPNA2	0	118	1	[0 1]																														PHB2
														YWHAG	GBF1	0	230	1	[1 0]																														RAD18
														HTRA2	TRIM28	0	232	1	[0 1]																														RAD21
														TBPL2	KPNA2	0	118	1	[0 1]																														PLRG1
														UBXN7	HIF1A	0	128	1	[0 1]																														HTRA2
														POLR2E	PPP1CA	0	221	1	[0 1]																														PCNA
														RAD18	PCNA	0	246	1	[0 1]																														IKBKG
														RAD21	PCNA	0	214	1	[0 1]																														REV1
														PLRG1	PRPF19	0	111	1	[0 1]																														HNRNPC
														ITCH	TP63	0	148	1	[0 1]																														TUBG1
														PCNA	RBBP8	0	246	1	[1 0]																														RFC1
														TUBG1	HSPD1	0	188	1	[0 1]																														ITCH
														PPP1CB	PPP1CA	0	189	1	[0 1]																														PCNA
														PPP1CC	PPP1CA	0	224	1	[0 1]																														RFC3
														PPP1R10	PPP1CA	0	224	1	[0 1]																														PCNA
														PPP1CA	PPP1R11	0	224	1	[1 0]																														RFC5
														PPP1R13B	PPP1CA	0	224	1	[0 1]																														PSMA1
														PPP1CA	PPP1R13L	0	223	1	[1 0]																														POMP
														PPP1CA	PPP1R15A	0	203	1	[1 0]																														POMP
														PPP1CA	PPP1R37	0	224	1	[1 0]																														POMP
														USP20	HIF1A	0	128	1	[0 1]																														POMP
														PPP1CA	PPP1R3D	0	224	1	[1 0]																														POMP
														PPP1R7	PPP1CA	0	224	1	[0 1]																														POMP
														PPP1CA	PPP1R8	0	224	1	[1 0]																														HSD17B10
														PPP1CA	PPP1R9A	0	224	1	[1 0]																														POMP
														PPP1CA	PPP1R9B	0	224	1	[1 0]																														POMP
														PPP1CA	PPP2R5C	0	224	1	[1 0]																														POMP
														MAVS	STAT1	0	193	1	[0 1]																														PRDX2
														IRF1	TRIM28	0	231	1	[0 1]																														POMP
														IRF7	TRIM28	0	224	1	[0 1]																														PRDX1
														UBC	HSPD1	0	186	1	[1 1]																														PRDX2
														STAT1	MCM5	0	192	1	[1 0]																														PRDX5
														REV1	PCNA	0	246	1	[0 1]																														UBQLN2
														RFC1	PCNA	0	246	1	[0 1]																														PRDX2
														PCNA	RFC2	0	246	1	[1 0]																														PRDX4
														RFC3	PCNA	0	246	1	[0 1]																														IRF1
														PCNA	RFC4	0	246	1	[1 0]																														UBC
														RFC5	PCNA	0	246	1	[0 1]																														PSMG2
														RPN1	OS9	0	235	1	[1 0]																														IRF7
														POMP	PSMB6	0	114	1	[0 1]																														NONO
														POMP	PSMB7	0	146	1	[0 1]																														H2AFX
														HIST1H1C	WDR12	0	134	1	[1 0]																														PTPRF
														NONO	SFPQ	0	111	1	[1 0]																														PRPF19
														RNF8	PCNA	0	246	1	[0 1]																														PRPF19
														YWHAG	HDAC4	0	230	1	[1 0]																														TRIM29
														HDAC5	YWHAG	0	230	1	[0 1]																														PRPF19
														SET	NR3C1	0	253	1	[1 0]																														PRPF8
														PCNA	RPA1	0	245	1	[1 0]																														PCNA
														TXNRD1	ISG15	0	314	1	[0 1]																														HIST1H1C
														UBA7	ISG15	0	332	1	[0 1]																														SET
														HIST1H1C	YBX1	0	133	1	[1 1]																														STIP1
														STUB1	MLF2	0	101	1	[0 1]																														HMG20B
														PRPF19	PRPF19	0	111	1	[1 1]																														STUB1
														PRPF19	PRPF3	0	111	1	[1 0]																														PSMB1
														PRPF19	PRPF4	0	109	1	[1 0]																														PSMB1
														PRPF8	PRPF19	0	107	1	[0 1]																														PSMB1
														PPP5C	PTGES3	0	255	1	[0 1]																														TXNRD1
														UBE2N	ISG15	0	332	1	[0 1]																														PSMB1
														HIST1H3A	YWHAG	0	230	1	[0 1]																														PSMA1
														PSMB4	PRPF19	0	106	1	[1 1]																														PSMB1
														PSMA1	PSMB6	0	188	1	[0 1]																														PSMB6
														PSMB6	PSMA2	0	189	1	[1 0]																														PSMB7
														PSMB7	PSMA1	0	232	1	[1 0]																														PSMB1
														PSMB7	PSMA2	0	233	1	[1 0]																														PSMB7
														PSMB6	PSMA3	0	186	1	[1 0]																														PSMB6
														PSMA1	PSMB8	0	104	1	[0 1]																														PSMB1
														PSMB8	PSMA2	0	104	1	[1 0]																														PSMB7
														PSMB7	PSMA3	0	230	1	[1 0]																														PSMB6
														PSMB6	PSMA4	0	187	1	[1 0]																														PSMB6
														PSMB8	PSMA3	0	103	1	[1 0]																														PSMB7
														PSMB6	PSMA5	0	189	1	[1 0]																														PSMB6
														PSMB7	PSMA4	0	231	1	[1 0]																														PSMB7
														PSMB6	PSMA6	0	189	1	[1 0]																														PSMB1
														PSMB7	PSMA5	0	233	1	[1 0]																														PSMC3
														PSMB8	PSMA4	0	102	1	[1 0]																														PSMB1
														PSMA7	PSMB6	0	186	1	[1 1]																														PSMA7
														PSMB7	PSMA6	0	233	1	[1 0]																														PSMB7
														PSMB8	PSMA5	0	104	1	[1 0]																														PSMC4
														PSMC3	PSMA1	0	123	1	[1 0]																														PSMA2
														PSMB7	PSMA7	0	225	1	[1 1]																														PSMB7
														PSMB3	PSMB4	0	270	1	[1 1]																														PSMB1
														PSMA6	PSMB8	0	104	1	[0 1]																														PSMB1
														PSMB2	PSMB6	0	185	1	[0 1]																														PSMA2
														PSMA2	PSMC3	0	124	1	[0 1]																														PSMA3
														PSMB6	PSMB3	0	183	1	[1 1]																														PSMB1
														PSMB2	PSMB7	0	228	1	[0 1]																														PSMB2
														PSMA3	PSMC3	0	121	1	[0 1]																														PSMA3
														PSMB7	PSMB3	0	212	1	[1 1]																														PSMB6
														PSMB4	PSMB6	0	178	1	[1 1]																														PSMC4
														PSMB7	PSMB4	0	205	1	[1 1]																														PSMB8
														PSMA5	PSMC3	0	124	1	[0 1]																														PSMB2
														PSMB7	PSMB6	0	147	1	[1 1]																														PSMA5
														PSMA6	PSMC3	0	124	1	[0 1]																														PSMB7
														PSMA7	PSMC3	0	121	1	[1 1]																														PSMB1
														PSMB8	PSMB6	0	119	1	[0 1]																														PSMA6
														PSMC3	PSMB2	0	119	1	[1 0]																														PSMA5
														YWHAQ	HNRNPA1	0	121	1	[1 0]																														PSMB7
														PSMB8	PSMB7	0	144	1	[0 1]																														PSMA7
														PSMB3	PSMC3	0	121	1	[1 1]																														PSMC4
														PSMB6	PSMC1	0	189	1	[1 0]																														PSMB1
														PSMB7	PSMB9	0	202	1	[1 0]																														PSMA7
														PSMC3	PSMB4	0	119	1	[1 1]																														PSMB1
														PSMB6	PSMC2	0	183	1	[1 0]																														PSMB1
														PSMC1	PSMB7	0	233	1	[0 1]																														PSMB8
														PSMB7	PSMC2	0	226	1	[1 0]																														PSMB6
														PSMC1	PSMB8	0	104	1	[0 1]																														PSMB1
														PSMA1	PSMD2	0	223	1	[0 1]																														PSMC3
														PSMB7	PSMC3	0	108	1	[1 1]																														PSMB8
														PSMB7	PSMC3	0	125	1	[1 0]																														PSMB3
														PSMB6	PSMC4	0	170	1	[1 0]																														PSMB1
														PSMA2	PSMD2	0	224	1	[0 1]																														PSMC4
														PSMB6	PSMC5	0	184	1	[1 0]																														PSMB6
														PSMB7	PSMC4	0	213	1	[1 0]																														PSMC1
														PSMA3	PSMD2	0	223	1	[0 1]																														PSMA1
														PSMB7	PSMC5	0	228	1	[1 0]																														PSMB3
														PSMA4	PSMD2	0	223	1	[0 1]																														PSMB1
														PSMC6	PSMB6	0	189	1	[0 1]																														PSMB7
														PSMB6	PSMD1	0	188	1	[1 0]																														PSMA2
														PSMB7	PSMC6	0	233	1	[1 0]																														PSMB7
														PSMB8	PSMC5	0	103	1	[1 0]																														PSMB1
														PSMC3	PSMC1	0	124	1	[1 0]																														PSMB6
														PSMA5	PSMD2	0	224	1	[0 1]																														PSMA1
														PSMB7	PSMD1	0	232	1	[1 0]																														PSMA3
														PSMC3	PSMC2	0	117	1	[1 0]																														NF2
														PSMA6	PSMD2	0	224	1	[0 1]																														PSMB6
														PSMA7	PSMD2	0	214	1	[1 1]																														PSMB7
														PSMC3	PSMC3	0	124	1	[1 1]																														PSMC3
														PSMB6	PSMD12	0	189	1	[1 0]																														PSMA2
														PSMB7	PSMD11	0	233	1	[1 0]																														PSMA4
														PSMC3	PSMC4	0	110	1	[1 0]																														RPAP3
														PSMB2	PSMD2	0	219	1	[0 1]																														PSMB1
														PSMB3	PSMD2	0	187	1	[1 1]																														PSMB7
														PSMB7	PSMD12	0	233	1	[1 0]																														PSMC3
														PSMB6	PSMD13	0	181	1	[1 0]																														PSMA5
														PSMC3	PSMC5	0	119	1	[1 0]																														PSMC6
														PSMB4	PSMD2	0	187	1	[1 1]																														PSMB1
														PSMB6	PSMD14	0	189	1	[1 0]																														PSMB6
														PSMB7	PSMD13	0	225	1	[1 0]																														PSMB7
														PSMC3	PSMC6	0	124	1	[1 0]																														PSMC3
														PSMB6	PSMD2	0	125	1	[1 1]																														PSMA4
														PSMB7	PSMD14	0	233	1	[1 0]																														PSMA6
														PSMD1	PSMC3	0	123	1	[0 1]																														PSMC1
														PSMB7	PSMD2	0	152	1	[1 1]																														PSMA7
														PSMB6	PSMD3	0	182	1	[1 0]																														PSMC3
														PSMC3	PSMD10	0	124	1	[1 0]																														PSMD8
														PSMB6	PSMD4	0	156	1	[1 0]																														PSMB1
														PSMB7	PSMD3	0	228	1	[1 0]																														PSMB7
														PSMC3	PSMD11	0	124	1	[1 0]																														PSMA5
														PSMB7	PSMD4	0	194	1	[1 0]																														PSMC2
														PSMC3	PSMD12	0	124	1	[1 0]																														PSMB1
														PSMB6	PSMD6	0	189	1	[1 0]																														PSMB6
														PSMC1	PSMD2	0	224	1	[0 1]																														PSMA2
														PSMD13	PSMC3	0	116	1	[0 1]																														PSMA6
														PSMB7	PSMD6	0	233	1	[1 0]																														PSMA7
														PSMB6	PSMD7	0	184	1	[1 0]																														PSMB7
														PSMC2	PSMD2	0	216	1	[0 1]																														PSMB6
														PSMD14	PSMC3	0	124	1	[0 1]																														PSMC3
														PSMB3	PSME1	0	253	1	[1 1]																														PSMA3
														PSMB7	PSMD7	0	228	1	[1 0]																														PSMB2
														PSMB6	PSMD8	0	164	1	[1 0]																														PSMB3
														PSMC3	PSMD2	0	131	1	[0 1]																														HIST1H1C
														PSMD3	PSMC3	0	120	1	[0 1]																														PSMB1
														PSMC4	PSMD2	0	205	1	[0 1]																														PSMB6
														PSMC5	PSMD2	0	220	1	[0 1]																														PSMB7
														PSMB7	PSME1	0	197	1	[1 1]																														PSMC3
														PPP1CA	RANBP9	0	223	1	[1 0]																														PSMC4
														PSMC6	PSMD2	0	224	1	[0 1]																														PSMA4
														PSMD5	PSMC3	0	124	1	[0 1]																														PSMB6
														PSMD1	PSMD2	0	223	1	[0 1]																														PSMB1
														PSMD6	PSMC3	0	124	1	[0 1]																														PSMB7
														PSMD10	PSMD2	0	224	1	[0 1]																														PSMA5
														PSMD7	PSMC3	0	121	1	[0 1]																														PSMB2
														PSMC3	PSMD8	0	103	1	[1 0]																														PSMB6
														PSMD11	PSMD2	0	224	1	[0 1]																														PSMD1
														PSMC3	PSMD9	0	124	1	[1 0]																														PSMC6
														PSMD12	PSMD2	0	224	1	[0 1]																														PSMB3
														OS9	SERPINH1	0	124	1	[0 1]																														PSMB7
														PSMD13	PSMD2	0	217	1	[0 1]																														PSMB6
														PSMD14	PSMD2	0	224	1	[0 1]																														PSMC3
														PSMD3	PSMD2	0	218	1	[0 1]																														PSMA6
														PSMD4	PSMD2	0	196	1	[0 1]																														PSMB7
														PSMD5	PSMD2	0	224	1	[0 1]																														PSMD1
														PSMD6	PSMD2	0	224	1	[0 1]																														PSMB1
														PSMD7	PSMD2	0	218	1	[0 1]																														PSMB6
														PSMD8	PSMD2	0	202	1	[0 1]																														PSMB7
														PPIA	RB1	0	290	1	[1 0]																														PSMC3
														RASSF8	PPP1CA	0	224	1	[0 1]																														PSMD10
														PPP1CA	RB1	0	223	1	[1 0]																														PSMB7
														NONO	SMARCA4	0	118	1	[1 0]																														PSMC1
														SMARCD1	NONO	0	118	1	[0 1]																														PSMD12
														LMNA	TRIM28	0	198	1	[1 1]																														PSMD13
														PTGES3	PTGES3	0	255	1	[1 1]																														PSMB6
														YWHAG	IGF1R	0	230	1	[1 0]																														PSMC2
														PSMB7	RAD23B	0	184	1	[1 0]																														PSMD14
														PPP1CA	RIF1	0	224	1	[1 0]																														PSMD13
														RAD23A	PSMD2	0	186	1	[0 1]																														PSMB1
														PSMD2	RAD23B	0	179	1	[1 0]																														PSMB3
														PRPF19	RBM10	0	111	1	[1 0]																														PSMC3
														RBM5	PRPF19	0	111	1	[0 1]																														PSMB7
														YWHAG	IRS2	0	230	1	[1 0]																														PSMB6
														IRS4	YWHAG	0	230	1	[0 1]																														PSMC1
														MDM2	TP63	0	149	1	[0 1]																														PSMC3
														RPAP3	PPP1CA	0	224	1	[0 1]																														PSMD14
														MDM2	TRIM28	0	232	1	[0 1]																														PSMC4
														NR1H3	STAT1	0	193	1	[0 1]																														PSMB7
														MAPRE1	TUBB	0	103	1	[1 1]																														PSMD3
														RRP1B	PPP1CA	0	224	1	[0 1]																														PSMC4
														PRPF19	RPA1	0	110	1	[1 0]																														PSMB3
														PRPF19	RPA2	0	106	1	[1 0]																														PSMB1
														RPA3	PRPF19	0	111	1	[0 1]																														PSMC5
														KIAA0930	YWHAG	0	230	1	[0 1]																														PSMB8
														KIF1C	YWHAG	0	228	1	[0 1]																														PSMC6
														KIF23	YWHAG	0	230	1	[0 1]																														PSMD5
														YWHAG	KIF5B	0	226	1	[1 0]																														PSMB7
														SMARCAD1	PCNA	0	246	1	[0 1]																														PSMD8
														LIG4	WARS	0	146	1	[0 1]																														PSMC5
														YWHAG	LARP1	0	228	1	[1 0]																														PSMD1
														SART1	PRPF19	0	110	1	[0 1]																														PSMD6
														MAPK3	VDAC1	0	137	1	[0 1]																														PSMD5
														PPP1CA	SFPQ	0	218	1	[1 0]																														TRIM25
														PPP1CA	SFRP1	0	218	1	[1 0]																														PSMD8
														MYB	TRIM28	0	232	1	[0 1]																														PSMC6
														YWHAG	LUC7L2	0	230	1	[1 0]																														PSMD10
														SF3A1	PRPF19	0	111	1	[0 1]																														PSMD6
														SF3A2	PRPF19	0	108	1	[0 1]																														PSMD7
														SF3A3	PRPF19	0	111	1	[0 1]																														PSMD1
														SF3B3	PRPF19	0	111	1	[0 1]																														PSMD7
														NCOR1	TRIM28	0	232	1	[0 1]																														PSMD12
														YWHAG	MARK3	0	230	1	[1 0]																														PSMC3
														PTMA	SET	0	251	1	[1 1]																														PSMD10
														NFE2L2	TRIM28	0	189	1	[0 1]																														PSMD13
														STAT1	PIAS1	0	193	1	[1 0]																														PSMD8
														SMARCB1	PPP1CA	0	214	1	[0 1]																														PSMD12
														MDM4	YWHAG	0	230	1	[0 1]																														PSMD14
														PPP1CA	SNCAIP	0	224	1	[1 0]																														PSMD8
														TAP1	PDIA3	0	125	1	[1 1]																														PSMD13
														PDIA3	TAPBP	0	140	1	[1 1]																														PSMD8
														NF2	TUBA1C	0	154	1	[0 1]																														PSMD14
														RPL21	RPL23	0	105	1	[0 1]																														PSMD3
														RPL18A	RPL30	0	117	1	[0 1]																														PSMD8
														TDG	PCNA	0	246	1	[0 1]																														PSMD4
														NPM1	TRIM28	0	213	1	[1 1]																														PSMD8
														PTPN3	SLC1A5	0	139	1	[0 1]																														PSMD5
														NR2C1	TRIM28	0	232	1	[0 1]																														PSMD8
														NR3C1	TRIM28	0	232	1	[0 1]																														PSMD6
														NR4A1	TRIM28	0	230	1	[0 1]																														PSMD5
														TFAP4	PCNA	0	246	1	[0 1]																														PSMD7
														RPN1	RPN2	0	269	1	[1 1]																														PSMD14
														PML	STAT1	0	193	1	[0 1]																														PSMD8
														RPL30	RPSA	0	101	1	[1 0]																														PSMD6
														SRPK2	PPIA	0	291	1	[0 1]																														PSMD8
														PRPF19	SNRNP200	0	107	1	[1 0]																														PSMD8
														YWHAG	MPRIP	0	230	1	[1 0]																														PSMD7
														SNRNP70	PRPF19	0	106	1	[0 1]																														HIST1H3E
														SNRPA1	PRPF19	0	111	1	[0 1]																														PSMD5
														RPS15A	RPS7	0	125	1	[0 1]																														PSMD8
														PRPF19	SNRPD1	0	111	1	[1 0]																														PSMD8
														PRPF19	SNRPD2	0	152	1	[0 1]																														HTRA2
														PRPF3	SNRPD2	0	243	1	[0 1]																														PPIA
														PRPF31	SNRPD2	0	243	1	[0 1]																														SERPINA1
														PRPF19	SNW1	0	109	1	[1 0]																														HMGA1
														PRPF6	SNRPD2	0	219	1	[0 1]																														WDR1
														PPARG	STAT1	0	193	1	[0 1]																														NONO
														STAU1	PPP1CA	0	216	1	[0 1]																														SMARCD1
														PRKCD	STAT1	0	193	1	[0 1]																														HOXB7
														PRMT1	STAT1	0	191	1	[0 1]																														HNRNPU
														NPM1	UQCRH	0	163	1	[1 1]																														YWHAE
														PAX3	TRIM28	0	232	1	[0 1]																														YWHAQ
														PCNA	TRAIP	0	246	1	[1 0]																														LMNA
														STAT1	PTK2	0	193	1	[1 0]																														LMNA
														PTPN2	STAT1	0	193	1	[0 1]																														PSMB7
														PFDN5	TRIM28	0	206	1	[0 1]																														HSPB1
														PIK3C3	TRIM28	0	232	1	[0 1]																														RAD23A
														PML	TP63	0	149	1	[0 1]																														PSMD2
														SET	SET	0	253	1	[1 1]																														PRPF19
														SETBP1	SET	0	253	1	[0 1]																														PARK7
														USP1	PCNA	0	246	1	[0 1]																														RBM5
														PIK3R1	TUBA1B	0	254	1	[0 1]																														RAB1A
														TOX4	PPP1CA	0	224	1	[0 1]																														RAB25
														PPP1CA	TP53BP2	0	224	1	[1 0]																														RAB1B
														PPP1CA	TPRN	0	224	1	[1 0]																														UBA1
														TRIM25	PPIA	0	291	1	[0 1]																														TRIM29
														YWHAG	OSBPL3	0	230	1	[1 0]																														RABIF
														TK1	PTPRK	0	139	1	[1 0]																														RAB1A
														PPP1CA	TRIM28	0	160	1	[1 1]																														RAB1A
														PPP1CB	TRIM28	0	194	1	[0 1]																														VIM
														YWHAG	PABPC1	0	230	1	[1 1]																														MAD1L1
														SNRPD2	SART1	0	242	1	[1 0]																														MDM2
														TRIM28	PPP4C	0	219	1	[1 0]																														RNF187
														YWHAG	PAK4	0	230	1	[1 0]																														PRPF19
														PSMD2	TNFRSF1A	0	198	1	[1 0]																														PRPF19
														WRN	PCNA	0	246	1	[0 1]																														RPA3
														XRCC1	PCNA	0	246	1	[0 1]																														MDM2
														XRCC5	PCNA	0	180	1	[0 1]																														KAT2A
														PCNA	XRCC6	0	226	1	[1 1]																														ZNF689
														YBX1	PCNA	0	246	1	[1 1]																														NQO1
														STT3B	RPN1	0	280	1	[0 1]																														SMARCAD1
														SF3A2	SNRPD2	0	239	1	[0 1]																														KLF5
														RXRA	STAT1	0	193	1	[0 1]																														MCM7
														SF3B1	SNRPD2	0	239	1	[0 1]																														LIG3
														SF3B3	SNRPD2	0	243	1	[0 1]																														XRCC5
														PLEC	VIM	0	114	1	[1 1]																														RPTOR
														PPP1CA	URI1	0	224	1	[1 0]																														MAPK3
														U2AF1	PRPF19	0	111	1	[0 1]																														RAB1A
														PSMC3	TXNRD2	0	124	1	[1 0]																														MRPL2
														UXT	PPP1CA	0	214	1	[0 1]																														MRPL22
														PSMC3	UBC	0	123	1	[1 1]																														TUFM
														PSMD2	UBE3C	0	224	1	[1 0]																														MYB
														UBLCP1	PSMD2	0	224	1	[0 1]																														SF3A1
														UCHL5	PSMB6	0	189	1	[0 1]																														SF3A2
														UBQLN4	PSMD2	0	224	1	[0 1]																														SF3A3
														UCHL5	PSMB7	0	233	1	[0 1]																														SF3B3
														UCHL5	PSMC3	0	124	1	[0 1]																														MRPS7
														UBXN6	PSMD2	0	224	1	[0 1]																														MACROD1
														UCHL5	PSMD2	0	224	1	[0 1]																														MEN1
														PPP1CA	WBP11	0	222	1	[1 0]																														PTMA
														SMN1	SNRPD2	0	243	1	[0 1]																														RNF187
														USP14	PSMC3	0	123	1	[0 1]																														TFRC
														USP14	PSMD2	0	223	1	[0 1]																														NIPSNAP3A
														SNRPD2	SNRNP200	0	240	1	[1 0]																														NFE2L2
														SNRNP70	SNRPD2	0	238	1	[0 1]																														MDC1
														SNRPA1	SNRPD2	0	243	1	[0 1]																														RPL21
														SET	TAF1A	0	253	1	[1 0]																														NQO1
														SNRPD1	SNRPD2	0	243	1	[0 1]																														PTPN3
														SNRPD2	SNRPD3	0	224	1	[1 0]																														SUMO2
														WWTR1	PPP1CA	0	224	1	[0 1]																														RPL21
														SNRPG	SNRPD2	0	239	1	[0 1]																														RPL18A
														SNRPD2	SNW1	0	241	1	[1 0]																														MRPL44
														PPP1CA	YAP1	0	212	1	[1 0]																														TDG
														YWHAG	PPFIBP1	0	230	1	[1 0]																														NF2
														STAT1	SMARCA4	0	193	1	[1 0]																														NPM1
														SET	THAP7	0	253	1	[1 0]																														RBM10
														PPP1CA	ZFYVE16	0	224	1	[1 0]																														TFAP4
														ZFYVE9	PPP1CA	0	224	1	[0 1]																														PRPF19
														TK1	SETDB1	0	140	1	[1 0]																														NR2C1
														PTPN3	YWHAG	0	230	1	[0 1]																														NR3C1
														STAT1	SRC	0	193	1	[1 0]																														NR4A1
														STAT1	STAT1	0	193	1	[1 1]																														SNRNP70
														STAT2	STAT1	0	189	1	[0 1]																														SNRPA1
														STAT1	STAT3	0	181	1	[1 0]																														PRPF19
														YWHAG	RABEP1	0	230	1	[1 0]																														PRPF19
														RACGAP1	YWHAG	0	230	1	[0 1]																														RPS15A
														RAF1	YWHAG	0	230	1	[0 1]																														PRPF19
														YWHAG	RAI14	0	230	1	[1 0]																														PSMC4
														SENP7	TRIM28	0	232	1	[0 1]																														UBE2E3
														SET	TREX1	0	253	1	[1 0]																														SUMO2
														SERTAD2	TRIM28	0	231	1	[0 1]																														U2AF2
														RASSF2	YWHAG	0	230	1	[0 1]																														PARK7
														SETDB1	TRIM28	0	232	1	[0 1]																														NFKBIA
														VDAC1	RPN1	0	110	1	[1 1]																														NPM1
														VDAC1	RPN1	0	171	1	[0 1]																														XRCC5
														RPN1	VDAC2	0	277	1	[1 0]																														TP53
														SIRT1	TRIM28	0	232	1	[0 1]																														PARP1
														YWHAG	RMDN3	0	230	1	[1 0]																														PAX3
														SCD	VCP	0	112	1	[1 1]																														PCNA
														TAP2	TAP1	0	142	1	[0 1]																														SNRPC
														SMARCAD1	TRIM28	0	232	1	[0 1]																														NCOA6
														SAMD4B	YWHAG	0	230	1	[0 1]																														NDRG1
														TSSC4	SNRPD2	0	243	1	[0 1]																														STUB1
														TRADD	STAT1	0	193	1	[0 1]																														PFDN5
														TRIM28	STAT1	0	109	1	[1 1]																														PFDN5
														TRIM28	STAT1	0	123	1	[1 0]																														SEC61B
														TRIM28	STAT3	0	215	1	[1 0]																														SET
														SYNCRIP	TP63	0	148	1	[0 1]																														SETBP1
														YWHAG	SFN	0	230	1	[1 1]																														TUBG1
														YWHAG	SH3BP4	0	230	1	[1 0]																														PML
														UBE2L6	SPEN	0	144	1	[1 0]																														SF3A2
														TK1	TLE1	0	140	1	[1 0]																														SF3B2
														TMED10	TMED3	0	112	1	[1 0]																														SF3B6
														TMED10	TMED4	0	112	1	[1 0]																														SF3B3
														TMED3	TMED2	0	125	1	[0 1]																														SF3B6
														TMED2	TMED4	0	125	1	[1 0]																														SF3B6
														TMED9	TMED10	0	120	1	[1 0]																														SF3B6
														TMED9	TMED2	0	111	1	[1 0]																														SF3B6
														THUMPD3	TRMT112	0	207	1	[0 1]																														USP1
														UNC93B1	SURF4	0	224	1	[0 1]																														PFDN2
														TUBA1C	TCP11L2	0	154	1	[1 0]																														XRCC5
														TRIM25	TMED9	0	197	1	[0 1]																														ORC3
														YWHAG	SON	0	230	1	[1 0]																														ORC4
														YWHAG	SRRM2	0	224	1	[1 0]																														TRIM25
														XPO1	STAT1	0	193	1	[0 1]																														PPP1CB
														TP73	TRIM28	0	232	1	[0 1]																														PPP1CB
														TRIM28	TRIM28	0	232	1	[1 1]																														RNF111
														TP63	UBE2I	0	149	1	[1 0]																														TRIM28
														UBC	TRIM28	0	229	1	[1 1]																														PSMD2
														TRIM28	UBE2I	0	232	1	[1 0]																														PFDN2
														TUBA1B	TUBA1A	0	241	1	[1 0]																														PFDN2
														TUBA1C	TUBA1B	0	138	1	[1 1]																														PFN2
														TUBA1C	TUBA1B	0	116	1	[0 1]																														PARP1
														TUBA1C	TUBB	0	154	1	[1 1]																														VAPA
														TUBA1C	TUBB4B	0	154	1	[1 1]																														TP53BP1
														TUBB	TUBA4A	0	186	1	[1 1]																														WRN
														TUBG1	TUBA1C	0	154	1	[0 1]																														TRAF4
														TUBA1C	TXNDC9	0	154	1	[1 0]																														PSMC4
														URI1	TRIM28	0	231	1	[0 1]																														SKP2
														YWHAG	TJP2	0	230	1	[1 0]																														XRCC1
														UBE2L6	UBE2L6	0	144	1	[1 1]																														XRCC5
														UBE2L6	UBE3A	0	144	1	[1 0]																														XRCC5
														WARS	TRIM25	0	146	1	[1 0]																														SF3A2
														WWP1	TP63	0	149	1	[0 1]																														PCNA
														ZBTB1	TRIM28	0	232	1	[0 1]																														SNRPA1
														UQCRC2	VDAC1	0	136	1	[0 1]																														YBX1
														TRIM28	ZNF10	0	232	1	[1 0]																														PKN1
														VAPA	VDAC1	0	137	1	[0 1]																														PLEC
														ZNF274	TRIM28	0	232	1	[0 1]																														SLC9A3R1
														VDAC1	VDAC2	0	133	1	[1 0]																														U2AF1
														ZNF350	TRIM28	0	232	1	[0 1]																														PRPF19
														TRIM28	ZNF354A	0	232	1	[1 0]																														SF3B4
														ZNF382	TRIM28	0	232	1	[0 1]																														TXNL1
														ZNF689	TRIM28	0	232	1	[0 1]																														PSMC3
														YWHAG	YAP1	0	218	1	[1 0]																														PSMD14
														YWHAB	YWHAG	0	188	1	[1 1]																														UBC
														YWHAG	YWHAE	0	220	1	[1 1]																														UBC
														YWHAB	YWHAQ	0	124	1	[0 1]																														UBC
														YWHAH	YWHAG	0	150	1	[0 1]																														UBLCP1
														YWHAQ	YWHAG	0	221	1	[1 1]																														PSMD4
														YWHAZ	YWHAG	0	225	1	[1 1]																														PSMD2
														ZFP36	YWHAQ	0	140	1	[0 1]																														SUMO2
																																																	SUMO2
																																																	PSMB1
																																																	UBLCP1
																																																	UCHL5
																																																	PSMD4
																																																	UBQLN4
																																																	UCHL5
																																																	PSMD4
																																																	UBLCP1
																																																	UCHL5
																																																	UCHL5
																																																	UBXN6
																																																	UCHL5
																																																	UCHL5
																																																	UCHL5
																																																	PPT1
																																																	SUMO2
																																																	USP14
																																																	USP14
																																																	USP14
																																																	USP14
																																																	SNRNP70
																																																	SET
																																																	POU2F1
																																																	SIMC1
																																																	SNRPC
																																																	STRAP
																																																	PRKDC
																																																	SET
																																																	SLX4
																																																	SUMO2
																																																	STRAP
																																																	RAD23B
																																																	SUMO2
																																																	TUFM
																																																	TUFM
																																																	TUFM
																																																	SET
																																																	SENP7
																																																	STRAP
																																																	SET
																																																	SERTAD2
																																																	SETDB1
																																																	RFC1
																																																	SUMO2
																																																	STRAP
																																																	VDAC1
																																																	SUMO2
																																																	SMARCAD1
																																																	SIRT6
																																																	SENP3
																																																	WDR83
																																																	SYNCRIP
																																																	SIRT6
																																																	TMED10
																																																	TMED9
																																																	TMED9
																																																	SLC9A3R1
																																																	SUMO2
																																																	WDR83
																																																	TKT
																																																	UIMC1
																																																	TUBA1C
																																																	USP25
																																																	USP28
																																																	TOMM20
																																																	TOMM40
																																																	SUMO2
																																																	TP63
																																																	SYNC
																																																	TRIM28
																																																	TRAPPC1
																																																	TRAPPC1
																																																	TRAPPC1
																																																	TKT
																																																	XRCC5
																																																	TRIM29
																																																	TRIM28
																																																	TRIM29
																																																	TRIM29
																																																	TP53
																																																	TP63
																																																	SUMO2
																																																	TXNRD1
																																																	UBC
																																																	TERF2
																																																	TRIM28
																																																	TUBA1B
																																																	TUBA1C
																																																	TUBA1C
																																																	TUBA1C
																																																	TUBG1
																																																	TUBA1C
																																																	URI1
																																																	TXNIP
																																																	UBA1
																																																	UBA1
																																																	UBA1
																																																	UBA1
																																																	UBA1
																																																	UBA1
																																																	UBA1
																																																	UBE2C
																																																	UBA1
																																																	UBA1
																																																	UBA1
																																																	UBA1
																																																	UBA1
																																																	UBTD2
																																																	WWP1
																																																	TRIM25
																																																	ZBTB1
																																																	UQCRC2
																																																	TUFM
																																																	VAPA
																																																	VDAC1
																																																	VIM
																																																	ZNF382
																																																	ZNF689
																																																	XPNPEP3
																																																	YAE1D1
																																																	VCP
																																																	YWHAQ
																																																	VIM
																																																	WRN
																																																	XRCC5
																																																	ZFP36
[truncated: 29 more columns]

## Sheet: Supplementary Table S2
	Clustering coefficient	Network diameter	Network centralization	Characteristic path length	Avg. Number of neighbors	Number of nodes	Network heterogeneity	Number of interactions
BRCA	0.0559024	17	0.102271	5.3363	2.3872	625	2.20737	757
COAD	0.0257312	12	0.109264	4.54402	2.68845	857	2.76745	1171
HNSC	0.121947	12	0.0750251	4.61652	3.29848	1052	2.13688	1755
KIRC	0.0670925	12	0.245378	4.88086	2.91262	309	2.19212	461
KIRP	0.0242289	3	0.337937	2.21079	1.61905	84	2.0394	75
LIHC	0.137602	13	0.143773	4.64828	4.95342	365	1.86626	912
LUAD	0.0749755	14	0.0851694	4.84212	2.65578	735	2.14769	992
LUSC	0.0892045	17	0.0745566	5.0471	3.41722	1057	1.87896	1837
PRAD	0	6	0.2223	3.51454	1.76596	94	1.9762	84
STAD	0.0638023	13	0.19455	4.27595	2.36986	438	2.95555	525
THCA	0	16	0.168015	6.01494	1.84298	242	2.0037	227
UCEC	0.034293	14	0.135182	5.18065	2.45733	621	2.49858	773

## Sheet: Supplementary Table S3
BRCA					COAD					HNSC					KIRC					KIRP					LIHC					LUAD					LUSC					PRAD					STAD
DIP	# of repressed interactions	# of activated interactions	total interactions		DIP	# of repressed interactions	# of activated interactions	total interactions		DIP	# of repressed interactions	# of activated interactions	total interactions		DIP	# of repressed interactions	# of activated interactions	total interactions		DIP	# of repressed interactions	# of activated interactions	total interactions		DIP	# of repressed interactions	# of activated interactions	total interactions		DIP	# of repressed interactions	# of activated interactions	total interactions		DIP	# of repressed interactions	# of activated interactions	total interactions		DIP	# of repressed interactions	# of activated interactions	total interactions		DIP	# of repressed interactions	# of activated interactions	total interactions
PPP1CA	0	66	66		MYC	0	96	96		VCP	2	82	84		HNRNPA1	0	78	78		HSPB1	29	0	29		RPL5	1	57	58		NPM1	1	65	66		VCP	2	82	84		MAPRE1	22	0	22		HNRNPA1	2	87	89
PCNA	0	64	64		CTNNB1	2	93	95		PCNA	0	68	68		NPM1	0	44	44		CRYAB	12	0	12		RPL8	41	17	58		VCP	0	53	53		PCNA	1	61	62		CALM1	21	0	21		YWHAB	0	59	59
PSMD4	0	42	42		VCP	0	85	85		PPP1CA	0	67	67		RPL23	0	29	29		HSPD1	0	5	5		RPS4X	2	53	55		NCL	0	50	50		YWHAZ	7	50	57		TUBA1A	18	0	18		NPM1	0	52	52
PSMA7	0	37	37		NCL	1	62	63		YWHAQ	0	66	66		RPL37A	0	27	27		MET	0	5	5		RPS16	2	50	52		PCNA	0	50	50		NCL	2	51	53		MRPL41	0	9	9		PCNA	0	52	52
STAT1	0	33	33		JUN	0	56	56		YWHAB	1	58	59		RPSA	0	26	26		RPL21	0	3	3		RPL10	3	46	49		YWHAZ	0	50	50		PSMD2	0	45	45		AKAP9	2	0	2		YWHAZ	0	49	49
PSMB3	0	30	30		YWHAG	0	56	56		YWHAG	0	54	54		RPL21	0	25	25		BAG3	2	0	2		RPL30	2	42	44		YWHAG	0	43	43		RPL18A	1	44	45		CTNNB1	1	1	2		HSP90AB1	37	1	38
CLTC	0	29	29		CDC37	0	54	54		TRIM28	0	49	49		RPS14	0	25	25		FLOT2	0	2	2		RPS20	2	42	44		RPL37A	1	40	41		YWHAG	1	44	45		CYLD	2	0	2		PABPC1	33	1	34
RAD21	0	26	26		TRIM28	0	49	49		PSMD2	0	45	45		RPL31	0	23	23		HSPB8	2	0	2		RPL4	1	42	43		PSMB3	0	35	35		HNRNPU	0	44	44		MCCC2	0	2	2		HSPA5	0	30	30
UBA1	0	23	23		PRPF19	0	33	33		XRCC6	1	44	45		CCND1	0	18	18		RPL36	0	2	2		RPS25	2	41	43		TRIM28	0	34	34		TRIM28	1	39	40		TLN1	2	0	2		PKM	0	11	11
CCT8	0	19	19		YWHAH	0	33	33		RPS7	0	41	41		RPS15	0	16	16		TRAPPC1	0	2	2		RPLP0	2	40	42		CCT3	0	24	24		PSMD4	0	36	36		TUBB	2	0	2		HDGF	0	10	10
HIST1H1C	0	19	19		PSMB7	0	30	30		HIF1A	1	37	38		RPL36	0	14	14		AKT1	1	0	1		HSP90AB1	2	35	37		PSMA7	0	24	24		XRCC5	0	36	36		AARSD1	1	0	1		HSP90B1	0	10	10
SRSF1	0	18	18		CCT3	0	28	28		PSMA7	0	38	38		VIM	13	0	13		ATP1A1	0	1	1		PABPC1	0	37	37		CDH1	0	22	22		PSMB3	0	35	35		ADRB2	0	1	1		RAB7A	0	10	10
CCT6A	0	17	17		MAPRE1	0	26	26		PSMB3	0	37	37		VDAC1	1	10	11		BAX	1	0	1		RPL12	1	34	35		ILF2	0	21	21		PSMC3	0	35	35		AKT1	1	0	1		RPS21	9	0	9
MAPKAPK2	0	15	15		FBL	0	25	25		PSMB4	0	35	35		ATF4	0	10	10		BCAP31	0	1	1		HSPA5	0	33	33		SNRPD2	0	21	21		PSMC4	0	34	34		APC	1	0	1		SNRPB	0	9	9
EIF4G1	0	14	14		CCT7	0	24	24		PSMC3	0	35	35		RPL5	2	8	10		BCL2L1	1	0	1		PSMB4	0	29	29		VIM	0	17	17		PSMB1	0	33	33		AR	1	0	1		CANX	0	8	8
FKBP4	0	14	14		ADRM1	0	22	22		RPL23	0	35	35		RPL10	2	7	9		BIN1	1	0	1		RPL24	0	29	29		HMGA1	0	16	16		PSMB7	0	32	32		ARHGEF7	1	0	1		RPN2	0	7	7
RAD23B	0	13	13		CCT4	0	22	22		PSMB7	0	34	34		RPL10A	2	7	9		CCND1	1	0	1		RPS13	2	25	27		EIF6	0	15	15		PRPF19	0	31	31		CCM2	0	1	1		TP53	1	6	7
HSD17B10	0	12	12		UBA1	0	21	21		PRPF19	0	32	32		RPLP0	2	7	9		CS	1	0	1		RPS18	18	9	27		HIST1H1C	0	15	15		PSMB6	0	27	27		CCP110	1	0	1		TUBA1B	0	7	7
CTNNA1	0	11	11		CCT6A	0	20	20		PSMB6	0	29	29		RPS3	0	9	9		CTNNB1	1	0	1		RPS6	4	22	26		SET	0	15	15		PSMD8	0	27	27		CDC5L	1	0	1		FKBP1A	0	6	6
HMGA1	0	11	11		EIF3E	0	18	18		CCT3	0	28	28		RPS6	0	9	9		CUL3	0	1	1		RPL18	1	24	25		MORF4L2	0	14	14		CCT3	0	25	25		CDK5RAP2	1	0	1		PPIA	0	6	6
MUC1	0	11	11		SET	0	17	17		STAT1	0	28	28		EIF3I	0	8	8		DFFA	1	0	1		RPS5	1	24	25		ISG15	0	13	13		CCT5	0	25	25		CEP170	1	0	1		LDHA	0	5	5
POMP	0	10	10		CCT8	0	15	15		CCT7	0	25	25		RPL3	0	8	8		DHFR	0	1	1		RPL19	3	20	23		JUP	0	12	12		CCT7	0	22	22		CLASP1	1	0	1		MDM2	0	5	5
VDAC1	0	10	10		MORF4L2	0	15	15		CDC42	0	24	24		RPS16	0	8	8		EFTUD2	1	0	1		RPS15A	1	22	23		OS9	0	12	12		CDH1	0	22	22		CLIP1	1	0	1		BRCA1	1	3	4
COPA	0	9	9		PRPF6	0	15	15		SNRPD2	0	24	24		RPS23	0	8	8		EIF4A2	1	0	1		RPS9	2	21	23		RPL28	0	12	12		SUMO2	0	22	22		CREB3L1	0	1	1		GAPDH	1	3	4
CTNNB1	0	9	9		NONO	0	14	14		ADRM1	0	23	23		RPS4X	0	8	8		EIF4G2	1	0	1		RPLP2	1	21	22		NONO	0	11	11		ILF2	0	21	21		CSNK2A1	1	0	1		HDAC6	1	3	4
RAB1A	0	9	9		HSD17B10	0	12	12		FBL	0	22	22		BCAP31	0	7	7		FBP1	1	0	1		GAPDH	17	4	21		PSMB8	0	11	11		SNRPD2	0	21	21		CSNK2B	1	0	1		BRAF	0	3	3
STRAP	0	9	9		HSPD1	0	12	12		ILF2	0	22	22		FKBP8	0	7	7		FIS1	0	1	1		RPS14	1	20	21		TP53	0	11	11		ADRM1	0	20	20		DAG1	1	0	1		CDC25C	0	3	3
EGR1	0	8	8		TP53	0	12	12		TUBB	16	5	21		P4HB	0	7	7		G6PD	1	0	1		RPL27	0	20	20		APEX1	0	10	10		HMGA1	4	16	20		DAPK1	1	0	1		CHAF1A	0	3	3
EIF3H	1	7	8		ALYREF	0	11	11		CCT6A	0	20	20		PFDN5	0	7	7		GDI2	1	0	1		RPL11	1	18	19		CCT7	0	10	10		CCT6A	0	19	19		DCTN1	1	0	1		CTNNB1	0	3	3
MLF2	0	8	8		HDAC1	0	11	11		DDX5	0	20	20		TNIP1	0	7	7		GGA3	0	1	1		RPL14	2	17	19		HDAC1	0	10	10		TP53	2	17	19		DCTN2	1	0	1		CTSB	0	3	3
PFDN2	0	8	8		HDGF	0	11	11		AP2M1	1	18	19		MDM2	0	6	6		GRB2	0	1	1		RPL23A	1	18	19		HDGF	0	10	10		UBA1	0	19	19		DDX5	0	1	1		EIF5A	0	3	3
COPG1	0	7	7		EIF3D	0	10	10		MAPRE1	1	18	19		RPL14	0	6	6		GSTA2	1	0	1		RPL10A	1	17	18		HSPD1	0	10	10		VIM	2	17	19		DNAJA4	1	0	1		G3BP1	1	2	3
PGK1	0	7	7		HSPA9	0	10	10		EIF4G1	0	18	18		RPS25	0	6	6		GSTA4	1	0	1		RPL32	1	16	17		RAB1A	0	10	10		TRIM25	2	16	18		ECH1	0	1	1		HIST1H3A	0	3	3
BRCA1	0	6	6		DNAJA1	0	9	9		FLNA	0	18	18		RPS3A	0	6	6		HDAC1	0	1	1		RPS3A	2	15	17		EIF4G1	0	9	9		PPP1CB	0	17	17		FAP	1	0	1		HNRNPU	0	3	3
EEF1A2	0	6	6		PFDN2	0	9	9		HIST1H1C	0	18	18		SLC9A3R1	0	6	6		HGF	0	1	1		YBX1	0	17	17		HNRNPF	0	9	9		CCT8	0	16	16		FKBP5	1	0	1		IRS4	0	3	3
GSN	0	6	6		STRAP	0	9	9		KPNA2	0	18	18		VEGFA	0	6	6		HNRNPD	1	0	1		RPL23	1	15	16		PARK7	0	9	9		EIF4G1	0	16	16		FKBP8	1	0	1		LARP1	0	3	3
HNRNPAB	0	6	6		UBC	0	8	8		SET	0	16	16		NDRG1	0	5	5		HNRNPH2	1	0	1		RPS23	2	14	16		TRIM25	0	9	9		KLF5	0	16	16		GAS2L1	1	0	1		LIG4	0	3	3
RPL21	0	6	6		PPP2CA	0	7	7		BRCA1	1	14	15		PEA15	0	5	5		HSF1	1	0	1		RPL21	1	13	14		LGALS3	0	8	8		SET	0	16	16		GEM	1	0	1		NOP10	0	3	3
TXNIP	0	6	6		TUBG1	0	7	7		HNRNPA2B1	0	15	15		PFKP	0	5	5		HSP90AB1	0	1	1		RPL36	1	13	14		PHB2	0	8	8		TP63	0	16	16		H2AFX	1	0	1		PCBP1	1	2	3
BANF1	0	5	5		AKT1	0	6	6		ISG15	0	15	15		RPL24	0	5	5		HSPA8	1	0	1		RPL37A	1	13	14		TUFM	0	8	8		TUBB	13	3	16		HDAC6	1	0	1		PDIA3	0	3	3
H2AFZ	0	5	5		BANF1	0	6	6		MDM2	1	14	15		RPLP2	0	5	5		HUWE1	1	0	1		HIST1H1C	0	13	13		ARPC1B	0	7	7		EIF6	0	15	15		HSP90AB1	1	0	1		RAF1	0	3	3
LASP1	0	5	5		BRCA1	0	6	6		MORF4L2	0	15	15		RPS15A	0	5	5		IGBP1	1	0	1		HNRNPU	0	13	13		EIF3I	0	7	7		HIST1H1C	0	15	15		HSPA8	1	0	1		RPLP0	3	0	3
PSMB4	0	5	5		CDK2	0	6	6		HSPD1	0	14	14		RPS20	0	5	5		IRS4	1	0	1		RPL17	1	12	13		MDM2	0	7	7		HNRNPA1	3	12	15		HTRA2	1	0	1		RPS4X	2	1	3
PSMC2	0	5	5		HNRNPA1	0	6	6		PKM	13	1	14		AKT1	1	3	4		ITGA3	0	1	1		RPS3	2	11	13		PFDN2	0	7	7		HNRNPC	0	15	15		HYPK	1	0	1		TRIM25	1	2	3
VCP	0	5	5		PPP4C	0	6	6		CTTN	0	13	13		BTRC	0	4	4		LBH	1	0	1		RPSA	2	11	13		PGK1	0	7	7		KPNA2	0	15	15		IQGAP1	1	0	1		TUBA1A	1	2	3
CREBBP	0	4	4		PSMA7	0	6	6		PSMB8	0	13	13		EEF1A1	0	4	4		LGALS8	0	1	1		ENO1	1	11	12		RPL21	1	6	7		MAPRE1	1	14	15		IRS4	1	0	1		YWHAG	1	2	3
CYC1	0	4	4		TXNIP	0	6	6		TP63	0	13	13		NOP56	0	4	4		MAPKAPK5	1	0	1		HSP90B1	2	10	12		RPN1	0	7	7		MCM7	0	14	14		KAT2B	1	0	1		ABL1	0	2	2
EP300	0	4	4		UBE2C	0	6	6		TRIM25	2	11	13		RPL26	0	4	4		MME	1	0	1		RPL18A	1	11	12		AKT1	1	5	6		MORF4L2	0	14	14		KLHL21	1	0	1		AKT1	0	2	2
ESR1	0	4	4		APP	0	5	5		TUBA4A	2	11	13		RPL27	0	4	4		MMGT1	0	1	1		RPL13	0	11	11		CDK2	1	5	6		NONO	0	14	14		KRAS	1	0	1		ARAF	0	2	2
FLOT1	0	4	4		CDC20	0	5	5		HNRNPA1	1	11	12		RPS17	0	4	4		MVP	0	1	1		RPL31	1	10	11		HIST1H3A	0	6	6		HDAC1	0	13	13		MACF1	1	0	1		ARHGDIA	0	2	2
FOXA1	0	4	4		CDK5	0	5	5		HNRNPF	0	12	12		RPS9	0	4	4		MYC	1	0	1		RPS17	0	11	11		HNRNPA1	0	6	6		JUP	1	12	13		MAP2	1	0	1		BAD	0	2	2
HDAC1	0	4	4		CDKN1A	2	3	5		PSMA1	0	12	12		CRYAB	0	3	3		NCL	1	0	1		RPS21	0	11	11		MAGED2	0	6	6		MDM2	2	11	13		MAPRE3	1	0	1		CACYBP	1	1	2
JUP	0	4	4		CKS2	0	5	5		PSMA3	1	11	12		CTNNB1	0	3	3		NDUFB10	0	1	1		EEF1A1	1	9	10		PPIA	0	6	6		OS9	0	13	13		MCCC1	0	1	1		CDK11B	0	2	2
NDUFB10	0	4	4		MRPS35	0	5	5		RPS20	9	3	12		EWSR1	0	3	3		NDUFB11	0	1	1		PRDX1	1	9	10		PPP1R15A	6	0	6		NFE2L2	0	12	12		MRPL10	0	1	1		CDKN1A	0	2	2
PSMA1	0	4	4		NEDD1	0	5	5		TUBB4B	9	3	12		HINT1	0	3	3		PARP4	0	1	1		RPL27A	1	9	10		RPL6	0	6	6		PSMA1	0	12	12		MRPL13	0	1	1		CDKN2A	0	2	2
PSMA2	0	4	4		NPM1	1	4	5		CALR	8	3	11		HNRNPU	0	3	3		PGM2	1	0	1		RPS7	1	9	10		YWHAQ	0	6	6		PSMA2	0	12	12		MRPL28	0	1	1		CDT1	0	2	2
PSMA4	0	4	4		POC1A	0	5	5		PTGES3	0	11	11		HSPB8	0	3	3		PNPT1	1	0	1		CALR	7	2	9		BAG3	0	5	5		RPL18	9	3	12		MRPL3	0	1	1		CHORDC1	1	1	2
PSMA5	0	4	4		POMP	0	5	5		BCAP31	0	10	10		LDHA	1	2	3		PPM1A	1	0	1		FAU	0	9	9		CTNNB1	0	5	5		ALYREF	0	11	11		MRPL42	0	1	1		COL1A1	0	2	2
PSMA6	0	4	4		PPP2CB	0	5	5		HDGF	0	10	10		LDHB	1	2	3		PRKD1	1	0	1		HSPD1	0	9	9		GDI2	0	5	5		APEX1	1	10	11		MRPL44	0	1	1		COL1A2	0	2	2
PSMB2	0	4	4		RPL36	5	0	5		PSMA2	0	10	10		PABPC1	0	3	3		PSMA3	1	0	1		NOP56	2	7	9		RNF181	0	5	5		EIF3D	0	11	11		MRPL50	0	1	1		DDX5	0	2	2
PSMC6	0	4	4		STRN	0	5	5		PSMC5	0	10	10		RPS18	0	3	3		RAB2A	0	1	1		RPS10	1	8	9		RPL3	0	5	5		HDGF	1	10	11		MRPL55	0	1	1		EEF1A1	1	1	2
PSMD1	0	4	4		STRN3	0	5	5		PSME1	0	10	10		RPS26	0	3	3		RANBP9	0	1	1		CANX	0	8	8		RPL5	0	5	5		HSD17B10	1	10	11		MRPL9	0	1	1		ENO1	0	2	2
PSMD14	0	4	4		ARAF	0	4	4		SNRPB	10	0	10		RPS7	0	3	3		RPL23	0	1	1		NPM1	2	6	8		U2AF2	0	5	5		HSPD1	0	11	11		MTUS2	1	0	1		EP300	0	2	2
UBC	0	4	4		BTRC	0	4	4		TUBA1C	2	8	10		ST13	0	3	3		RPL27	0	1	1		RPL10L	1	7	8		ANP32B	0	4	4		MRPL3	0	11	11		NAV1	1	0	1		ERLEC1	0	2	2
ZFP36	1	3	4		CCT2	0	4	4		VDAC1	0	10	10		TOMM20	0	3	3		RPL37A	0	1	1		RPL35	0	8	8		BANF1	0	4	4		NPM1	3	8	11		NCOA6	1	0	1		EWSR1	0	2	2
ADAR	0	3	3		CCT5	0	4	4		ACTR2	0	9	9		UBC	0	3	3		RPS4X	1	0	1		ARF1	0	7	7		CHAF1A	0	4	4		PKM	11	0	11		NONO	1	0	1		FEN1	0	2	2
ALDOA	0	3	3		CEACAM1	3	1	4		APEX1	0	9	9		YWHAQ	1	2	3		RPS9	0	1	1		NCL	1	6	7		ENO1	0	4	4		POMP	0	11	11		OFD1	1	0	1		GRB2	0	2	2
CALU	0	3	3		DCAF7	0	4	4		DDOST	0	9	9		ATP1A1	1	1	2		RPSA	0	1	1		RPL13A	5	2	7		GADD45B	4	0	4		PSMD14	0	11	11		PDLIM5	0	1	1		HDAC1	0	2	2
CCT3	0	3	3		EP300	0	4	4		FKBP8	0	9	9		BAG3	0	2	2		S100A11	1	0	1		BCAP31	0	6	6		GAPDH	0	4	4		RAB1A	0	11	11		POU5F1	1	0	1		HDAC4	0	2	2
CCT4	0	3	3		FUS	0	4	4		HDAC1	0	9	9		BCL2	0	2	2		SF3A3	1	0	1		MDM2	0	6	6		H2AFX	0	4	4		UBC	0	11	11		PPP1R13L	1	0	1		HNRNPA3	0	2	2
CDK2	0	3	3		GSK3B	0	4	4		NONO	0	9	9		BCL2L1	0	2	2		SIRT3	0	1	1		BRCA1	0	5	5		HNRNPAB	0	4	4		CTNNB1	2	8	10		PRKAB2	0	1	1		HNRNPD	1	1	2
CDK5	0	3	3		IER3	0	4	4		PSMA6	0	9	9		CANX	0	2	2		SNW1	1	0	1		FTH1	0	5	5		HSPA5	0	4	4		EIF3K	0	10	10		PRKACA	1	0	1		HNRNPR	1	1	2
CSNK2A1	0	3	3		IGBP1	0	4	4		PSMC1	0	9	9		CASP8	0	2	2		SOCS1	0	1	1		P4HB	2	3	5		IRS4	0	4	4		MLF2	0	10	10		PRKACB	1	0	1		ILF3	1	1	2
DDB1	0	3	3		LMNA	0	4	4		PSMD1	0	9	9		CDK1	0	2	2		SPIN1	1	0	1		PDIA3	1	4	5		LDHA	0	4	4		P4HB	8	2	10		PRKCB	0	1	1		KIAA0930	0	2	2
G3BP1	0	3	3		MDM2	0	4	4		PSMD14	0	9	9		EIF6	0	2	2		TMEM109	1	0	1		PRDX5	0	5	5		PARP1	0	4	4		PSMA4	0	10	10		PXN	1	0	1		KIF5B	0	2	2
GSK3B	0	3	3		NDRG1	3	1	4		BANF1	0	8	8		ELAVL1	0	2	2		TRAPPC12	0	1	1		RPN2	0	5	5		PRDX2	0	4	4		PSMA5	0	10	10		RALA	1	0	1		LMNA	0	2	2
IGBP1	0	3	3		PCNA	1	3	4		EP300	1	7	8		EP300	0	2	2		TRAPPC2L	0	1	1		RPS28	0	5	5		PSMA1	0	4	4		PSMA6	0	10	10		RGS10	0	1	1		MAPK7	1	1	2
MDM2	0	3	3		PRDX6	2	2	4		HDAC6	3	5	8		HDAC1	0	2	2		UNG	1	0	1		RPS29	0	5	5		PSMA2	0	4	4		PSMC1	0	10	10		RRAD	1	0	1		MARK3	0	2	2
NUDCD1	0	3	3		PSMA1	0	4	4		HSPA5	5	3	8		HNRNPD	0	2	2		VDAC1	0	1	1		SLC9A3R1	0	5	5		PSMA4	0	4	4		PSMC2	0	10	10		SLC9A1	1	0	1		MDM4	0	2	2
PARP1	0	3	3		PSMC2	0	4	4		PGK1	1	7	8		HSPA8	0	2	2		VEGFA	1	0	1		TPI1	1	4	5		RAF1	1	3	4		PSMC5	0	10	10		SMURF1	1	0	1		MEPCE	0	2	2
PPARG	0	3	3		RAF1	0	4	4		PSMA4	0	8	8		MAPK1	0	2	2		XRCC5	1	0	1		TXN	0	5	5		RGCC	2	2	4		PSMC6	0	10	10		SPTAN1	1	0	1		MTOR	0	2	2
PSMA3	0	3	3		RUVBL1	0	4	4		PSMA5	0	8	8		MAPK3	0	2	2		YWHAQ	1	0	1		ECH1	0	4	4		RPL8	0	4	4		PSMD1	0	10	10		STARD13	1	0	1		NDRG1	0	2	2
PSMC1	0	3	3		SKP1	0	4	4		PSMB2	0	8	8		NCL	0	2	2							HINT1	0	4	4		RPS23	0	4	4		PSMD12	0	10	10		STAT3	0	1	1		OS9	0	2	2
PSMC4	0	3	3		SOX9	0	4	4		PSMC2	0	8	8		OAZ1	0	2	2							RPL26L1	1	3	4		RPS4X	0	4	4		PSMD13	0	10	10		STAU1	1	0	1		PARP1	0	2	2
PSMC5	0	3	3		STUB1	0	4	4		PSMD12	0	8	8		RGCC	0	2	2							RPL28	1	3	4		SERPINA1	0	4	4		PSMD7	0	10	10		STOM	1	0	1		PDGFB	0	2	2
PSMD12	0	3	3		TRIM25	0	4	4		PSMD13	0	8	8		RPS21	0	2	2							STAU1	1	3	4		SPTBN1	4	0	4		SF3B4	0	10	10		TMED10	0	1	1		PTPN3	0	2	2
PSMD13	0	3	3		YWHAE	1	3	4		PSMD4	0	8	8		RPS29	0	2	2							BSG	0	3	3		TMED10	0	4	4		TRIM29	0	10	10		TMED9	0	1	1		RPL10	1	1	2
PSMD6	0	3	3		YWHAQ	0	4	4		PSMD6	0	8	8		TRIM28	0	2	2							CDC5L	0	3	3		TMED2	0	4	4		UCHL5	0	10	10		TRIM28	0	1	1		RPL10A	1	1	2
PSMD7	0	3	3		ABL1	0	3	3		PSMD7	0	8	8		TSR1	0	2	2							CRBN	0	3	3		TXNIP	0	4	4		YWHAQ	6	4	10		TUBB4B	1	0	1		RPL24	0	2	2
PTP4A2	0	3	3		ANXA2	1	2	3		RAB7A	0	8	8		ABCC2	0	1	1							EIF6	0	3	3		UBC	0	4	4		AKT1	2	7	9		TUBB6	1	0	1		RPL3	1	1	2
RAD23A	0	3	3		AP1S1	0	3	3		RPN1	1	7	8		ACLY	0	1	1							HNRNPA1	0	3	3		ABL1	0	3	3		ARPC2	0	9	9		UBE3A	1	0	1		RPL5	0	2	2
TPM3	0	3	3		ATP6V1F	0	3	3		TUBA1B	0	8	8		ACTG1	0	1	1							ISG15	0	3	3		APH1A	0	3	3		EP300	2	7	9		VSTM2L	0	1	1		RPS3	1	1	2
TUBG1	0	3	3		AXIN1	0	3	3		TUFM	0	8	8		ADAR	0	1	1							NDUFS5	0	3	3		ARAF	1	2	3		LMNA	5	4	9		YWHAE	1	0	1		RPS5	1	1	2
UBE2L6	0	3	3		BRAF	0	3	3		UBC	0	8	8		AKAP8	0	1	1							PA2G4	0	3	3		CALU	0	3	3		NDUFS6	0	9	9		YWHAQ	1	0	1		RPS6	1	1	2
UBE3A	0	3	3		CCNB1	0	3	3		UCHL5	0	8	8		ATF3	0	1	1							RPS15	1	2	3		CAPZB	0	3	3		PARK7	0	9	9							SAMD4B	0	2	2
UCHL5	0	3	3		CDC25C	0	3	3		APP	1	6	7		AZIN1	0	1	1							UCHL5	0	3	3		CDC25C	0	3	3		PHB2	0	9	9							SOD1	0	2	2
UFC1	0	3	3		CDK9	0	3	3		DNAJA1	0	7	7		B2M	1	0	1							AKT1	0	2	2		CDC5L	1	2	3		PSMA3	1	8	9							SRRM2	0	2	2
YWHAQ	0	3	3		CDKN2A	0	3	3		HSD17B10	0	7	7		BAX	0	1	1							BAG3	0	2	2		CDK1	1	2	3		PSMA7	0	9	9							STIP1	1	1	2
YWHAZ	0	3	3		CLTA	0	3	3		LMNA	0	7	7		BCAP29	0	1	1							CACYBP	0	2	2		CDK5	0	3	3		PSMB2	0	9	9							STUB1	1	1	2
ABL1	0	2	2		COPS5	0	3	3		MLF2	0	7	7		BCL2L11	0	1	1							CDC37L1	0	2	2		CDKN2A	0	3	3		PSMD6	0	9	9							SYNCRIP	1	1	2
AKT1	0	2	2		CREBBP	0	3	3		NPM1	0	7	7		BIN1	1	0	1							COX6B1	0	2	2		DERL2	0	3	3		RPL6	4	5	9							TARDBP	1	1	2
APP	0	2	2		DDX5	0	3	3		PPIA	0	7	7		BST2	0	1	1							CTNNB1	0	2	2		ELAVL1	0	3	3		TUBA1C	1	8	9							TJP2	0	2	2
AR	0	2	2		EIF2S3	0	3	3		PSMC4	0	7	7		CALU	0	1	1							ERG	0	2	2		EP300	0	3	3		VDAC1	0	9	9							TNFAIP3	0	2	2
ARCN1	0	2	2		EIF3L	0	3	3		PSMC6	0	7	7		CAPN1	1	0	1							ERLEC1	0	2	2		EZR	0	3	3		ALDOA	5	3	8							USP8	0	2	2
ARRB1	0	2	2		EIF4B	0	3	3		PSMD11	0	7	7		CCAR2	0	1	1							FUS	0	2	2		FLOT1	0	3	3		BTRC	1	7	8							YAP1	0	2	2
BCL2L1	0	2	2		EMD	0	3	3		PSMD3	0	7	7		CCDC106	0	1	1							G3BP1	0	2	2		H2AFZ	0	3	3		CDK2	2	6	8							YBX1	0	2	2
BTRC	0	2	2		EP400	0	3	3		ARHGDIA	0	6	6		CDC34	0	1	1							GLUL	0	2	2		HDAC5	0	3	3		COPG1	0	8	8							YWHAE	1	1	2
CD44	0	2	2		FBXW7	0	3	3		CCT2	1	5	6		CDC5L	0	1	1							GNL3	0	2	2		HNRNPD	1	2	3		LGALS3	0	8	8							ZFP36	1	1	2
CDC20	0	2	2		FBXW8	0	3	3		DRAP1	0	6	6		CDK4	0	1	1							H2AFX	1	1	2		HTRA2	0	3	3		PARP1	0	8	8							ACVR1B	0	1	1
CDC34	0	2	2		GNB2	0	3	3		GAPDH	2	4	6		CDKN1A	0	1	1							HDAC1	0	2	2		ILF3	0	3	3		PFDN2	0	8	8							ADAR	0	1	1
CDC5L	0	2	2		HDAC3	0	3	3		GJA1	0	6	6		CDT1	0	1	1							HDAC6	0	2	2		MAP3K5	1	2	3		SF3B6	0	8	8							AHSA1	1	0	1
CDK4	0	2	2		HIST1H3A	0	3	3		HSPA8	1	5	6		CENPA	0	1	1							HNRNPD	0	2	2		MMP14	1	2	3		SNRPB	8	0	8							AIP	1	0	1
CDKN2A	0	2	2		HUWE1	0	3	3		NCL	0	6	6		CHUK	0	1	1							HSPA1A	0	2	2		MSN	0	3	3		TUBG1	0	8	8							AIRE	0	1	1
COPB1	0	2	2		IMPDH2	0	3	3		NDRG1	2	4	6		COX4I1	0	1	1							ILF3	0	2	2		MYBBP1A	0	3	3		TUFM	0	8	8							AKAP13	0	1	1
COPB2	0	2	2		MAPK1	0	3	3		PDIA3	1	5	6		CPSF6	0	1	1							LMAN1	0	2	2		NAP1L4	0	3	3		BAG3	0	7	7							AKAP8	0	1	1
COPE	0	2	2		MAPK8	0	3	3		TK1	0	6	6		CREBBP	0	1	1							MAEL	0	2	2		NDRG1	0	3	3		GDI2	0	7	7							AMFR	0	1	1
COPG2	0	2	2		MARK2	1	2	3		CD44	0	5	5		CTCF	0	1	1							MAP4	0	2	2		NPC2	0	3	3		NDUFB11	0	7	7							ANAPC5	1	0	1
DDX5	0	2	2		NFE2L2	0	3	3		CDK2	0	5	5		CYB5R3	0	1	1							MAPK7	1	1	2		NQO1	0	3	3		PSMD3	0	7	7							ANXA5	0	1	1
DLD	0	2	2		NQO1	0	3	3		CDKN1A	0	5	5		DDX1	0	1	1							MYBBP1A	0	2	2		P4HB	1	2	3		RPL21	2	5	7							AURKB	1	0	1
DNMT1	0	2	2		NR3C1	0	3	3		CHAF1A	0	5	5		DDX3X	0	1	1							NDUFS3	0	2	2		PA2G4	0	3	3		RPL30	5	2	7							BCAP31	0	1	1
EHMT2	0	2	2		PML	0	3	3		CKS2	0	5	5		DDX5	0	1	1							NOP2	0	2	2		PABPC1	0	3	3		RPS3A	4	3	7							BCAR1	0	1	1
EIF2AK2	0	2	2		PSMA2	0	3	3		CREBBP	0	5	5		DHX36	0	1	1							OS9	0	2	2		PPP2CA	0	3	3		SLC9A3R1	0	7	7							CCAR2	0	1	1
EIF3B	0	2	2		PSMB1	0	3	3		CTNNB1	1	4	5		DHX9	0	1	1							PCBP1	0	2	2		PRDX1	0	3	3		STRAP	0	7	7							CCDC117	1	0	1
ENO1	0	2	2		PSMB3	0	3	3		FKBP1A	0	5	5		DKC1	0	1	1							PCBP2	0	2	2		PRKDC	0	3	3		TPI1	5	2	7							CCNA2	0	1	1
ERBB2	0	2	2		PSMB4	0	3	3		H2AFZ	0	5	5		DNAJB4	0	1	1							PCNA	1	1	2		PSMA3	0	3	3		ARPC1A	0	6	6							CCNB1	0	1	1
FUS	0	2	2		PSMB6	0	3	3		HIST1H3A	0	5	5		DTNBP1	0	1	1							PDCD4	0	2	2		PSMA5	0	3	3		AUP1	0	6	6							CCT2	0	1	1
GAPDH	0	2	2		PSMB8	0	3	3		HNRNPAB	0	5	5		EGLN1	0	1	1							PLD2	1	1	2		PSMA6	0	3	3		BANF1	0	6	6							CCT6A	0	1	1
GNG5	0	2	2		PSMD12	0	3	3		PARP1	0	5	5		EIF3A	0	1	1							PRDX2	0	2	2		PSMB2	0	3	3		CCT2	1	5	6							CDC37	1	0	1
HDGF	0	2	2		PSMD2	0	3	3		POMP	0	5	5		EIF3B	0	1	1							RPN1	0	2	2		PSMC1	0	3	3		CDK5	0	6	6							CDC37L1	1	0	1
HNRNPA1	0	2	2		PTPN3	0	3	3		PRDX6	0	5	5		EIF3C	0	1	1							SOD1	0	2	2		PSMC2	0	3	3		CHAF1A	0	6	6							CDC5L	0	1	1
HNRNPA2B1	0	2	2		RPL11	1	2	3		PRKDC	0	5	5		EIF3D	0	1	1							SPP1	0	2	2		PSMC5	0	3	3		HNRNPAB	0	6	6							CDK16	0	1	1
HNRNPD	0	2	2		RPS15A	0	3	3		PSMD8	0	5	5		EIF3F	0	1	1							STIP1	0	2	2		RPL10A	0	3	3		JUN	2	4	6							CDK5	0	1	1
HSF1	0	2	2		RUVBL2	0	3	3		RPL30	0	5	5		EIF3G	0	1	1							SYNCRIP	0	2	2		RPL14	0	3	3		NDRG1	0	6	6							CDK7	1	0	1
HSPB1	0	2	2		S100A11	2	1	3		STUB1	2	3	5		EIF3H	0	1	1							TAP1	1	1	2		RPL19	0	3	3		PPIA	0	6	6							CDK9	1	0	1
HTRA2	0	2	2		SELENBP1	0	3	3		TAP1	1	4	5		EIF4G1	0	1	1							TAPBP	1	1	2		RPL24	0	3	3		PPP1R15A	6	0	6							CENPA	0	1	1
IKBKB	0	2	2		SIRT1	0	3	3		TUBG1	0	5	5		EIF4H	0	1	1							UBQLN4	0	2	2		RPL31	0	3	3		PPP2CA	0	6	6							CGN	0	1	1
INCENP	0	2	2		SMAD2	0	3	3		XPO1	3	2	5		ELF4	0	1	1							UQCRQ	0	2	2		RPL36	0	3	3		PSMB8	0	6	6							CHM	0	1	1
LAPTM4B	0	2	2		SMAD3	0	3	3		YWHAZ	0	5	5		ENO1	1	0	1							VCP	0	2	2		RPS3A	0	3	3		PSMD5	0	6	6							CHST15	0	1	1
MAPK3	0	2	2		SMARCA4	0	3	3		AKT1	1	3	4		EZR	0	1	1							AAMP	0	1	1		RPS5	0	3	3		RPS14	4	2	6							CHUK	0	1	1
MRPL51	0	2	2		SNRNP200	0	3	3		ANP32B	0	4	4		FAM120A	0	1	1							ABCC2	0	1	1		RPS6	0	3	3		RPS3	4	2	6							CLNS1A	0	1	1
NCL	0	2	2		SRI	3	0	3		CBL	1	3	4		FBP1	1	0	1							ACACA	0	1	1		RRAS	3	0	3		RPS5	4	2	6							COPS5	0	1	1
NDUFS3	0	2	2		STAT3	1	2	3		CCNB1	0	4	4		FBXW8	0	1	1							ACTG1	0	1	1		S100P	0	3	3		RPS9	5	1	6							CPSF6	0	1	1
NEDD1	0	2	2		TDP2	3	0	3		CDC25C	0	4	4		FEN1	0	1	1							AGXT	0	1	1		SP1	1	2	3		SNRPC	0	6	6							CREBBP	0	1	1
NEDD4	0	2	2		TOMM20	0	3	3		CDC5L	0	4	4		FIS1	0	1	1							AIFM1	0	1	1		STUB1	0	3	3		STUB1	1	5	6							CSNK2A1	0	1	1
NPM1	0	2	2		TPM4	0	3	3		CDH1	0	4	4		G3BP1	0	1	1							AIP	0	1	1		TMED9	0	3	3		TSC22D3	6	0	6							CTCF	0	1	1
P4HB	0	2	2		U2AF2	0	3	3		CDH3	0	4	4		GABBR1	0	1	1							AIRE	0	1	1		TUBG1	0	3	3		TXNIP	1	5	6							CYLD	0	1	1
PIAS1	0	2	2		USP7	0	3	3		CDK5	0	4	4		GADD45GIP1	0	1	1							AKR1B10	0	1	1		YBX1	0	3	3		U2AF2	0	6	6							DACT1	0	1	1
POC1A	0	2	2		VDAC1	0	3	3		CYC1	0	4	4		GAPDH	0	1	1							ALK	0	1	1		YWHAE	0	3	3		XRCC6	1	5	6							DAP3	0	1	1
PPP1R15A	0	2	2		WDR92	0	3	3		DDB2	0	4	4		GIT2	0	1	1							AMFR	0	1	1		ZNF689	0	3	3		CDC5L	1	4	5							DCTN2	0	1	1
PPP2CA	0	2	2		XRCC6	1	2	3		FUS	0	4	4		GNL3	0	1	1							ANAPC5	0	1	1		AHNAK	2	0	2		CDKN1A	2	3	5							DDOST	0	1	1
PPP2CB	0	2	2		YWHAZ	0	3	3		H2AFX	1	3	4		GPS2	0	1	1							ASAP1	0	1	1		ALDOA	0	2	2		CDKN2A	0	5	5							DDX1	0	1	1
PPP4C	0	2	2		APC	0	2	2		HDAC3	0	4	4		GPX4	0	1	1							ASS1	0	1	1		ATP6AP2	0	2	2		CREBBP	0	5	5							DDX21	0	1	1
PRKCD	0	2	2		ATM	0	2	2		HDAC4	0	4	4		GRB2	0	1	1							ATP1B1	0	1	1		BARD1	0	2	2		CUL3	0	5	5							DDX24	0	1	1
PRKDC	0	2	2		AURKB	0	2	2		HDAC5	0	4	4		H1FX	0	1	1							ATXN1	1	0	1		BRAF	0	2	2		HIST1H3A	0	5	5							DDX3X	0	1	1
PRMT1	0	2	2		BAG3	0	2	2		HNRNPD	0	4	4		H2AFX	0	1	1							ATXN2	0	1	1		BTRC	0	2	2		HSPA1B	0	5	5							DFFA	0	1	1
PRMT6	0	2	2		C1QBP	0	2	2		HSP90AB1	0	4	4		HDAC3	0	1	1							AURKB	0	1	1		CALR	1	1	2		HSPA5	0	5	5							DHX30	0	1	1
PRPF19	0	2	2		CANX	1	1	2		HTRA2	1	3	4		HIST1H1C	0	1	1							BAG6	0	1	1		CAPN1	0	2	2		HTRA2	1	4	5							DHX36	0	1	1
PSIP1	0	2	2		CBL	0	2	2		IGBP1	0	4	4		HIST1H2AB	0	1	1							BCAP29	0	1	1		CDH3	0	2	2		IGBP1	0	5	5							DHX9	0	1	1
PSMB1	0	2	2		CCNA2	0	2	2		IRS4	0	4	4		HIST1H3A	0	1	1							BCL2L1	0	1	1		CDK11B	0	2	2		NEDD1	0	5	5							DKC1	0	1	1
PSMB6	0	2	2		CCT6B	0	2	2		LDHA	2	2	4		HIST1H3E	0	1	1							BIN1	0	1	1		CDKN1A	1	1	2		NFE2L1	0	5	5							DLD	0	1	1
PSMB7	0	2	2		CDC73	0	2	2		LIG4	0	4	4		HIST1H4A	0	1	1							BIRC2	0	1	1		CDT1	0	2	2		POC1A	0	5	5							DNAJB11	0	1	1
PSMB9	0	2	2		CDK1	0	2	2		MDM4	0	4	4		HIST2H2BE	0	1	1							BMI1	0	1	1		COPG1	0	2	2		PPP2CB	0	5	5							DNAJB4	0	1	1
PSMC3	0	2	2		CDK11B	0	2	2		NOP10	0	4	4		HLA-B	1	0	1							BRAF	0	1	1		COPS5	0	2	2		PPP4C	0	5	5							DNAJC10	0	1	1
PSMD3	0	2	2		CDK4	0	2	2		NOP56	0	4	4		HMG20B	1	0	1							BTRC	0	1	1		CREBBP	0	2	2		PRDX2	0	5	5							DNM1L	0	1	1
PSMD5	0	2	2		CDR2	0	2	2		PPP2CA	0	4	4		HMGA1	0	1	1							CASP8	0	1	1		CSNK2A1	0	2	2		PSMD10	0	5	5							DOT1L	0	1	1
PSMG2	0	2	2		CHUK	0	2	2		PPP4C	0	4	4		HMGA2	0	1	1							CAT	0	1	1		CTNNA1	0	2	2		RPL5	1	4	5							EDC3	0	1	1
RAB25	0	2	2		CLASP1	0	2	2		PSMB9	0	4	4		HNRNPA2B1	0	1	1							CCNB1	1	0	1		CUL1	0	2	2		SF3A2	1	4	5							EGLN1	1	0	1
RPAP3	0	2	2		COL1A1	0	2	2		PSMD5	0	4	4		HNRNPA3	0	1	1							CCNDBP1	0	1	1		CUL2	0	2	2		STRN	0	5	5							EIF2AK2	0	1	1
RPL26	0	2	2		COL1A2	0	2	2		PTPN3	0	4	4		HNRNPAB	0	1	1							CDC34	0	1	1		CUL3	0	2	2		STRN3	0	5	5							EIF2AK3	0	1	1
RPL36	0	2	2		CSNK2A1	0	2	2		RPL5	2	2	4		HNRNPC	0	1	1							CDC37	0	1	1		DBN1	1	1	2		UBE2I	1	4	5							EIF2S2	0	1	1
RUVBL1	0	2	2		CUL3	0	2	2		RPS23	0	4	4		HNRNPDL	0	1	1							CDH1	0	1	1		DCTN2	0	2	2		ANP32B	0	4	4							EIF3E	0	1	1
SMN1	0	2	2		DDX3X	0	2	2		RPS5	0	4	4		HNRNPF	0	1	1							CDK1	0	1	1		DDX21	0	2	2		BARD1	0	4	4							EIF4B	1	0	1
SNAI1	0	2	2		EBNA1BP2	0	2	2		TMED2	0	4	4		HNRNPH1	0	1	1							CDK7	0	1	1		DHX9	0	2	2		CALU	1	3	4							EIF4G1	1	0	1
SP1	0	2	2		EFTUD2	0	2	2		TUBA1A	2	2	4		HNRNPH2	0	1	1							CDK9	0	1	1		EBNA1BP2	0	2	2		CCNB1	0	4	4							ELAVL1	0	1	1
STRN	0	2	2		EIF2S2	0	2	2		YAP1	0	4	4		HNRNPK	0	1	1							CHORDC1	0	1	1		EIF2AK2	0	2	2		CDC20	0	4	4							ELF4	0	1	1
STRN3	0	2	2		EIF3A	0	2	2		YWHAE	0	4	4		HNRNPL	0	1	1							CHRM3	0	1	1		EIF3L	0	2	2		CDK1	1	3	4							EMD	0	1	1
STUB1	0	2	2		EIF3B	0	2	2		ACTG1	0	3	3		HNRNPM	0	1	1							CHST15	0	1	1		EMD	0	2	2		CKS2	0	4	4							EPB41L2	0	1	1
TAPBP	0	2	2		EIF3C	0	2	2		ACTR3	0	3	3		HNRNPR	0	1	1							COPB1	0	1	1		EWSR1	0	2	2		CYC1	0	4	4							ERLIN2	0	1	1
TMED10	0	2	2		EIF3F	0	2	2		ALDOA	0	3	3		HNRNPUL2	0	1	1							COPS5	0	1	1		FAM53C	0	2	2		EIF4B	0	4	4							ERN1	0	1	1
TMED2	0	2	2		EIF3G	0	2	2		ARRB1	1	2	3		HP1BP3	0	1	1							CSNK2A1	0	1	1		FBXW8	0	2	2		EIF4EBP1	0	4	4							EZR	0	1	1
TRIM25	0	2	2		EIF3I	0	2	2		BAG3	0	3	3		HSP90AB1	0	1	1							CSNK2B	0	1	1		FEN1	0	2	2		FUS	0	4	4							FAF1	0	1	1
TRIM28	0	2	2		EIF3M	0	2	2		BARD1	0	3	3		HSP90B1	0	1	1							CTCF	0	1	1		FURIN	0	2	2		GADD45B	4	0	4							FAM120A	0	1	1
TXN	1	1	2		EIF6	0	2	2		BAX	0	3	3		HSPA4	0	1	1							CTR9	0	1	1		FUS	0	2	2		GAPDH	2	2	4							FAM53C	0	1	1
UBQLN1	0	2	2		ELAVL1	0	2	2		BCL2L1	0	3	3		HSPA5	0	1	1							CUL3	0	1	1		G3BP1	0	2	2		H2AFX	0	4	4							FANCC	0	1	1
UQCRC2	0	2	2		FAF1	0	2	2		BRAF	0	3	3		HSPB1	0	1	1							DAD1	0	1	1		GANAB	0	2	2		HDAC6	2	2	4							FANCD2	0	1	1
UQCRQ	0	2	2		FHL2	0	2	2		BTRC	0	3	3		HSPBP1	0	1	1							DDB1	0	1	1		GNAS	0	2	2		HNRNPA3	0	4	4							FANCL	0	1	1
URI1	0	2	2		FKBP6	0	2	2		CANX	0	3	3		HTRA2	1	0	1							DDOST	0	1	1		GTPBP4	0	2	2		ILF3	0	4	4							FBXO6	0	1	1
UXT	0	2	2		GANAB	0	2	2		CAP1	0	3	3		IGF2BP2	0	1	1							DHFR	0	1	1		H1F0	0	2	2		ISG15	0	4	4							FIP1L1	0	1	1
WDR92	0	2	2		GNAS	0	2	2		CCT5	0	3	3		IL32	0	1	1							DNAJA1	0	1	1		HDAC2	0	2	2		LDHA	0	4	4							FKBP4	1	0	1
XPO1	0	2	2		GSK3A	0	2	2		CDC20	0	3	3		ILF2	0	1	1							DNAJB11	0	1	1		HDAC3	0	2	2		MMP14	1	3	4							FKBP5	1	0	1
YBX1	0	2	2		HDAC2	0	2	2		CDC25B	0	3	3		ILF3	0	1	1							DNAJC10	0	1	1		HDAC4	0	2	2		MRPL51	0	4	4							FOXK1	0	1	1
YWHAB	1	1	2		HDAC4	0	2	2		CDK11B	0	3	3		IMMT	0	1	1							ECI2	0	1	1		HIST2H2BE	0	2	2		MYC	0	4	4							FOXO3	0	1	1
YWHAH	0	2	2		HDAC5	0	2	2		CRTC2	0	3	3		IRAK1	0	1	1							EDEM1	0	1	1		HNRNPU	0	2	2		NDUFS3	0	4	4							FRMD6	0	1	1
ABL2	0	1	1		HIST1H1C	0	2	2		CUL1	0	3	3		IRF1	0	1	1							EDEM3	0	1	1		IRF1	0	2	2		NQO1	0	4	4							FRYL	0	1	1
ABTB1	0	1	1		HMGA1	0	2	2		DCAF7	0	3	3		JUN	0	1	1							EDF1	0	1	1		ITGA3	0	2	2		PGK1	2	2	4							FUS	0	1	1
ACTB	0	1	1		HSP90AB1	0	2	2		EFNB1	0	3	3		KARS	0	1	1							EED	0	1	1		KAT5	0	2	2		PRKDC	0	4	4							GADD45GIP1	0	1	1
ACTL6A	0	1	1		HSPA8	0	2	2		EGLN1	0	3	3		KHSRP	0	1	1							EEF1G	0	1	1		KIAA0930	0	2	2		RAD23B	0	4	4							GAPVD1	0	1	1
ACTN1	0	1	1		HTRA2	0	2	2		EIF4A3	0	3	3		LARP1	0	1	1							EGLN1	0	1	1		KIF5B	0	2	2		RAF1	1	3	4							GAR1	0	1	1
ADRM1	0	1	1		IKBKB	0	2	2		EIF4EBP1	0	3	3		LARP7	0	1	1							EIF2AK3	0	1	1		KLF5	0	2	2		RGCC	2	2	4							GCH1	0	1	1
AHSA1	0	1	1		IRS4	0	2	2		EIF5A	3	0	3		LDOC1	0	1	1							EIF4G1	0	1	1		KLF6	2	0	2		RPS4X	0	4	4							GDI1	0	1	1
AIMP2	0	1	1		ITCH	0	2	2		EIF6	0	3	3		LIG4	0	1	1							EIF5A	0	1	1		KMT2A	1	1	2		SERPINA1	0	4	4							GLMN	0	1	1
AIRE	0	1	1		KAT2A	0	2	2		ELAVL1	0	3	3		LMAN1	0	1	1							EP300	0	1	1		LARP1	0	2	2		SF3B3	0	4	4							GNAI2	1	0	1
AMFR	1	0	1		KAT2B	0	2	2		EMD	0	3	3		LMNA	0	1	1							ERLIN2	0	1	1		LGALS3BP	0	2	2		SPTBN1	4	0	4							GSPT1	1	0	1
ANXA2	0	1	1		KAT5	0	2	2		ENO1	0	3	3		LRPPRC	0	1	1							ERN1	0	1	1		LIG4	0	2	2		TMED2	0	4	4							GTPBP4	0	1	1
AP1G1	0	1	1		KIF23	0	2	2		FBXO7	0	3	3		MATR3	0	1	1							FANCC	0	1	1		LMNA	0	2	2		TUBA1B	1	3	4							H2AFX	1	0	1
AP2A2	0	1	1		KMT2A	0	2	2		H1FX	0	3	3		MCM7	0	1	1							FBL	0	1	1		LUC7L2	0	2	2		UBQLN1	1	3	4							HGH1	1	0	1
APC	0	1	1		KPNA2	0	2	2		HDAC2	0	3	3		MCM9	0	1	1							FBP1	0	1	1		MDM4	0	2	2		USP14	0	4	4							HIST1H2AB	0	1	1
ARHGDIA	0	1	1		MAP3K2	0	2	2		HNRNPK	0	3	3		MEPCE	0	1	1							FBXO33	0	1	1		MSH6	0	2	2		YWHAB	1	3	4							HIST1H2BG	0	1	1
ARMC8	0	1	1		MAPK9	0	2	2		HUWE1	0	3	3		MRPL37	0	1	1							FBXO6	0	1	1		MYC	0	2	2		YWHAE	1	3	4							HIST1H3E	0	1	1
ARPC5	0	1	1		MARK3	0	2	2		IRS2	0	3	3		MRPS22	0	1	1							FBXO7	0	1	1		NEDD1	0	2	2		ACTR2	0	3	3							HIST1H4A	0	1	1
ATF3	0	1	1		MCM2	0	2	2		ITGA3	0	3	3		MRPS23	0	1	1							FIS1	0	1	1		NFE2L2	0	2	2		APH1A	0	3	3							HIST2H2BE	0	1	1
ATG16L1	0	1	1		MEN1	0	2	2		KIAA0930	0	3	3		MRPS35	0	1	1							FKBP4	0	1	1		NOP56	0	2	2		APLP2	0	3	3							HIST2H3C	0	1	1
ATP6AP1	0	1	1		MSH6	0	2	2		KIF23	0	3	3		MRPS7	0	1	1							FKBP5	0	1	1		NPM3	0	2	2		BCAP31	1	2	3							HJURP	0	1	1
ATP6AP2	0	1	1		MYBBP1A	0	2	2		KIF5B	0	3	3		MRPS9	0	1	1							FN1	1	0	1		NR3C1	0	2	2		CDC25C	0	3	3							HMGA1	0	1	1
ATXN3	0	1	1		NR4A1	0	2	2		KPNA1	1	2	3		MTF1	0	1	1							FTL	0	1	1		NR4A1	0	2	2		CEBPB	0	3	3							HMGA2	0	1	1
AURKB	0	1	1		ODC1	0	2	2		KPNB1	0	3	3		MTOR	0	1	1							GGA1	0	1	1		PAK4	0	2	2		COPS5	0	3	3							HMGN1	0	1	1
BAG1	0	1	1		PABPC1	0	2	2		LARP1	0	3	3		MYC	0	1	1							GGA3	0	1	1		PAXIP1	0	2	2		CUL7	0	3	3							HNRNPC	0	1	1
BAG4	0	1	1		PARD3	0	2	2		LDHB	1	2	3		MYD88	0	1	1							GNAI2	0	1	1		PDCL3	0	2	2		DAXX	0	3	3							HNRNPDL	0	1	1
BAX	0	1	1		PARP1	0	2	2		LGALS3BP	1	2	3		NAP1L4	0	1	1							GPI	0	1	1		PDIA3	1	1	2		DDX5	2	1	3							HNRNPH1	0	1	1
BCL2L2	0	1	1		PDCL3	0	2	2		MARK3	0	3	3		NCBP1	0	1	1							GRB2	0	1	1		PKM	1	1	2		DERL2	0	3	3							HNRNPH2	0	1	1
C10orf88	0	1	1		PDGFB	0	2	2		MPRIP	0	3	3		NCOA1	0	1	1							GSPT1	0	1	1		POC1A	0	2	2		DHX9	0	3	3							HNRNPK	1	0	1
C20orf27	0	1	1		PFDN5	0	2	2		MSN	0	3	3		NF2	0	1	1							GSPT2	0	1	1		POLB	0	2	2		DLD	0	3	3							HNRNPL	0	1	1
CACYBP	0	1	1		PINK1	0	2	2		NEDD1	0	3	3		NME7	0	1	1							GSTO1	0	1	1		PPP2CB	0	2	2		EEF1A1	1	2	3							HNRNPM	0	1	1
CALR	0	1	1		PPP1CA	0	2	2		OS9	0	3	3		NONO	0	1	1							H1F0	0	1	1		PPP4C	0	2	2		EIF3B	0	3	3							HNRNPUL2	0	1	1
CAPN1	0	1	1		PRDX2	1	1	2		P4HB	1	2	3		NPM3	0	1	1							HERC2	0	1	1		PRDX4	0	2	2		EIF3I	0	3	3							HSF1	1	0	1
CAPRIN1	0	1	1		PRDX4	0	2	2		PAK4	0	3	3		NRP1	0	1	1							HGH1	0	1	1		PRDX5	0	2	2		EIF3L	0	3	3							HSPA1A	1	0	1
CBX7	0	1	1		PRPF3	0	2	2		PFN1	3	0	3		ODC1	0	1	1							HIST3H2BB	0	1	1		PRPF19	0	2	2		EIF4A3	0	3	3							HSPD1	1	0	1
CCAR2	0	1	1		PRPF4	0	2	2		PML	1	2	3		OPTN	0	1	1							HNRNPA3	0	1	1		PSMC4	0	2	2		EIF5A	3	0	3							HUS1	0	1	1
CCNA2	0	1	1		PRPF8	0	2	2		POC1A	0	3	3		P4HA2	0	1	1							HNRNPK	0	1	1		PSMC6	0	2	2		ELAVL1	0	3	3							HUWE1	0	1	1
CCNB1	0	1	1		PSEN1	0	2	2		PPP2CB	0	3	3		PA2G4	0	1	1							HNRNPR	0	1	1		PSMD1	0	2	2		ENO1	1	2	3							IGF2BP2	0	1	1
CCND1	0	1	1		PSMA4	0	2	2		PPP2R2C	0	3	3		PCBP1	0	1	1							HSF1	0	1	1		PSMD12	0	2	2		EWSR1	0	3	3							IRF1	0	1	1
CCT2	0	1	1		PSMC1	0	2	2		PTPRF	0	3	3		PCNA	0	1	1							IL32	0	1	1		PSMD13	0	2	2		F11R	0	3	3							IRS2	0	1	1
CCT5	0	1	1		PSMC3	0	2	2		RAD23B	0	3	3		PDIA3	0	1	1							IRF1	0	1	1		PSMD14	0	2	2		FAF2	0	3	3							JUP	0	1	1
CCT7	0	1	1		PSMC4	0	2	2		RAF1	0	3	3		PDIA4	0	1	1							IVNS1ABP	0	1	1		PSMD6	0	2	2		FOS	1	2	3							KCTD13	0	1	1
CD2BP2	0	1	1		PSMC5	0	2	2		RAI14	0	3	3		PFDN1	0	1	1							KEAP1	0	1	1		PSMD7	0	2	2		G6PD	0	3	3							KDELR1	0	1	1
CDC25C	0	1	1		PSMC6	0	2	2		RB1	0	3	3		PFDN2	0	1	1							KPNA7	0	1	1		PTBP1	0	2	2		GPI	1	2	3							KEAP1	1	0	1
CDC37L1	0	1	1		PSMD1	0	2	2		RPA2	0	3	3		PFDN4	0	1	1							LDLR	0	1	1		PTMA	0	2	2		GRB2	0	3	3							KHSRP	0	1	1
CDCA5	0	1	1		PSMD13	0	2	2		RPL11	0	3	3		PFKM	0	1	1							LEO1	0	1	1		PTPN3	0	2	2		H2AFZ	0	3	3							KIF23	0	1	1
CDH1	0	1	1		PSMD3	0	2	2		RPL18	1	2	3		PHLPP1	0	1	1							LIG4	0	1	1		RAB1B	0	2	2		HDAC2	0	3	3							KLC1	0	1	1
CDH3	0	1	1		PSMD4	0	2	2		RPL18A	0	3	3		PINK1	0	1	1							MAP3K5	0	1	1		RAB25	0	2	2		HDAC3	0	3	3							KLC4	0	1	1
CDH5	0	1	1		PSMD6	0	2	2		RPL37A	0	3	3		PKN1	1	0	1							MCCC2	0	1	1		RBBP7	0	2	2		HDAC5	0	3	3							KPNA1	0	1	1
CDK5RAP3	0	1	1		PSMD7	0	2	2		RPN2	0	3	3		PLCG1	0	1	1							MCL1	0	1	1		RPL11	0	2	2		HNRNPA2B1	1	2	3							LARP7	0	1	1
CDK9	0	1	1		PTPN11	1	1	2		RPS11	1	2	3		PLD1	0	1	1							MDC1	0	1	1		RPL18	0	2	2		HNRNPD	0	3	3							LDHB	0	1	1
CDKN1C	0	1	1		PTPN14	0	2	2		RPS25	1	2	3		PLEC	1	0	1							MECP2	0	1	1		RPL18A	0	2	2		HNRNPK	0	3	3							LIG1	0	1	1
CDT1	0	1	1		RAD23B	0	2	2		RPS3	0	3	3		PPIB	0	1	1							METTL21A	0	1	1		RPL23	0	2	2		HSPB1	0	3	3							LIMK1	0	1	1
CEBPB	0	1	1		RASSF2	0	2	2		RPS4X	1	2	3		PRDX6	0	1	1							MLLT3	0	1	1		RPLP0	0	2	2		HTT	1	2	3							LMAN1	0	1	1
CHAF1A	0	1	1		RBBP7	0	2	2		RPS6	1	2	3		PRKCD	0	1	1							MTOR	0	1	1		RPLP2	0	2	2		HUWE1	0	3	3							LRPPRC	0	1	1
CHM	0	1	1		RPAP3	0	2	2		RUVBL1	0	3	3		PRPF19	0	1	1							MYB	0	1	1		RPS15A	0	2	2		IRS4	0	3	3							MAP2K2	0	1	1
CHML	0	1	1		RPL18A	0	2	2		SAMD4B	0	3	3		PSEN1	0	1	1							MYD88	0	1	1		RPS16	0	2	2		KAT5	0	3	3							MAP3K2	0	1	1
CHORDC1	0	1	1		RPL19	1	1	2		SERPINH1	0	3	3		PSMA1	0	1	1							NANS	0	1	1		RPS20	0	2	2		LIG4	0	3	3							MAP3K5	0	1	1
CHTOP	0	1	1		RPL3	1	1	2		SF3A2	1	2	3		PSMC1	0	1	1							NCOA4	0	1	1		RRS1	0	2	2		MAP3K5	1	2	3							MAP4	0	1	1
CIDEC	1	0	1		RPL37A	0	2	2		SFN	0	3	3		PSMC4	0	1	1							NDRG1	0	1	1		RUVBL1	0	2	2		MDM4	0	3	3							MAPK1	0	1	1
CIR1	0	1	1		RPS13	1	1	2		SIRT1	0	3	3		PSMD2	0	1	1							NDRG2	0	1	1		SAMD4B	0	2	2		MIF	0	3	3							MAPKAPK2	0	1	1
CLINT1	0	1	1		RPS25	2	0	2		SMN1	1	2	3		PSMD9	0	1	1							NDUFB11	0	1	1		SFPQ	0	2	2		MUC1	2	1	3							MARCKSL1	0	1	1
CLK1	0	1	1		RPS26	0	2	2		SNRNP200	1	2	3		PTBP1	0	1	1							NDUFB7	0	1	1		SMARCAD1	0	2	2		NF2	1	2	3							MARK2	0	1	1
CLOCK	0	1	1		RPS7	0	2	2		STAT3	0	3	3		PTCD1	0	1	1							NDUFS6	0	1	1		STAU1	0	2	2		NFKBIA	1	2	3							MATR3	0	1	1
CLTA	0	1	1		RRS1	0	2	2		STRN	0	3	3		PTCD3	0	1	1							NF2	0	1	1		STRN	0	2	2		NOP56	0	3	3							MCM5	1	0	1
CLTB	0	1	1		SART1	0	2	2		STRN3	0	3	3		RAD23B	1	0	1							NFX1	0	1	1		STRN3	0	2	2		NPC2	0	3	3							METTL21A	0	1	1
CNNM3	0	1	1		SDCBP2	2	0	2		TAPBP	1	2	3		RALY	0	1	1							NR3C1	0	1	1		SYVN1	0	2	2		PAAF1	0	3	3							MLH1	0	1	1
CNNM4	0	1	1		SLC9A3	2	0	2		TCP1	0	3	3		RB1	0	1	1							NUDC	0	1	1		TAPBP	0	2	2		PABPC1	0	3	3							MLLT3	0	1	1
CNST	0	1	1		SLC9A3R1	1	1	2		TJP2	0	3	3		RBM14	0	1	1							PAG1	0	1	1		TFAP4	0	2	2		PFN2	0	3	3							MLXIP	0	1	1
COL1A1	1	0	1		SMAD7	0	2	2		TMED10	0	3	3		RBMX	0	1	1							PAIP1	0	1	1		TJP2	0	2	2		PML	1	2	3							MPRIP	0	1	1
CORO1C	0	1	1		SMN1	0	2	2		TMED9	0	3	3		RNF115	0	1	1							PAIP2	0	1	1		TMED3	0	2	2		PSME1	0	3	3							MRPL1	0	1	1
COX4I1	0	1	1		SNRPD1	0	2	2		TPI1	2	1	3		RNF14	0	1	1							PAN3	0	1	1		TMED4	0	2	2		PTPN3	0	3	3							MRPL15	0	1	1
CSDE1	0	1	1		SP1	0	2	2		TRAF2	0	3	3		RPL10L	0	1	1							PARK7	0	1	1		TOMM20	0	2	2		PTPRF	0	3	3							MRPL3	0	1	1
CSNK2B	0	1	1		TAF9	0	2	2		U2AF2	0	3	3		RPL28	0	1	1							PARP1	0	1	1		TXNRD1	0	2	2		RBM10	0	3	3							MRPL37	0	1	1
CSRNP2	0	1	1		TOMM40	0	2	2		VDAC2	0	3	3		RPN1	0	1	1							PAWR	0	1	1		UCHL5	0	2	2		RPL19	0	3	3							MRPL44	0	1	1
CTNND1	0	1	1		TSG101	0	2	2		VIM	0	3	3		RPS6KA3	0	1	1							PDIA4	0	1	1		URI1	0	2	2		RPL24	1	2	3							MRPS22	0	1	1
CTR9	0	1	1		TUBB	0	2	2		WASL	1	2	3		RRP1B	0	1	1							PDIA6	0	1	1		WRN	0	2	2		RPL3	0	3	3							MRPS23	0	1	1
CUL1	0	1	1		TXN	0	2	2		WRN	0	3	3		RRS1	0	1	1							PEX5	0	1	1		XRCC1	0	2	2		RPL31	0	3	3							MRPS27	0	1	1
DBN1	0	1	1		UBE2I	0	2	2		YBX1	0	3	3		RSL1D1	0	1	1							PHLPP1	0	1	1		YAP1	0	2	2		RPN1	1	2	3							MRPS35	0	1	1
DCAF7	0	1	1		UBQLN1	0	2	2		ACTR3B	0	2	2		SAFB	0	1	1							PLD1	0	1	1		YWHAB	0	2	2		RPS15A	0	3	3							MRPS7	0	1	1
DDIT4	0	1	1		UBXN2A	0	2	2		AIRE	0	2	2		SCD	0	1	1							POMP	0	1	1		ZFP36	0	2	2		RPS16	0	3	3							MRPS9	0	1	1
DDOST	0	1	1		UCHL5	0	2	2		AKAP13	0	2	2		SDHA	0	1	1							POU2F1	1	0	1		ABL2	0	1	1		RPS23	0	3	3							MSH6	0	1	1
DDX20	0	1	1		URI1	0	2	2		ANXA5	0	2	2		SFPQ	0	1	1							PPIB	0	1	1		ACTL6A	0	1	1		RPS6	0	3	3							MUC1	0	1	1
DNAJA1	0	1	1		USP37	0	2	2		APBB1	0	2	2		SIRT6	1	0	1							PPID	0	1	1		ACTR3	0	1	1		RUVBL1	0	3	3							MYBBP1A	0	1	1
DNAJB4	0	1	1		YAP1	0	2	2		APC	0	2	2		SKP1	0	1	1							PPP5C	0	1	1		ACTR3B	0	1	1		SMN1	1	2	3							NAF1	0	1	1
DNAJB6	0	1	1		YWHAB	0	2	2		APLP2	0	2	2		SNW1	0	1	1							PRDX4	0	1	1		AIRE	0	1	1		SNRNP200	1	2	3							NAP1L4	0	1	1
DOT1L	0	1	1		ZNF689	0	2	2		ARAF	0	2	2		SOD1	0	1	1							PRDX6	0	1	1		AKAP13	0	1	1		SNRNP70	0	3	3							NCBP1	0	1	1
DTX3L	0	1	1		ABL2	0	1	1		ARPC1A	0	2	2		SP1	0	1	1							PRKCD	0	1	1		ALK	0	1	1		SNRPA1	0	3	3							NCKAP1	0	1	1
ECD	0	1	1		ACTB	0	1	1		ATM	0	2	2		SRRM2	0	1	1							PRKDC	0	1	1		ALYREF	0	1	1		SNW1	0	3	3							NFX1	1	0	1
EDF1	0	1	1		ACTL6A	0	1	1		BAD	0	2	2		SUMO2	1	0	1							PRPF19	0	1	1		ANKRD13D	0	1	1		SYNCRIP	0	3	3							NGRN	0	1	1
EED	0	1	1		ADAP1	0	1	1		BAIAP2	0	2	2		SYNC	1	0	1							PSMA1	0	1	1		ANKZF1	0	1	1		SYVN1	0	3	3							NONO	0	1	1
EEF1D	0	1	1		AHR	0	1	1		BIRC2	0	2	2		SYNCRIP	0	1	1							PSMA2	0	1	1		ANP32A	0	1	1		TFRC	0	3	3							NOP56	0	1	1
EEF1G	0	1	1		AHSA1	0	1	1		CALM1	0	2	2		TAF1	0	1	1							PSMA3	0	1	1		ANXA5	1	0	1		TKT	1	2	3							NPM3	0	1	1
EEF2	0	1	1		AIMP2	0	1	1		CASP8	0	2	2		TAPBP	0	1	1							PSMA4	0	1	1		APBB1	0	1	1		TMED10	0	3	3							NSUN2	0	1	1
EIF2AK4	0	1	1		AIP	0	1	1		CBX5	0	2	2		TARDBP	0	1	1							PSMA5	0	1	1		APC	0	1	1		TMED9	0	3	3							OSBPL3	0	1	1
EIF3C	0	1	1		AIRE	0	1	1		CCNA2	0	2	2		TMPO	0	1	1							PSMA6	0	1	1		ARFGEF1	0	1	1		TRAPPC1	0	3	3							P4HB	0	1	1
EIF3CL	0	1	1		AKAP13	0	1	1		CCT8	0	2	2		TNFAIP3	0	1	1							PSMB1	0	1	1		ARHGDIA	0	1	1		TUBA1A	2	1	3							PA2G4	0	1	1
EIF3F	0	1	1		AKAP8	0	1	1		CD2BP2	1	1	2		TOMM22	0	1	1							PSMB2	0	1	1		ARHGEF11	0	1	1		TXN	2	1	3							PABPC4	0	1	1
EIF3G	0	1	1		AKAP9	0	1	1		CDK4	0	2	2		TOMM40	0	1	1							PSMB6	0	1	1		ARPC2	0	1	1		TXNRD1	0	3	3							PAIP1	1	0	1
EIF3I	0	1	1		ALDOA	0	1	1		CHM	0	2	2		TPI1	1	0	1							PSMB7	0	1	1		ARPC5	0	1	1		UBLCP1	0	3	3							PAIP2	1	0	1
EIF3L	1	0	1		ALK	0	1	1		CLNS1A	1	1	2		UBA52	0	1	1							PSMB8	0	1	1		ARPC5L	0	1	1		UQCRB	1	2	3							PAK4	0	1	1
EIF3M	0	1	1		AMER1	0	1	1		CLSTN1	0	2	2		UBQLN1	0	1	1							PSMB9	0	1	1		ASPSCR1	0	1	1		URI1	0	3	3							PAN3	1	0	1
EIF4A3	0	1	1		AMFR	0	1	1		COPS5	0	2	2		UBQLN2	0	1	1							PSMC2	0	1	1		ATM	0	1	1		WRN	0	3	3							PARPBP	0	1	1
EIF4E	0	1	1		ANAPC11	0	1	1		CORO1C	0	2	2		UQCRC2	0	1	1							PSMC3	0	1	1		ATP6AP1	0	1	1		XPO1	2	1	3							PAWR	0	1	1
EMD	0	1	1		ANAPC2	0	1	1		CSNK2A1	0	2	2		USP2	0	1	1							PSMC5	0	1	1		ATXN1	0	1	1		YAP1	0	3	3							PAXIP1	0	1	1
EPN1	0	1	1		ANKRD13D	0	1	1		CTNNA1	0	2	2		VAPA	0	1	1							PSMD1	0	1	1		ATXN3	0	1	1		YBX1	0	3	3							PCBP2	1	0	1
EPS15	0	1	1		ANKZF1	0	1	1		CTNNBL1	0	2	2		VCP	0	1	1							PSMD12	0	1	1		AURKA	0	1	1		ZNF689	0	3	3							PDHA1	0	1	1
ERH	0	1	1		ANP32A	0	1	1		CUL2	0	2	2		VDAC2	0	1	1							PSMD13	0	1	1		AURKB	0	1	1		ABL1	0	2	2							PIDD1	0	1	1
EWSR1	0	1	1		ANXA7	1	0	1		CUL3	0	2	2		XIAP	0	1	1							PSMD14	0	1	1		AXIN1	0	1	1		ACTR3	0	2	2							PIK3R1	0	1	1
FANCC	0	1	1		AP1B1	0	1	1		CYLD	0	2	2		XPNPEP3	1	0	1							PSMD2	0	1	1		BAD	0	1	1		ACTR3B	0	2	2							PLCG1	0	1	1
FANCL	0	1	1		AP1G1	0	1	1		DCTN2	0	2	2		XRCC6	0	1	1							PSMD3	0	1	1		BAG1	1	0	1		AHCY	0	2	2							PML	0	1	1
FAU	0	1	1		AP1M1	0	1	1		DHX15	0	2	2		XRN2	0	1	1							PSMD6	0	1	1		BAIAP2	0	1	1		AMFR	0	2	2							PMS2	0	1	1
FEN1	0	1	1		APBB1	0	1	1		DKC1	0	2	2		YAP1	0	1	1							PSMD7	0	1	1		BCAR1	0	1	1		ANXA5	1	1	2							POLA1	0	1	1
FGFR1	0	1	1		APEX1	0	1	1		DNMT1	0	2	2		YWHAZ	1	0	1							PSMG2	0	1	1		BCL2L1	0	1	1		APBB1	0	2	2							POLB	0	1	1
GEMIN2	0	1	1		APRT	0	1	1		E2F1	0	2	2		ZFP36	0	1	1							PTGES3	0	1	1		BCL2L11	0	1	1		APC	0	2	2							POLD1	0	1	1
GEMIN5	0	1	1		AREG	0	1	1		EDC3	0	2	2		ZFR	0	1	1							RBM39	0	1	1		BRD8	0	1	1		ARAF	0	2	2							POLD2	0	1	1
GEMIN6	0	1	1		ARFGEF1	0	1	1		EED	0	2	2		ZNF668	0	1	1							RBM8A	0	1	1		BSG	0	1	1		ARPC5	0	2	2							POLD3	0	1	1
GGA1	0	1	1		ARHGDIA	0	1	1		EEF1A1	1	1	2												RING1	0	1	1		C1QBP	0	1	1		ARPC5L	0	2	2							POLH	0	1	1
GGA2	0	1	1		ARHGEF2	0	1	1		EIF2AK2	0	2	2												RPA2	1	0	1		CAPZA2	0	1	1		ATF4	2	0	2							PPP5C	1	0	1
GLMN	0	1	1		ARRB1	0	1	1		EIF4E	0	2	2												RPL26	0	1	1		CARD11	0	1	1		ATM	0	2	2							PRKACA	0	1	1
GNB2	0	1	1		ASH2L	0	1	1		EPS15	0	2	2												RPL29	0	1	1		CBLL1	0	1	1		ATP6AP2	0	2	2							PRKCI	0	1	1
GNB4	0	1	1		ASPSCR1	0	1	1		EWSR1	0	2	2												RPS27A	0	1	1		CBX1	0	1	1		BAG1	1	1	2							PRKDC	0	1	1
GOLGA2	0	1	1		ATAD2	0	1	1		EZR	0	2	2												RPS6KA1	0	1	1		CBX5	0	1	1		BAG4	0	2	2							PRMT1	0	1	1
GOLGA5	0	1	1		ATF2	0	1	1		FAF2	0	2	2												RUVBL1	0	1	1		CBX7	0	1	1		BCL2L1	0	2	2							PRMT5	0	1	1
GRB2	0	1	1		ATF3	0	1	1		FBXO6	0	2	2												SART1	0	1	1		CCDC115	0	1	1		BRAF	0	2	2							PRPF19	0	1	1
GYS1	0	1	1		ATF4	0	1	1		FBXW8	0	2	2												SET	1	0	1		CCNA2	0	1	1		CANX	0	2	2							PSMA3	0	1	1
HERC3	0	1	1		ATP6V1B2	0	1	1		FEN1	0	2	2												SIAH1	1	0	1		CCNB1	0	1	1		CAPN1	0	2	2							PSMC4	0	1	1
HGS	0	1	1		ATP6V1H	0	1	1		FHL2	0	2	2												SIL1	0	1	1		CCT2	0	1	1		CCDC8	0	2	2							PSMD9	0	1	1
HIF1A	0	1	1		ATXN1	0	1	1		FKBP4	1	1	2												SIRT3	0	1	1		CCT5	0	1	1		CCNA2	0	2	2							PTBP1	0	1	1
HINT1	0	1	1		ATXN10	0	1	1		FRMD6	0	2	2												SLC16A1	0	1	1		CCT6A	0	1	1		CCT6B	0	2	2							PTCD1	0	1	1
HIP1	0	1	1		ATXN3	0	1	1		G3BP1	0	2	2												SLC25A5	0	1	1		CCT6B	0	1	1		CDH3	0	2	2							PTCD3	0	1	1
HIRA	0	1	1		BAD	0	1	1		GPC1	0	2	2												SNW1	0	1	1		CCT8	0	1	1		CDK11B	0	2	2							PTGES3	1	0	1
HIST1H2BK	0	1	1		BAIAP2	0	1	1		GRB2	1	1	2												SQSTM1	0	1	1		CD2AP	0	1	1		CHD3	0	2	2							PTPN14	0	1	1
HIST1H3A	0	1	1		BCAS2	0	1	1		HMGA1	0	2	2												SREK1	0	1	1		CD9	0	1	1		CITED2	2	0	2							PTPN4	0	1	1
HIST2H3C	0	1	1		BCL3	0	1	1		HNRNPA0	0	2	2												SRRM2	0	1	1		CDC20	0	1	1		CLASP1	0	2	2							RAB11A	0	1	1
HSP90AB1	0	1	1		BGN	0	1	1		HNRNPH1	0	2	2												SRSF9	0	1	1		CDC27	0	1	1		CLTA	0	2	2							RAB1A	0	1	1
HSPA6	0	1	1		BIN1	0	1	1		HSP90B1	2	0	2												STK33	0	1	1		CDC42	0	1	1		COX4I1	0	2	2							RAB2A	0	1	1
HSPA8	0	1	1		BLM	0	1	1		HSPA4	0	2	2												STUB1	0	1	1		CDH5	0	1	1		COX5A	0	2	2							RAB5A	0	1	1
HUS1	0	1	1		BRD8	0	1	1		HSPBP1	0	2	2												SURF2	0	1	1		CDK16	0	1	1		COX6B1	2	0	2							RAB5B	0	1	1
HUWE1	0	1	1		BST2	0	1	1		ICAM1	0	2	2												TARDBP	0	1	1		CDKN1C	0	1	1		CSNK2A1	0	2	2							RACGAP1	0	1	1
HYPK	0	1	1		BUB3	0	1	1		ING1	0	2	2												TBP	0	1	1		CDR2	0	1	1		CTNNA1	0	2	2							RAD18	0	1	1
IARS	0	1	1		BUD31	0	1	1		IQGAP1	0	2	2												TKT	0	1	1		CEBPB	0	1	1		CTNNBL1	0	2	2							RAD21	0	1	1
ILF2	0	1	1		C9orf16	0	1	1		IRF1	0	2	2												TMEM258	0	1	1		CENPA	0	1	1		CUL2	0	2	2							RALY	0	1	1
IMMT	0	1	1		CACYBP	0	1	1		KAT2A	0	2	2												TNRC6A	0	1	1		CFL1	0	1	1		DBN1	1	1	2							RB1	0	1	1
IQSEC1	0	1	1		CALCOCO2	1	0	1		KAT5	0	2	2												TOB1	0	1	1		CGN	0	1	1		DERL1	0	2	2							RBBP8	0	1	1
IRF1	0	1	1		CBX1	0	1	1		KDELR1	0	2	2												TOMM34	0	1	1		CHD3	0	1	1		DSG2	0	2	2							RBM14	0	1	1
IRF9	0	1	1		CBX3	0	1	1		KLF5	0	2	2												TOR1A	0	1	1		CHM	0	1	1		EBNA1BP2	0	2	2							RBM3	0	1	1
IRS4	0	1	1		CBX5	0	1	1		KRT17	2	0	2												TRAP1	1	0	1		CHML	0	1	1		EIF2S3	0	2	2							RBM8A	1	0	1
ITCH	0	1	1		CCAR2	0	1	1		LAPTM4B	0	2	2												TRAPPC2	0	1	1		CHTOP	0	1	1		EIF3A	0	2	2							RBMX	0	1	1
JAK1	0	1	1		CCDC94	0	1	1		LGALS1	1	1	2												TRIM21	1	0	1		CLASP1	0	1	1		EIF3C	0	2	2							RELA	0	1	1
JAK2	0	1	1		CCNB2	0	1	1		LUC7L2	0	2	2												TRIM8	0	1	1		COL1A1	0	1	1		EIF3E	0	2	2							REM1	0	1	1
JUN	0	1	1		CCNE1	0	1	1		MAPK7	0	2	2												TSG101	0	1	1		COPG2	0	1	1		EIF3F	0	2	2							REV1	0	1	1
KAT5	0	1	1		CCNT1	0	1	1		MCM2	0	2	2												TTC4	0	1	1		COPZ2	0	1	1		EIF3G	0	2	2							RFC1	0	1	1
KCTD13	0	1	1		CD2BP2	0	1	1		MCM5	0	2	2												TUBA1A	0	1	1		CRTC2	0	1	1		EIF3H	0	2	2							RFC2	0	1	1
KIF18A	0	1	1		CDC25B	0	1	1		MMP14	0	2	2												TUFM	0	1	1		CSE1L	0	1	1		EIF3M	0	2	2							RFC3	0	1	1
KPNA1	0	1	1		CDC34	0	1	1		MSH2	0	2	2												UBA52	0	1	1		CTCF	0	1	1		EIF4A2	0	2	2							RFC4	0	1	1
KPNA7	0	1	1		CDC37L1	0	1	1		MSH6	0	2	2												UBE3A	0	1	1		CTR9	0	1	1		EIF4E	0	2	2							RFC5	0	1	1
KPNB1	0	1	1		CDC5L	0	1	1		MYH9	1	1	2												UBL4A	0	1	1		CUL7	0	1	1		EMD	0	2	2							RHEB	0	1	1
KRT18	0	1	1		CDH1	0	1	1		NEDD4	0	2	2												UBXN4	0	1	1		DAXX	0	1	1		ERLEC1	0	2	2							RHOH	0	1	1
KXD1	0	1	1		CDH3	0	1	1		NF2	0	2	2												UQCRB	0	1	1		DDIT4	0	1	1		EZR	0	2	2							RMDN3	0	1	1
KYNU	0	1	1		CDH8	0	1	1		NFKBIA	0	2	2												UQCRC2	0	1	1		DDX23	0	1	1		FAM53C	0	2	2							RNF115	0	1	1
LARS	0	1	1		CDK11A	0	1	1		NOP58	0	2	2												UQCRFS1	0	1	1		DDX24	0	1	1		FANCD2	0	2	2							RNF14	0	1	1
LEO1	0	1	1		CDK5RAP2	0	1	1		NR3C1	0	2	2												USP10	0	1	1		DDX3X	0	1	1		FBXO7	0	2	2							RNF8	0	1	1
LIG1	0	1	1		CDK7	0	1	1		NUP153	0	2	2												USP50	0	1	1		DDX5	0	1	1		FBXW7	0	2	2							RPA1	0	1	1
LMO2	0	1	1		CDKN1B	0	1	1		OSBPL3	0	2	2												VAPB	0	1	1		DERL1	0	1	1		FBXW8	0	2	2							RPL23	1	0	1
LMTK2	0	1	1		CEACAM8	1	0	1		PABPC1	0	2	2												WDR12	0	1	1		DFFA	0	1	1		FEN1	0	2	2							RPL8	0	1	1
LONRF1	0	1	1		CEBPB	0	1	1		PCBP1	1	1	2												WWOX	0	1	1		DHDDS	0	1	1		FLOT2	0	2	2							RPL9	0	1	1
LRRC1	0	1	1		CEP170	0	1	1		PDCL3	0	2	2												YES1	0	1	1		DHFR	0	1	1		FN1	0	2	2							RPN1	0	1	1
MAD2L2	0	1	1		CEP55	0	1	1		PDGFB	0	2	2												YWHAB	0	1	1		DHX58	0	1	1		FTSJ3	0	2	2							RPS15A	1	0	1
MAPK1	0	1	1		CGN	0	1	1		PIAS1	0	2	2												YWHAE	0	1	1		DLD	0	1	1		G3BP1	0	2	2							RPS16	1	0	1
MAPK11	0	1	1		CHAF1A	0	1	1		PLD1	0	2	2												YWHAG	0	1	1		DNAJB4	0	1	1		GANAB	0	2	2							RPS25	1	0	1
MAPK14	0	1	1		CHCHD10	0	1	1		PLK1	0	2	2												YWHAZ	0	1	1		DNM1L	0	1	1		GDI1	0	2	2							RPS28	1	0	1
MAPKAPK5	0	1	1		CHORDC1	0	1	1		POLB	0	2	2												ZFP36	0	1	1		DOT1L	0	1	1		GEMIN5	0	2	2							RPS3A	0	1	1
MAVS	0	1	1		CHP1	1	0	1		POLR2B	1	1	2																	DSG2	0	1	1		H1F0	0	2	2							RPS6KA1	0	1	1
MCL1	0	1	1		CHP2	1	0	1		PPFIBP1	0	2	2																	E2F1	0	1	1		H1FX	0	2	2							RPS6KB2	0	1	1
MCM2	0	1	1		CLINT1	0	1	1		PPIB	0	2	2																	ECE1	0	1	1		HDAC4	0	2	2							RPSA	1	0	1
MCM4	0	1	1		CLIP1	0	1	1		PPP1CB	0	2	2																	ECHS1	0	1	1		HIST1H3E	0	2	2							RPTOR	0	1	1
MCM5	0	1	1		CLK3	0	1	1		PPP1CC	0	2	2																	EDC3	0	1	1		HNRNPUL1	0	2	2							RRP1B	0	1	1
MCM7	0	1	1		CLTB	0	1	1		PPP1R13L	0	2	2																	EED	0	1	1		HSPE1	0	2	2							RSL1D1	0	1	1
MDH2	0	1	1		CLTC	0	1	1		PRMT1	0	2	2																	EEF1A1	0	1	1		IGF2BP3	0	2	2							S100A10	0	1	1
MICAL1	0	1	1		COPS6	0	1	1		PRPF3	0	2	2																	EEF1G	0	1	1		IQGAP1	0	2	2							SAFB	0	1	1
MKI67	0	1	1		COX4I1	0	1	1		PSMD10	0	2	2																	EGLN1	0	1	1		ITCH	0	2	2							SAMD4A	0	1	1
MKNK1	0	1	1		CREB1	0	1	1		PSMG2	0	2	2																	EIF2S2	0	1	1		KEAP1	0	2	2							SERPINB5	0	1	1
MMP14	1	0	1		CRTC2	0	1	1		PTBP1	0	2	2																	EIF3B	0	1	1		KHSRP	0	2	2							SF3A2	0	1	1
MMS19	0	1	1		CSK	0	1	1		PTHLH	0	2	2																	EIF3C	0	1	1		KIAA0930	0	2	2							SFPQ	0	1	1
MRPL4	0	1	1		CSTF2	0	1	1		PTTG1	0	2	2																	EIF3E	0	1	1		KIF5B	0	2	2							SIK3	0	1	1
MRPL50	0	1	1		CTBP1	0	1	1		RAB1B	0	2	2																	EIF3F	0	1	1		KLF6	2	0	2							SIL1	0	1	1
MSH2	0	1	1		CTNNA1	0	1	1		RACGAP1	0	2	2																	EIF3G	0	1	1		KMT2A	1	1	2							SKP2	0	1	1
MSH6	0	1	1		CTNNBIP1	0	1	1		RBBP7	0	2	2																	EIF3M	0	1	1		KPNA1	1	1	2							SLC9A3R1	0	1	1
MST1R	0	1	1		CTNNBL1	0	1	1		RBM3	0	2	2																	EIF4A3	0	1	1		KPNB1	0	2	2							SMARCAD1	0	1	1
MTOR	0	1	1		CTTN	0	1	1		RMDN3	0	2	2																	EIF4E	0	1	1		KRT17	0	2	2							SMN1	0	1	1
MYBL2	0	1	1		CUL1	0	1	1		RNF146	0	2	2																	EIF4H	0	1	1		LARP1	0	2	2							SMN2	0	1	1
MYO6	0	1	1		CUL2	0	1	1		RPA1	0	2	2																	ELF4	0	1	1		LUC7L2	0	2	2							SNRNP200	0	1	1
NCBP1	0	1	1		CUL7	0	1	1		RPL10	0	2	2																	EP400	0	1	1		MAFG	0	2	2							SNRPD3	0	1	1
NDUFA9	0	1	1		CYLD	0	1	1		RPL10A	0	2	2																	EPC2	0	1	1		MAPKAPK2	1	1	2							SNW1	0	1	1
NDUFB11	0	1	1		DACH1	0	1	1		RPL13	0	2	2																	ERC1	0	1	1		MCM5	0	2	2							SP1	0	1	1
NDUFS4	0	1	1		DAP3	0	1	1		RPL19	0	2	2																	ERH	0	1	1		MDC1	0	2	2							SQSTM1	0	1	1
NF2	0	1	1		DCTN1	0	1	1		RPL21	0	2	2																	ERLEC1	0	1	1		MRPL37	0	2	2							SRRM1	0	1	1
NFKBIA	0	1	1		DCTN2	0	1	1		RPL24	1	1	2																	ERLIN2	0	1	1		MRPL4	0	2	2							SRSF1	0	1	1
NGLY1	0	1	1		DDIT3	0	1	1		RPL3	0	2	2																	EXOSC10	0	1	1		MRPL41	0	2	2							STAT3	0	1	1
NONO	0	1	1		DDIT4	0	1	1		RPL31	0	2	2																	EXOSC2	0	1	1		MRPL50	0	2	2							STAU1	1	0	1
NR1H3	0	1	1		DDOST	0	1	1		RPL4	0	2	2																	FAF1	0	1	1		MSH6	0	2	2							STK33	1	0	1
NR3C1	0	1	1		DDX17	0	1	1		RPL8	1	1	2																	FAF2	0	1	1		MTA2	0	2	2							SUGP2	0	1	1
NSMCE2	0	1	1		DDX20	0	1	1		RPLP2	0	2	2																	FANCD2	0	1	1		NCBP1	0	2	2							TAP1	0	1	1
NUB1	0	1	1		DDX21	0	1	1		RPS12	0	2	2																	FANCL	0	1	1		NCOR2	0	2	2							TDG	0	1	1
NUP153	0	1	1		DDX23	0	1	1		RPS15A	0	2	2																	FBXO6	0	1	1		NDUFA12	0	2	2							TFAP4	0	1	1
NXF1	0	1	1		DDX56	0	1	1		RPS16	0	2	2																	FBXO7	0	1	1		NDUFA2	0	2	2							TGFBR1	0	1	1
OCRL	0	1	1		DERL1	0	1	1		RPS18	1	1	2																	FCHSD2	0	1	1		NDUFA9	0	2	2							TMEM258	0	1	1
OPTN	0	1	1		DERL2	0	1	1		RPS3A	0	2	2																	FES	0	1	1		NDUFS4	0	2	2							TNRC6A	1	0	1
PA2G4	0	1	1		DHX15	0	1	1		RPSA	0	2	2																	FOXRED2	0	1	1		NDUFS5	0	2	2							TOB1	1	0	1
PABPC1	0	1	1		DHX9	0	1	1		RPTOR	0	2	2																	GADD45GIP1	1	0	1		NEDD4	0	2	2							TOMM34	1	0	1
PAF1	0	1	1		DKC1	0	1	1		RUVBL2	0	2	2																	GBF1	0	1	1		NR3C1	0	2	2							TOR1A	0	1	1
PARPBP	0	1	1		DLD	0	1	1		SART1	0	2	2																	GCH1	0	1	1		NR4A1	0	2	2							TPI1	0	1	1
PDCD4	0	1	1		DMAP1	0	1	1		SERPINB5	0	2	2																	GDI1	0	1	1		OPTN	0	2	2							TRA2B	0	1	1
PDIA3	0	1	1		DNAJA3	0	1	1		SETDB1	0	2	2																	GEMIN5	0	1	1		ORC3	0	2	2							TRAIP	0	1	1
PDIA4	0	1	1		DNAJA4	0	1	1		SF3A3	0	2	2																	GGH	0	1	1		PA2G4	0	2	2							TRIM32	0	1	1
PDS5A	0	1	1		DNAJC7	0	1	1		SF3B3	0	2	2																	GOLGA5	0	1	1		PAK4	0	2	2							TRIM35	0	1	1
PDS5B	0	1	1		DNMT1	0	1	1		SFPQ	0	2	2																	GRB2	0	1	1		PALB2	0	2	2							TRIM8	1	0	1
PEAK1	0	1	1		DNMT3A	0	1	1		SIRT3	0	2	2																	GTF2I	0	1	1		PAXIP1	0	2	2							TSC1	0	1	1
PFDN1	0	1	1		DVL1	0	1	1		SMARCA4	0	2	2																	H1FX	0	1	1		PDCD4	0	2	2							TSG101	1	0	1
PFDN5	0	1	1		E2F1	0	1	1		SMARCAD1	0	2	2																	HDAC10	0	1	1		PDCL3	0	2	2							TTC4	1	0	1
PFDN6	0	1	1		ECD	0	1	1		SNRNP70	0	2	2																	HDAC6	0	1	1		PDIA3	1	1	2							TUBA1C	0	1	1
PHC2	0	1	1		EDC3	0	1	1		SNRPA1	0	2	2																	HERC2	0	1	1		PDIA4	1	1	2							TUBB	0	1	1
PHYH	0	1	1		EDF1	0	1	1		SNRPD1	0	2	2																	HINT1	0	1	1		PFDN5	0	2	2							TUBG1	1	0	1
PICALM	0	1	1		EED	0	1	1		SNRPD3	1	1	2																	HIRA	0	1	1		POLB	0	2	2							TXN	0	1	1
PIDD1	0	1	1		EEF1G	0	1	1		SNW1	0	2	2																	HIST1H2BG	0	1	1		POU2F1	0	2	2							U2AF2	0	1	1
PIH1D1	0	1	1		EEF2	0	1	1		SQSTM1	0	2	2																	HIST1H2BK	0	1	1		PRDX1	0	2	2							UBL4A	0	1	1
PIP5K1C	0	1	1		EHMT2	0	1	1		SRC	0	2	2																	HIST1H3E	0	1	1		PRDX4	0	2	2							UBQLN2	0	1	1
PKM	0	1	1		EIF2AK1	0	1	1		SRPK2	0	2	2																	HIST1H4A	0	1	1		PRDX5	0	2	2							UBQLN4	0	1	1
PMS2	0	1	1		EIF2S1	0	1	1		SRRM1	1	1	2																	HIST2H3C	0	1	1		PRKACA	0	2	2							UBXN4	0	1	1
PNPLA2	1	0	1		EIF3CL	0	1	1		SRRM2	0	2	2																	HJURP	0	1	1		PRPF6	0	2	2							UCHL5	0	1	1
POLA1	0	1	1		EIF3J	0	1	1		STAU1	0	2	2																	HMG20B	0	1	1		PSME4	0	2	2							UPF1	1	0	1
POLB	0	1	1		EIF4A3	0	1	1		STT3B	0	2	2																	HMGN1	0	1	1		PSMG2	0	2	2							USP1	0	1	1
POLD1	0	1	1		EPB41L2	0	1	1		SUZ12	0	2	2																	HNRNPA2B1	0	1	1		PTBP1	0	2	2							USP10	1	0	1
POLD2	0	1	1		EPC2	0	1	1		SYNCRIP	0	2	2																	HNRNPH1	0	1	1		PTMA	0	2	2							USP50	1	0	1
POLD3	0	1	1		ERC1	0	1	1		TAF9	0	2	2																	HNRNPK	0	1	1		PUF60	0	2	2							VAPB	0	1	1
POLH	0	1	1		EWSR1	0	1	1		TFAP4	0	2	2																	HNRNPM	0	1	1		RAB10	0	2	2							VCP	0	1	1
POLI	0	1	1		EXOC7	0	1	1		TMED3	0	2	2																	HNRNPR	0	1	1		RAB1B	0	2	2							XPO1	0	1	1
POLR2A	0	1	1		EXOSC10	0	1	1		TMED4	0	2	2																	HNRNPUL1	0	1	1		RAB25	0	2	2							XRCC1	0	1	1
POLR2E	0	1	1		EXOSC2	0	1	1		TRIM32	0	2	2																	HP1BP3	0	1	1		RAD21	1	1	2							XRN2	0	1	1
POU2F1	0	1	1		EZH2	0	1	1		TRIO	0	2	2																	HSP90AB1	0	1	1		RB1	0	2	2							YWHAH	0	1	1
POU5F1	0	1	1		FAF2	0	1	1		TXNRD1	0	2	2																	HSP90B1	0	1	1		RBBP7	0	2	2							YWHAQ	0	1	1
PPP1CB	0	1	1		FAM53C	0	1	1		UBE2I	0	2	2																	HSPB1	0	1	1		RBM39	0	2	2							YY1	0	1	1
PPP1R10	0	1	1		FANCC	0	1	1		UBE2L6	0	2	2																	HSPE1	0	1	1		RFC1	0	2	2							ZFR	0	1	1
PPP1R13B	0	1	1		FANCD2	0	1	1		UBQLN1	0	2	2																	HTT	0	1	1		RFC4	0	2	2							ZNF326	0	1	1
PPP1R13L	0	1	1		FBXO45	0	1	1		UBQLN4	0	2	2																	HUWE1	0	1	1		RPA1	0	2	2							ZNF668	0	1	1
PPP1R37	0	1	1		FBXO8	0	1	1		UBXN6	0	2	2																	IFIT1	0	1	1		RPL10A	0	2	2
PPP1R3B	0	1	1		FBXW11	0	1	1		UBXN7	0	2	2																	IGBP1	0	1	1		RPL11	0	2	2
PPP1R3D	0	1	1		FCHSD2	0	1	1		URI1	0	2	2																	IGF1R	0	1	1		RPL12	1	1	2
PPP1R7	0	1	1		FER	0	1	1		USP14	0	2	2																	IGF2BP3	0	1	1		RPL14	0	2	2
PPP1R8	0	1	1		FES	0	1	1		VASP	1	1	2																	INSIG2	0	1	1		RPL23	0	2	2
PPP1R9A	0	1	1		FHIT	0	1	1		WARS	0	2	2																	IQGAP1	0	1	1		RPL37A	0	2	2
PPP1R9B	0	1	1		FKBP4	0	1	1		XRCC1	0	2	2																	IRF2	0	1	1		RPL8	0	2	2
PPP2R2C	0	1	1		FKBP5	0	1	1		XRCC5	0	2	2																	IRF7	0	1	1		RPLP0	0	2	2
PPP2R5C	0	1	1		FKBPL	0	1	1		YWHAH	0	2	2																	IRS2	0	1	1		RPS20	0	2	2
PPT1	0	1	1		FOS	0	1	1		ZNF689	0	2	2																	ITCH	0	1	1		RPS7	0	2	2
PRPF6	0	1	1		FOSL1	0	1	1		AARSD1	0	1	1																	ITGAV	0	1	1		RPTOR	0	2	2
PSMB8	0	1	1		FOSL2	0	1	1		ABL2	0	1	1																	JUN	0	1	1		RRS1	0	2	2
PSMD10	0	1	1		FRMD6	0	1	1		ACTL6A	0	1	1																	KAT7	0	1	1		SAMD4B	0	2	2
PSMD2	0	1	1		FTSJ3	0	1	1		AGAP2	0	1	1																	KCTD13	0	1	1		SEC61B	0	2	2
PSME3	0	1	1		FUCA1	1	0	1		AIP	0	1	1																	KDELR1	0	1	1		SEL1L	0	2	2
PSME4	0	1	1		FZR1	0	1	1		AKAP11	0	1	1																	KEAP1	0	1	1		SENP3	0	2	2
PTAFR	0	1	1		G3BP1	0	1	1		AKAP8	0	1	1																	KIAA1549	0	1	1		SETDB1	0	2	2
PTBP1	0	1	1		GAPDH	0	1	1		AKAP9	0	1	1																	KIF23	0	1	1		SF3A3	0	2	2
PTGES3	0	1	1		GAS2L1	0	1	1		AKT1S1	0	1	1																	KLC4	0	1	1		SF3B1	0	2	2
PTK2	0	1	1		GEMIN2	0	1	1		ALDH2	0	1	1																	KPNA1	0	1	1		SF3B2	0	2	2
PTK2B	0	1	1		GEMIN5	0	1	1		ALK	0	1	1																	KPNA7	0	1	1		SFPQ	0	2	2
PTOV1	0	1	1		GEMIN6	0	1	1		AMFR	0	1	1																	KPNB1	0	1	1		SGK1	1	1	2
PTPN11	0	1	1		GLI1	0	1	1		ANKRD13D	0	1	1																	KRT18	0	1	1		SGTA	0	2	2
PTPN2	0	1	1		GLMN	0	1	1		ANKS1A	0	1	1																	LAPTM4B	0	1	1		SIRT6	0	2	2
PTPN23	0	1	1		GNG2	0	1	1		ANP32A	0	1	1																	LCOR	1	0	1		SKP2	0	2	2
PUF60	0	1	1		GRB2	0	1	1		ANXA2	0	1	1																	LDHB	0	1	1		SMAD7	1	1	2
RAB11FIP2	0	1	1		GRPEL1	0	1	1		AP1G1	0	1	1																	LEO1	0	1	1		SMARCAD1	0	2	2
RAB1B	0	1	1		GTF2I	0	1	1		AP2A1	0	1	1																	LGALS8	0	1	1		SNRPD1	0	2	2
RAB7A	0	1	1		GTF3C5	0	1	1		AP2A2	0	1	1																	LIG1	0	1	1		SNRPD3	1	1	2
RABGGTB	0	1	1		H2AFX	0	1	1		APBA2	0	1	1																	LIMK1	0	1	1		SP1	1	1	2
RAD18	0	1	1		HADHB	0	1	1		APBB3	0	1	1																	LONP2	0	1	1		SRRM2	0	2	2
RAF1	0	1	1		HBP1	0	1	1		APLF	0	1	1																	LSM2	0	1	1		STAU1	0	2	2
RANBP9	0	1	1		HDAC10	0	1	1		ARAP1	0	1	1																	LSM6	0	1	1		TDG	0	2	2
RASSF8	0	1	1		HDAC6	0	1	1		ARFGAP1	0	1	1																	MAP2K7	1	0	1		TFAP4	0	2	2
RB1	0	1	1		HERC2	0	1	1		ARHGAP1	0	1	1																	MAP3K2	0	1	1		TIMP2	1	1	2
RBBP7	0	1	1		HERPUD1	0	1	1		ARHGAP32	0	1	1																	MAP3K4	1	0	1		TJP2	0	2	2
RBBP8	0	1	1		HIF1A	0	1	1		ARHGEF7	0	1	1																	MAPKAPK2	0	1	1		TOMM20	0	2	2
RBM3	0	1	1		HINT1	0	1	1		ARNT	0	1	1																	MARCKSL1	0	1	1		TOMM40	0	2	2
RBM39	0	1	1		HIST1H2BG	0	1	1		ARNTL	0	1	1																	MARS	0	1	1		TOP1	0	2	2
RCC1	0	1	1		HIST2H2BE	0	1	1		ARPC2	0	1	1																	MCM5	0	1	1		TRAM1	1	1	2
RCC2	0	1	1		HNF4A	0	1	1		ARPC3	0	1	1																	MEN1	0	1	1		UBE2C	0	2	2
REV1	0	1	1		HNRNPA2B1	0	1	1		ASAP1	0	1	1																	MKNK1	0	1	1		UBE2E3	0	2	2
RFC1	0	1	1		HNRNPAB	0	1	1		ASPSCR1	0	1	1																	MMP3	0	1	1		UBE2G2	0	2	2
RFC2	0	1	1		HNRNPK	0	1	1		ATP1A1	0	1	1																	MORF4L1	0	1	1		UBE3A	0	2	2
RFC3	0	1	1		HNRNPL	0	1	1		ATXN1	0	1	1																	MRPL2	0	1	1		UBQLN2	0	2	2
RFC4	0	1	1		HNRNPU	0	1	1		ATXN3	0	1	1																	MRPL22	0	1	1		UBQLN4	0	2	2
RFC5	0	1	1		HSPA4	0	1	1		AURKA	0	1	1																	MRPL24	0	1	1		UBXN2A	0	2	2
RIF1	0	1	1		HSPE1	0	1	1		AURKB	0	1	1																	MRPL44	0	1	1		UBXN6	0	2	2
RNF187	0	1	1		HTT	0	1	1		B2M	0	1	1																	MRPS7	0	1	1		VAPA	0	2	2
RNF8	0	1	1		IARS	0	1	1		BAG1	0	1	1																	MTA2	0	1	1		WDR83	0	2	2
RPA1	0	1	1		IGF1R	0	1	1		BAG4	0	1	1																	MUC1	0	1	1		WWP1	0	2	2
RPL13	0	1	1		IK	0	1	1		BAG6	0	1	1																	MX1	0	1	1		XRCC1	0	2	2
RPL14	0	1	1		IKBKE	0	1	1		BCAP29	0	1	1																	MYB	0	1	1		ZFP36	1	1	2
RPL28	0	1	1		IKBKG	0	1	1		BCAS2	0	1	1																	MYO6	0	1	1		ACTL6A	0	1	1
RPL30	0	1	1		ILF3	0	1	1		BCL2L2	0	1	1																	NAP1L1	0	1	1		AIMP2	0	1	1
RPN1	0	1	1		IMPDH1	0	1	1		BCR	0	1	1																	NCAPH	0	1	1		AIRE	0	1	1
RPS10-NUDT3	0	1	1		ING1	0	1	1		BMI1	0	1	1																	NCBP1	0	1	1		AKAP13	0	1	1
RPS15	0	1	1		INSIG2	0	1	1		BMP2K	0	1	1																	NCSTN	0	1	1		AKAP9	0	1	1
RPS5	0	1	1		IQGAP1	0	1	1		BNIP2	0	1	1																	NEDD4	0	1	1		ALK	0	1	1
RPS9	0	1	1		IRF1	0	1	1		BRCA2	0	1	1																	NEDD4L	0	1	1		ANAPC11	0	1	1
RPSA	0	1	1		IRF2	0	1	1		BRD8	0	1	1																	NF1	0	1	1		ANAPC2	0	1	1
RPTOR	0	1	1		IRF7	0	1	1		BST2	0	1	1																	NF2	1	0	1		ANKRD13D	0	1	1
RRP1B	0	1	1		IRS2	0	1	1		BUD31	0	1	1																	NFKBIA	0	1	1		ANKRD40	0	1	1
RUSC2	0	1	1		ISG15	0	1	1		C1QBP	0	1	1																	NGLY1	0	1	1		ANKZF1	0	1	1
RUVBL2	0	1	1		ISY1	0	1	1		CACYBP	0	1	1																	NPLOC4	0	1	1		ANP32A	0	1	1
RXRA	0	1	1		ITGAV	0	1	1		CAD	0	1	1																	NR2C1	0	1	1		ANXA2	0	1	1
S100A1	0	1	1		JDP2	0	1	1		CAPZA2	0	1	1																	NSD1	0	1	1		APBB3	0	1	1
S100A14	0	1	1		JUP	0	1	1		CASP10	0	1	1																	NSFL1C	0	1	1		APLF	0	1	1
S100A16	0	1	1		KAT7	0	1	1		CBLL1	0	1	1																	NSUN2	0	1	1		APRT	0	1	1
S100A6	0	1	1		KIAA0930	0	1	1		CBX1	0	1	1																	NXF1	0	1	1		ARCN1	0	1	1
SACM1L	0	1	1		KIF18B	0	1	1		CBX3	0	1	1																	OAS3	0	1	1		ARFGEF1	0	1	1
SCD	0	1	1		KIF1C	0	1	1		CBX7	0	1	1																	OPTN	0	1	1		ARHGDIA	0	1	1
SCRIB	0	1	1		KLF5	0	1	1		CCDC85B	1	0	1																	OSBPL3	0	1	1		ARHGEF11	0	1	1
SERPINF1	1	0	1		KLHL21	0	1	1		CCDC90B	0	1	1																	OTUD7B	0	1	1		ARPC1B	0	1	1
SF3A2	0	1	1		KMT2D	0	1	1		CCDC94	0	1	1																	OTULIN	0	1	1		ASPSCR1	0	1	1
SF3A3	0	1	1		KNSTRN	0	1	1		CCNB2	0	1	1																	PACS1	0	1	1		ATF3	0	1	1
SFPQ	0	1	1		KRT20	0	1	1		CCND1	0	1	1																	PAF1	0	1	1		ATP1A1	0	1	1
SHC1	0	1	1		LARP1	0	1	1		CCT6B	0	1	1																	PAK1	0	1	1		ATP6AP1	0	1	1
SIAH2	0	1	1		LARS	0	1	1		CD2AP	0	1	1																	PALB2	0	1	1		ATXN1	0	1	1
SLBP	0	1	1		LCA5	0	1	1		CD9	0	1	1																	PARPBP	0	1	1		ATXN3	0	1	1
SLC9A3R1	0	1	1		LUC7L2	0	1	1		CDC37	0	1	1																	PAX3	0	1	1		AURKA	0	1	1
SMAD7	0	1	1		MACF1	0	1	1		CDC42EP1	0	1	1																	PCBP1	1	0	1		AURKB	0	1	1
SMARCA4	0	1	1		MAD2L2	0	1	1		CDC42EP2	0	1	1																	PDCD4	0	1	1		BAD	0	1	1
SMARCAD1	0	1	1		MAF	0	1	1		CDC42EP3	0	1	1																	PDIA4	0	1	1		BAG6	0	1	1
SMARCB1	0	1	1		MAGEE1	0	1	1		CDC73	0	1	1																	PDIA6	0	1	1		BAIAP2	0	1	1
SMC1A	0	1	1		MAGI1	0	1	1		CDK1	0	1	1																	PFDN1	0	1	1		BAP1	0	1	1
SMC3	0	1	1		MAP3K11	0	1	1		CDK18	0	1	1																	PFDN6	0	1	1		BAX	0	1	1
SMS	0	1	1		MARK4	0	1	1		CDK5RAP2	0	1	1																	PHB	0	1	1		BAZ1A	0	1	1
SNCAIP	0	1	1		MARS	0	1	1		CDKN1B	0	1	1																	PHF12	0	1	1		BCAR1	0	1	1
SNRNP70	0	1	1		MAX	0	1	1		CDR2	0	1	1																	PIDD1	0	1	1		BCAS2	0	1	1
SNW1	0	1	1		MBD3	0	1	1		CDT1	0	1	1																	PKN1	0	1	1		BCL2L11	0	1	1
SOD1	0	1	1		MCL1	0	1	1		CEBPB	0	1	1																	PKP4	0	1	1		BMPR1A	0	1	1
SORBS1	0	1	1		MCM7	0	1	1		CEP55	0	1	1																	PLAA	0	1	1		BRD7	0	1	1
SPEN	0	1	1		MDM4	0	1	1		CHAF1B	0	1	1																	PLCG1	0	1	1		BRD8	0	1	1
SPRED1	0	1	1		MED12	0	1	1		CHD1L	0	1	1																	PLEC	0	1	1		BSG	0	1	1
SRPK1	0	1	1		MED31	0	1	1		CHD3	0	1	1																	PLXNB2	0	1	1		BUB3	0	1	1
SRRM1	0	1	1		MGEA5	0	1	1		CHEK2	0	1	1																	PMS2	0	1	1		BUD31	0	1	1
SRSF2	0	1	1		MINOS1	0	1	1		CHORDC1	0	1	1																	POLA1	0	1	1		C1orf50	0	1	1
SRSF9	0	1	1		MLH1	0	1	1		CLINT1	0	1	1																	POLD1	0	1	1		CALR	1	0	1
SSU72	0	1	1		MMP14	0	1	1		CLIP1	0	1	1																	POLD2	0	1	1		CAPZA2	0	1	1
STAG1	0	1	1		MMP3	0	1	1		CLOCK	0	1	1																	POLD3	0	1	1		CASK	0	1	1
STAG2	0	1	1		MPRIP	0	1	1		CLTC	0	1	1																	POLH	0	1	1		CBLL1	0	1	1
STAM	0	1	1		MRPS22	0	1	1		CMIP	0	1	1																	POMP	0	1	1		CBR1	0	1	1
STAMBP	0	1	1		MRPS31	0	1	1		CNST	0	1	1																	POU2F1	0	1	1		CBR3	0	1	1
STAMBPL1	0	1	1		MRPS34	0	1	1		COL1A1	0	1	1																	POU5F1	0	1	1		CBX1	0	1	1
STARD10	0	1	1		MRPS5	0	1	1		COL1A2	0	1	1																	PPM1B	0	1	1		CBX3	0	1	1
STAT2	0	1	1		MSH2	0	1	1		COL4A1	0	1	1																	PRDX6	0	1	1		CBX5	0	1	1
STAT3	0	1	1		MTUS2	0	1	1		COL5A1	0	1	1																	PRKACA	0	1	1		CBX7	0	1	1
SUZ12	0	1	1		MUC1	0	1	1		COPS2	0	1	1																	PRKCI	0	1	1		CCDC115	0	1	1
SYNCRIP	0	1	1		MVD	0	1	1		COPS6	0	1	1																	PRKCSH	0	1	1		CCDC85B	0	1	1
SZRD1	0	1	1		MYB	0	1	1		COX4I1	0	1	1																	PRMT6	0	1	1		CCDC97	0	1	1
TBX2	0	1	1		MYCBP	0	1	1		CRBN	0	1	1																	PRPF31	0	1	1		CCND1	0	1	1
TCF3	0	1	1		MYH9	0	1	1		CSNK1D	0	1	1																	PRPF6	0	1	1		CD74	0	1	1
TDG	0	1	1		NAP1L4	0	1	1		CSRNP2	0	1	1																	PSENEN	0	1	1		CDC27	0	1	1
TFAP4	0	1	1		NAV1	0	1	1		CTR9	0	1	1																	PSIP1	0	1	1		CDC34	0	1	1
TIMP2	1	0	1		NCAPH	0	1	1		CUL7	0	1	1																	PSMB1	0	1	1		CDC42	0	1	1
TMED9	0	1	1		NCBP1	0	1	1		DACT1	0	1	1																	PSMB6	0	1	1		CDC6	0	1	1
TMPO	0	1	1		NCOA1	0	1	1		DAXX	0	1	1																	PSMB7	0	1	1		CDC7	0	1	1
TNFRSF21	0	1	1		NCOR1	0	1	1		DBN1	0	1	1																	PSMC3	0	1	1		CDH5	0	1	1
TNK2	0	1	1		NCOR2	0	1	1		DCTN1	0	1	1																	PSMD2	0	1	1		CDK16	0	1	1
TOM1	0	1	1		NDUFA2	0	1	1		DCX	0	1	1																	PSMD3	0	1	1		CDK4	0	1	1
TOM1L1	0	1	1		NDUFB11	0	1	1		DDIT4	0	1	1																	PSMD4	0	1	1		CDK5RAP2	0	1	1
TOMM40	0	1	1		NDUFS2	0	1	1		DDX23	0	1	1																	PSMD5	0	1	1		CDK7	0	1	1
TOP1	0	1	1		NELFB	0	1	1		DDX56	0	1	1																	PSMD8	0	1	1		CDK9	0	1	1
TOX4	0	1	1		NF1	0	1	1		DDX58	0	1	1																	PSME1	0	1	1		CDKN1B	0	1	1
TP53BP2	0	1	1		NFE2L1	0	1	1		DERL1	0	1	1																	PSME3	0	1	1		CDKN1C	0	1	1
TP63	0	1	1		NFKB1	0	1	1		DERL2	0	1	1																	PSME4	0	1	1		CDR2	0	1	1
TPI1	0	1	1		NFKBIA	0	1	1		DHFR	0	1	1																	PSMG2	0	1	1		CDT1	0	1	1
TPM1	0	1	1		NFYA	0	1	1		DHX9	0	1	1																	PSPC1	0	1	1		CEP55	0	1	1
TPR	0	1	1		NFYB	0	1	1		DLD	0	1	1																	PTOV1	0	1	1		CEP68	0	1	1
TPRN	0	1	1		NGLY1	0	1	1		DLST	0	1	1																	PTPN11	0	1	1		CEP70	0	1	1
TPT1	0	1	1		NIFK	0	1	1		DMAP1	0	1	1																	PUF60	0	1	1		CGN	0	1	1
TRA2B	0	1	1		NMI	0	1	1		DNAJB4	0	1	1																	RAB11A	0	1	1		CHD1L	0	1	1
TRADD	0	1	1		NOLC1	0	1	1		DNAJB6	0	1	1																	RAB11FIP2	0	1	1		CHEK2	0	1	1
TRAF2	0	1	1		NOP2	0	1	1		DNM1L	0	1	1																	RAB5A	0	1	1		CHM	0	1	1
TRAF3IP2	0	1	1		NOP56	0	1	1		DNMT3A	0	1	1																	RAB7A	0	1	1		CHML	0	1	1
TRAIP	0	1	1		NOP58	0	1	1		DR1	0	1	1																	RAB9A	0	1	1		CHTOP	0	1	1
TRPS1	0	1	1		NOTCH1	0	1	1		DSC3	0	1	1																	RABAC1	0	1	1		CLOCK	0	1	1
TUBA1B	0	1	1		NPLOC4	0	1	1		DSTN	0	1	1																	RACGAP1	0	1	1		CLTB	0	1	1
TXNL1	0	1	1		NPM3	0	1	1		DTL	0	1	1																	RAD18	0	1	1		COIL	0	1	1
U2AF1	0	1	1		NR2C1	0	1	1		DTX3L	0	1	1																	RAD21	1	0	1		COL1A1	1	0	1
U2AF2	0	1	1		NSFL1C	0	1	1		EBNA1BP2	0	1	1																	RAD23B	0	1	1		COPA	0	1	1
UBA5	0	1	1		NSUN2	0	1	1		EEF1G	0	1	1																	RAD50	0	1	1		COPB1	0	1	1
UBE2C	0	1	1		NTRK1	0	1	1		EEF2	0	1	1																	RASSF2	0	1	1		COPB2	0	1	1
UBE2D1	0	1	1		NUB1	0	1	1		EHF	0	1	1																	RASSF5	1	0	1		COPE	0	1	1
UBE2D2	0	1	1		NUDC	0	1	1		EHMT2	0	1	1																	RB1	0	1	1		COPG2	0	1	1
UBE2D3	0	1	1		NUP62	0	1	1		EIF2AK4	0	1	1																	RBBP8	0	1	1		COPS2	0	1	1
UBE2E1	0	1	1		NUP93	0	1	1		EIF2S2	0	1	1																	RBM39	0	1	1		COPZ2	0	1	1
UBE2E2	0	1	1		NXF1	0	1	1		EIF3B	0	1	1																	RELA	0	1	1		CORO1C	0	1	1
UBE2E3	0	1	1		OAZ1	0	1	1		EIF3I	0	1	1																	REM1	0	1	1		CRTC2	0	1	1
UBE2G2	0	1	1		OFD1	0	1	1		EIF4A1	0	1	1																	REV1	0	1	1		CSDE1	0	1	1
UBE2I	0	1	1		OSBPL3	0	1	1		EIF4A2	0	1	1																	RFC1	0	1	1		CSE1L	0	1	1
UBE2K	0	1	1		OTULIN	0	1	1		EIF4B	0	1	1																	RFC2	0	1	1		CSTF2	0	1	1
UBE2L3	0	1	1		PA2G4	0	1	1		EIF4H	0	1	1																	RFC3	0	1	1		CTR9	0	1	1
UBE2N	0	1	1		PAFAH1B1	0	1	1		EP400	0	1	1																	RFC4	0	1	1		CTTN	0	1	1
UBE2W	0	1	1		PAK2	0	1	1		EPB41L2	0	1	1																	RFC5	0	1	1		CUL1	0	1	1
UBQLN4	0	1	1		PAK4	0	1	1		EPC2	0	1	1																	RIC8B	0	1	1		CYLD	0	1	1
UBTD2	0	1	1		PALB2	0	1	1		EPS15L1	0	1	1																	RMDN3	0	1	1		DCAF11	0	1	1
UFM1	0	1	1		PARD6B	0	1	1		ERBB3	0	1	1																	RNF31	0	1	1		DCTN2	0	1	1
UHRF1	0	1	1		PAX3	0	1	1		ERC1	0	1	1																	RNF43	0	1	1		DDIT4	0	1	1
UPF1	0	1	1		PDCD4	0	1	1		EXOC7	0	1	1																	RPA1	0	1	1		DDX23	0	1	1
UQCRB	0	1	1		PDCL	0	1	1		EZH2	0	1	1																	RPA2	0	1	1		DDX27	0	1	1
USP1	0	1	1		PDPK1	0	1	1		FAF1	0	1	1																	RPAP3	0	1	1		DDX39B	0	1	1
USP10	0	1	1		PFDN1	0	1	1		FAM53C	0	1	1																	RPL10	0	1	1		DDX3X	0	1	1
USP14	0	1	1		PFDN4	0	1	1		FANCD2	0	1	1																	RPL12	0	1	1		DDX56	0	1	1
USP37	0	1	1		PFDN6	0	1	1		FANCL	0	1	1																	RPL13	0	1	1		DFFA	0	1	1
USP5	0	1	1		PHF12	0	1	1		FBXW11	0	1	1																	RPL27	0	1	1		DHDDS	0	1	1
VAPA	0	1	1		PHLDA1	0	1	1		FCHO2	0	1	1																	RPL27A	0	1	1		DHFR	0	1	1
VARS	0	1	1		PI4KB	0	1	1		FCHSD2	0	1	1																	RPL30	0	1	1		DHX58	0	1	1
VBP1	0	1	1		PIAS1	0	1	1		FER	0	1	1																	RPL34	0	1	1		DIMT1	0	1	1
VCL	0	1	1		PIK3R1	0	1	1		FES	0	1	1																	RPN2	0	1	1		DLST	0	1	1
VDAC2	0	1	1		PKM	0	1	1		FGFR1	0	1	1																	RPS12	0	1	1		DNAJB1	0	1	1
WBP11	0	1	1		PLAA	0	1	1		FIS1	0	1	1																	RPS14	0	1	1		DNAJB4	0	1	1
WDR12	0	1	1		PLRG1	0	1	1		FKBP5	0	1	1																	RPS15	0	1	1		DNAJB6	0	1	1
WNK1	0	1	1		POU5F1	0	1	1		FKBPL	0	1	1																	RPS25	0	1	1		DNM1L	0	1	1
WRN	0	1	1		PPIA	0	1	1		FLNB	0	1	1																	RPS28	0	1	1		E2F1	0	1	1
WWTR1	0	1	1		PPID	0	1	1		FOXK1	0	1	1																	RPS3	0	1	1		ECE1	0	1	1
XPC	0	1	1		PPM1B	0	1	1		FOXO3	0	1	1																	RPS7	0	1	1		ECHS1	0	1	1
XRCC1	0	1	1		PPP1CB	0	1	1		FRYL	0	1	1																	RPSA	0	1	1		EDC3	0	1	1
XRCC5	0	1	1		PPP1CC	0	1	1		FTH1	0	1	1																	RPTOR	0	1	1		EED	0	1	1
XRCC6	0	1	1		PPP1R13L	0	1	1		FTSJ3	0	1	1																	RRP1B	0	1	1		EEF1G	0	1	1
YAP1	0	1	1		PPP2R5B	0	1	1		GANAB	0	1	1																	RSL1D1	0	1	1		EEF2	0	1	1
YWHAG	0	1	1		PPP3CB	0	1	1		GAPVD1	0	1	1																	RUSC2	0	1	1		EFTUD2	0	1	1
ZDHHC17	0	1	1		PPP5C	0	1	1		GAR1	0	1	1																	S100A10	1	0	1		EGLN1	0	1	1
ZFP36L1	0	1	1		PPT1	0	1	1		GAS2L1	0	1	1																	S100A11	0	1	1		EHF	0	1	1
ZFYVE16	0	1	1		PRDX1	0	1	1		GBF1	0	1	1																	S100A14	0	1	1		EIF2AK2	0	1	1
ZFYVE9	0	1	1		PRKACA	0	1	1		GEMIN5	0	1	1																	S100A16	0	1	1		EIF2AK3	0	1	1
					PRKACB	0	1	1		GLMN	0	1	1																	SEL1L	0	1	1		EIF2S1	0	1	1
					PRKCI	0	1	1		GNL3	0	1	1																	SENP3	0	1	1		EIF2S2	0	1	1
					PRKCSH	0	1	1		GOLGA2	0	1	1																	SENP7	0	1	1		EME1	0	1	1
					PRKD1	0	1	1		GORASP2	0	1	1																	SERPINB5	0	1	1		EP400	0	1	1
					PRKDC	0	1	1		GSK3B	0	1	1																	SERTAD2	0	1	1		EPC2	0	1	1
					PRMT1	0	1	1		GTF3C5	0	1	1																	SETBP1	0	1	1		ERC1	0	1	1
					PRMT5	0	1	1		GYS1	0	1	1																	SETDB1	0	1	1		ERH	0	1	1
					PRPF31	0	1	1		HDAC10	0	1	1																	SF3A2	0	1	1		ERLIN2	0	1	1
					PSMA3	0	1	1		HERPUD1	0	1	1																	SF3A3	0	1	1		EXOC7	0	1	1
					PSMA5	0	1	1		HIF1AN	0	1	1																	SF3B1	0	1	1		EXOSC10	0	1	1
					PSMA6	0	1	1		HINT1	0	1	1																	SF3B3	0	1	1		EXOSC2	0	1	1
					PSMB2	0	1	1		HIRA	0	1	1																	SIK3	0	1	1		FAF1	0	1	1
					PSMB9	0	1	1		HIST1H2BG	0	1	1																	SIN3B	0	1	1		FAM96B	0	1	1
					PSMD8	0	1	1		HIST1H2BK	0	1	1																	SIRT3	0	1	1		FANCL	0	1	1
					PSME1	0	1	1		HIST1H3E	0	1	1																	SIRT6	0	1	1		FBXO6	0	1	1
					PSPC1	0	1	1		HIST2H2BE	0	1	1																	SKP1	0	1	1		FCHSD2	0	1	1
					PTBP1	0	1	1		HIST2H3C	0	1	1																	SKP2	0	1	1		FES	0	1	1
					PTGS1	0	1	1		HMGA2	0	1	1																	SLC12A2	0	1	1		FKBP8	0	1	1
					PTMA	0	1	1		HNRNPC	0	1	1																	SMAD7	1	0	1		FLCN	0	1	1
					PTPRF	0	1	1		HNRNPDL	0	1	1																	SMARCA4	0	1	1		FOXRED2	0	1	1
					PTPRK	0	1	1		HNRNPH2	0	1	1																	SMARCB1	1	0	1		FSCN1	0	1	1
					PTPRU	0	1	1		HNRNPL	0	1	1																	SMARCD1	0	1	1		FURIN	0	1	1
					PTTG1	0	1	1		HNRNPM	0	1	1																	SMN1	0	1	1		GADD45GIP1	1	0	1
					RABEP1	0	1	1		HNRNPR	0	1	1																	SNRNP200	0	1	1		GAS2L1	0	1	1
					RACGAP1	0	1	1		HNRNPU	0	1	1																	SNRNP70	0	1	1		GBF1	0	1	1
					RAD21	0	1	1		HNRNPUL1	0	1	1																	SNRPA1	0	1	1		GCC1	0	1	1
					RAD23A	0	1	1		HOXB7	0	1	1																	SNRPD1	0	1	1		GCH1	0	1	1
					RASSF8	0	1	1		HSF1	0	1	1																	SNRPD3	0	1	1		GEMIN2	0	1	1
					RB1	0	1	1		HSPA9	0	1	1																	SNRPG	0	1	1		GEMIN6	0	1	1
					RB1CC1	0	1	1		HSPB1	0	1	1																	SNW1	0	1	1		GGH	0	1	1
					RBBP5	0	1	1		HSPE1	0	1	1																	SON	0	1	1		GNA11	0	1	1
					RBM10	0	1	1		HUS1	0	1	1																	SORBS1	0	1	1		GNAS	0	1	1
					RBM15	0	1	1		HYPK	0	1	1																	SQSTM1	0	1	1		GOLGA5	0	1	1
					RBM39	0	1	1		IFNAR1	0	1	1																	SRSF1	0	1	1		GOLGB1	0	1	1
					RBM5	0	1	1		IGF1R	0	1	1																	SSB	0	1	1		GPRC5A	1	0	1
					RELA	0	1	1		IKBKB	0	1	1																	STT3B	0	1	1		GTF2F1	0	1	1
					RHBDD1	0	1	1		IKBKG	0	1	1																	SUMO2	0	1	1		GTF2I	0	1	1
					RIC8B	0	1	1		ILF3	0	1	1																	SURF4	0	1	1		GTF3C5	0	1	1
					RIMS2	0	1	1		INCENP	0	1	1																	SVIP	0	1	1		GTPBP4	0	1	1
					RMDN3	0	1	1		INSIG2	0	1	1																	SYNC	0	1	1		HARS	0	1	1
					RNF115	0	1	1		IRF7	0	1	1																	SYNCRIP	0	1	1		HDAC10	0	1	1
					RNF146	0	1	1		ISY1	0	1	1																	TAF1A	0	1	1		HDAC9	0	1	1
					RNF187	0	1	1		ITCH	0	1	1																	TARDBP	0	1	1		HERPUD1	0	1	1
					RNF19A	0	1	1		ITGB5	0	1	1																	TDG	0	1	1		HFE	0	1	1
					RNF31	0	1	1		JAK1	0	1	1																	THAP7	0	1	1		HIRA	0	1	1
					RNF4	0	1	1		JAK2	0	1	1																	THUMPD3	0	1	1		HIST1H2BG	0	1	1
					RNF43	0	1	1		JKAMP	0	1	1																	TIMP2	1	0	1		HIST1H2BK	0	1	1
					RNF7	0	1	1		JUN	0	1	1																	TKT	0	1	1		HIST1H4A	0	1	1
					RPA1	0	1	1		JUP	0	1	1																	TMPO	0	1	1		HIST2H2BE	0	1	1
					RPA2	0	1	1		KCNE4	0	1	1																	TNFAIP3	0	1	1		HIST2H3C	0	1	1
					RPA3	0	1	1		KCTD13	0	1	1																	TNFRSF21	0	1	1		HMG20B	0	1	1
					RPL14	0	1	1		KEAP1	0	1	1																	TOMM22	0	1	1		HMGN1	0	1	1
					RPL18	0	1	1		KIF18A	0	1	1																	TOMM40	0	1	1		HNRNPH1	0	1	1
					RPL21	0	1	1		KIF18B	0	1	1																	TOP1	0	1	1		HNRNPR	0	1	1
					RPL23	0	1	1		KIF1C	0	1	1																	TP63	0	1	1		HOXB7	0	1	1
					RPL24	0	1	1		KLC1	0	1	1																	TPI1	0	1	1		HSP90AB1	0	1	1
					RPL26	0	1	1		KMT2A	0	1	1																	TRA2B	0	1	1		HSP90B1	0	1	1
					RPL28	0	1	1		KNSTRN	0	1	1																	TRAF2	0	1	1		HSPA6	0	1	1
					RPL4	0	1	1		KPNA4	0	1	1																	TRAIP	0	1	1		IFIT1	0	1	1
					RPL5	0	1	1		KPNA6	0	1	1																	TREX1	0	1	1		IGF1R	0	1	1
					RPL6	0	1	1		LAMP2	0	1	1																	TRIM5	0	1	1		IKBKG	0	1	1
					RPL7	0	1	1		LEO1	0	1	1																	TRMT112	0	1	1		INSIG2	0	1	1
					RPL8	0	1	1		LGALS3	0	1	1																	TSN	1	0	1		INTS6	0	1	1
					RPL9	0	1	1		LGALS8	0	1	1																	TSSC4	0	1	1		IRAK1	0	1	1
					RPLP0	1	0	1		LIG1	0	1	1																	TUBA1A	1	0	1		IRF1	0	1	1
					RPN1	0	1	1		LIG3	0	1	1																	TUBA1B	1	0	1		IRF2	0	1	1
					RPN2	0	1	1		LMAN1	0	1	1																	TUBB	0	1	1		IRF7	0	1	1
					RPS16	0	1	1		LMTK2	0	1	1																	TXN	0	1	1		IRS2	0	1	1
					RPS23	0	1	1		LRRC1	0	1	1																	UBE2D1	0	1	1		ISY1	0	1	1
					RPS24	0	1	1		LSM2	0	1	1																	UBE2D2	0	1	1		ITGAV	0	1	1
					RPS3A	0	1	1		LSM6	0	1	1																	UBE2D3	0	1	1		IVNS1ABP	0	1	1
					RPS4X	0	1	1		MACROD1	0	1	1																	UBE2E1	0	1	1		JKAMP	0	1	1
					RPS5	0	1	1		MAFG	0	1	1																	UBE2I	0	1	1		JUNB	0	1	1
					RPS6	0	1	1		MAGT1	0	1	1																	UBE2N	0	1	1		KAT2A	0	1	1
					RPS6KA6	0	1	1		MAP2K1	0	1	1																	UBE4B	0	1	1		KAT7	0	1	1
					RPS9	0	1	1		MAP2K2	0	1	1																	UBQLN1	0	1	1		KCTD13	0	1	1
					RRP1B	0	1	1		MAP3K10	0	1	1																	UBXN2A	0	1	1		KDELR1	0	1	1
					RSC1A1	0	1	1		MAP3K11	0	1	1																	UBXN6	0	1	1		KIAA1549	0	1	1
					RUNX1	0	1	1		MAP3K4	0	1	1																	UBXN7	0	1	1		KIF23	0	1	1
					RXRA	0	1	1		MAPK1	1	0	1																	UBXN8	0	1	1		KLC4	0	1	1
					S100B	1	0	1		MAPK3	0	1	1																	UFM1	0	1	1		KNSTRN	0	1	1
					SAMD4A	0	1	1		MARCKSL1	0	1	1																	UNC93B1	0	1	1		KPNA3	0	1	1
					SAMD4B	0	1	1		MARS	0	1	1																	UQCRH	0	1	1		KPNA4	0	1	1
					SAMSN1	0	1	1		MAVS	0	1	1																	USP1	0	1	1		KPNA7	0	1	1
					SCD	0	1	1		MCL1	0	1	1																	USP10	0	1	1		KRT18	0	1	1
					SENP7	0	1	1		MCM7	0	1	1																	USP13	0	1	1		LAPTM4B	0	1	1
					SERPINB5	0	1	1		MDH2	0	1	1																	USP7	0	1	1		LARS	0	1	1
					SERTAD2	0	1	1		MEF2D	0	1	1																	UXT	0	1	1		LCOR	1	0	1
					SETBP1	0	1	1		MEPCE	1	0	1																	VAPA	0	1	1		LDHB	0	1	1
					SETDB1	0	1	1		MGRN1	0	1	1																	VBP1	0	1	1		LEO1	0	1	1
					SF3A1	0	1	1		MKI67	0	1	1																	VCL	0	1	1		LGALS3BP	0	1	1
					SF3A2	0	1	1		MKNK1	0	1	1																	VCPKMT	0	1	1		LIG1	0	1	1
					SF3A3	0	1	1		MKNK2	0	1	1																	VDAC1	0	1	1		LIG3	0	1	1
					SF3B3	0	1	1		MLH1	0	1	1																	VDAC2	0	1	1		LIMK1	0	1	1
					SFPQ	0	1	1		MLXIP	0	1	1																	WAC	0	1	1		LMAN1	1	0	1
					SGCA	0	1	1		MMP3	0	1	1																	WDR12	0	1	1		LONP2	0	1	1
					SH3BP4	0	1	1		MMS19	0	1	1																	XPNPEP3	0	1	1		LPCAT1	1	0	1
					SIAH1	0	1	1		MORF4L1	0	1	1																	XPO1	0	1	1		LSM2	0	1	1
					SIK2	0	1	1		MRPL2	0	1	1																	XRCC6	0	1	1		LSM6	0	1	1
					SIN3B	0	1	1		MRPL22	0	1	1																	YAE1D1	0	1	1		LZTS2	0	1	1
					SIRT3	0	1	1		MRPL24	0	1	1																	YOD1	0	1	1		MACROD1	0	1	1
					SKP2	0	1	1		MRPS11	0	1	1																	YY1	0	1	1		MAD1L1	0	1	1
					SLC1A5	0	1	1		MRPS7	0	1	1																	ZBTB1	0	1	1		MAD2L2	0	1	1
					SMARCA5	0	1	1		MST1R	0	1	1																	ZC3HAV1	0	1	1		MAGED2	0	1	1
					SMARCAD1	0	1	1		MTA1	0	1	1																	ZFAND2B	0	1	1		MAP2K7	1	0	1
					SMARCB1	0	1	1		MTA2	0	1	1																	ZFR	0	1	1		MAP3K2	0	1	1
					SMARCC1	0	1	1		MTUS2	0	1	1																	ZNF382	0	1	1		MAP3K4	1	0	1
					SMARCD1	0	1	1		MX1	0	1	1																	ZNF622	0	1	1		MAPK1	1	0	1
					SMC4	0	1	1		MYB	0	1	1																	ZNF668	0	1	1		MAPK3	0	1	1
					SMURF1	0	1	1		MYBL2	0	1	1																						MAPK7	0	1	1
					SMYD3	0	1	1		MYH10	0	1	1																						MARS	0	1	1
					SNIP1	0	1	1		MYL6	1	0	1																						MBIP	0	1	1
					SNRNP40	0	1	1		NAA10	0	1	1																						MCL1	0	1	1
					SNRNP70	0	1	1		NAA50	0	1	1																						MCM9	0	1	1
					SNRPA1	0	1	1		NAF1	0	1	1																						MCMBP	0	1	1
					SNRPD2	0	1	1		NAV1	0	1	1																						MDH2	0	1	1
					SNW1	0	1	1		NCAPH	0	1	1																						MEN1	0	1	1
					SON	0	1	1		NCBP1	0	1	1																						MEPCE	1	0	1
					SOX4	0	1	1		NCK2	0	1	1																						MKNK1	0	1	1
					SPTAN1	0	1	1		NCKAP1	0	1	1																						MKNK2	0	1	1
					SQSTM1	0	1	1		NCOA6	0	1	1																						MLH1	0	1	1
					SRSF1	0	1	1		NCOR1	0	1	1																						MMGT1	0	1	1
					SSB	0	1	1		NDUFB10	0	1	1																						MMP3	0	1	1
					SSH1	0	1	1		NDUFS3	0	1	1																						MORF4L1	0	1	1
					SSRP1	0	1	1		NDUFS4	0	1	1																						MRPL10	0	1	1
					STAT1	0	1	1		NEDD4L	0	1	1																						MRPL12	0	1	1
					STAU1	0	1	1		NFE2L1	0	1	1																						MRPL2	0	1	1
					STK11	0	1	1		NFE2L2	0	1	1																						MRPL22	0	1	1
					STK33	0	1	1		NFYB	0	1	1																						MRPL24	0	1	1
					SUMO1	1	0	1		NGLY1	0	1	1																						MRPL28	0	1	1
					SUMO2	1	0	1		NHP2	0	1	1																						MRPL39	0	1	1
					SVIP	0	1	1		NIFK	0	1	1																						MRPL42	0	1	1
					SYNE2	0	1	1		NOLC1	0	1	1																						MRPL44	0	1	1
					SYVN1	0	1	1		NOP2	0	1	1																						MRPL9	0	1	1
					SZRD1	0	1	1		NPHP1	0	1	1																						MRPS7	0	1	1
					TAF1A	0	1	1		NPLOC4	0	1	1																						MTOR	0	1	1
					TARDBP	0	1	1		NR1H3	0	1	1																						MTUS2	0	1	1
					TARS2	0	1	1		NR2C1	0	1	1																						MX1	0	1	1
					TBL1X	0	1	1		NR4A1	0	1	1																						MYB	0	1	1
					TCF4	0	1	1		NRIP1	0	1	1																						MYBBP1A	0	1	1
					TCF7L2	0	1	1		NSFL1C	0	1	1																						MYO6	0	1	1
					TGFBR1	0	1	1		NSUN2	0	1	1																						NAA15	0	1	1
					THAP7	0	1	1		NUB1	0	1	1																						NAA50	0	1	1
					THOC1	0	1	1		NUDC	0	1	1																						NAP1L4	0	1	1
					THOC2	0	1	1		NUMB	0	1	1																						NAV1	0	1	1
					THOC3	0	1	1		NUP50	0	1	1																						NCAPH	0	1	1
					THOC6	0	1	1		OFD1	0	1	1																						NCOA6	0	1	1
					THOC7	0	1	1		OTULIN	0	1	1																						NCSTN	0	1	1
					THUMPD3	0	1	1		PABPC4	0	1	1																						NDUFA7	0	1	1
					TIAM1	0	1	1		PAF1	0	1	1																						NDUFAF1	0	1	1
					TIFA	1	0	1		PAFAH1B1	0	1	1																						NDUFB10	0	1	1
					TIMM44	0	1	1		PAK1	0	1	1																						NDUFB4	0	1	1
					TJP2	0	1	1		PALB2	0	1	1																						NDUFB8	0	1	1
					TMPO	0	1	1		PARD6A	0	1	1																						NDUFV2	0	1	1
					TNFAIP3	0	1	1		PARPBP	0	1	1																						NDUFV3	0	1	1
					TNFRSF1B	1	0	1		PAX3	0	1	1																						NEDD4L	0	1	1
					TNK2	0	1	1		PDCD4	0	1	1																						NF1	0	1	1
					TOMM22	0	1	1		PDCL	0	1	1																						NFKB2	1	0	1
					TOP1	0	1	1		PDIA4	0	1	1																						NGLY1	0	1	1
					TOP2A	0	1	1		PDIA6	0	1	1																						NIPSNAP3A	0	1	1
					TPM1	0	1	1		PDPK1	0	1	1																						NME1	0	1	1
					TREX1	0	1	1		PEAK1	0	1	1																						NOP58	0	1	1
					TRIM27	0	1	1		PEX14	1	0	1																						NPLOC4	0	1	1
					TRIM32	0	1	1		PFDN5	0	1	1																						NPM3	0	1	1
					TRIM33	0	1	1		PFKFB2	0	1	1																						NR2C1	0	1	1
					TRIP12	0	1	1		PGAM1	0	1	1																						NSFL1C	0	1	1
					TRIP4	0	1	1		PHB2	0	1	1																						NUP153	0	1	1
					TRMT112	0	1	1		PHF12	0	1	1																						NUP50	0	1	1
					TROAP	0	1	1		PIDD1	0	1	1																						NXF1	0	1	1
					TRPC4AP	0	1	1		PIH1D1	0	1	1																						OAS3	0	1	1
					TSSC4	0	1	1		PIK3C3	0	1	1																						OFD1	0	1	1
					TTC4	0	1	1		PIK3R1	0	1	1																						ORC2	0	1	1
					TTC9C	0	1	1		PIK3R2	0	1	1																						ORC4	0	1	1
					TUBA1B	0	1	1		PIP5K1C	0	1	1																						OSBPL3	0	1	1
					TUBB4B	0	1	1		PKP3	0	1	1																						OTUD7B	0	1	1
					U2AF1	0	1	1		PLAA	0	1	1																						OTULIN	0	1	1
					UBB	0	1	1		PLD2	0	1	1																						P4HA2	1	0	1
					UBE2D1	0	1	1		PLEC	0	1	1																						PAF1	0	1	1
					UBE2D2	0	1	1		PLRG1	0	1	1																						PARPBP	0	1	1
					UBE2D3	0	1	1		PMS2	0	1	1																						PAX3	0	1	1
					UBE2E1	0	1	1		POLA1	0	1	1																						PCBP1	1	0	1
					UBE2E2	0	1	1		POLD1	0	1	1																						PDIA6	0	1	1
					UBE2E3	0	1	1		POLD2	0	1	1																						PEX14	1	0	1
					UBE2G2	0	1	1		POLD3	0	1	1																						PFDN1	0	1	1
					UBE2K	0	1	1		POLE3	0	1	1																						PFDN6	0	1	1
					UBE2L3	0	1	1		POLH	0	1	1																						PHB	0	1	1
					UBE2N	0	1	1		POLI	0	1	1																						PHF12	0	1	1
					UBE2W	0	1	1		POLR2A	0	1	1																						PIAS1	0	1	1
					UBE3A	0	1	1		POLR2E	0	1	1																						PIDD1	0	1	1
					UBE4B	0	1	1		POU2F1	0	1	1																						PKN1	0	1	1
					UBL4A	0	1	1		PPARG	0	1	1																						PKP3	0	1	1
					UBQLN2	0	1	1		PPFIA1	0	1	1																						PKP4	0	1	1
					UBTD2	0	1	1		PPM1B	0	1	1																						PLAA	0	1	1
					UBXN1	0	1	1		PPP1R10	0	1	1																						PLD2	1	0	1
					UBXN10	0	1	1		PPP1R11	0	1	1																						PLEC	0	1	1
					UBXN2B	0	1	1		PPP1R13B	0	1	1																						PLRG1	0	1	1
					UBXN4	0	1	1		PPP1R15A	0	1	1																						PLXNB2	0	1	1
					UBXN6	0	1	1		PPP1R37	0	1	1																						PMS2	0	1	1
					UBXN7	0	1	1		PPP1R3D	0	1	1																						POLA1	0	1	1
					UBXN8	0	1	1		PPP1R7	0	1	1																						POLD1	0	1	1
					UMPS	0	1	1		PPP1R8	0	1	1																						POLD2	0	1	1
					UNC45A	0	1	1		PPP1R9A	0	1	1																						POLD3	0	1	1
					UPF1	0	1	1		PPP1R9B	0	1	1																						POLH	0	1	1
					UQCRH	0	1	1		PPP2R5C	0	1	1																						POU5F1	0	1	1
					UQCRQ	0	1	1		PPP3R1	0	1	1																						PPFIA1	0	1	1
					USP13	0	1	1		PPP5C	0	1	1																						PPIB	1	0	1
					USP22	0	1	1		PPT1	0	1	1																						PPM1B	0	1	1
					USP28	0	1	1		PRDX1	0	1	1																						PPP1R10	0	1	1
					USP33	0	1	1		PRDX2	0	1	1																						PPP1R11	0	1	1
					USP9X	0	1	1		PRDX5	0	1	1																						PPP1R12A	0	1	1
					VBP1	0	1	1		PRKACA	0	1	1																						PPP1R12C	0	1	1
					VCL	0	1	1		PRKACB	0	1	1																						PPP1R13B	0	1	1
					VCPKMT	0	1	1		PRKCD	0	1	1																						PPP1R7	0	1	1
					WAC	0	1	1		PRKCSH	0	1	1																						PPP1R8	0	1	1
					WDR36	0	1	1		PRKD1	0	1	1																						PPT1	0	1	1
					XPO1	0	1	1		PRPF31	0	1	1																						PRDX3	0	1	1
					YOD1	0	1	1		PRPF4	0	1	1																						PRDX6	0	1	1
					YY1	0	1	1		PRPF6	0	1	1																						PRKACB	0	1	1
					ZBTB1	0	1	1		PRPF8	0	1	1																						PRKCD	0	1	1
					ZBTB17	0	1	1		PSMD9	0	1	1																						PRKCI	0	1	1
					ZBTB33	0	1	1		PSME3	0	1	1																						PRKCSH	0	1	1
					ZC3HAV1	0	1	1		PSME4	0	1	1																						PRMT1	0	1	1
					ZCCHC17	1	0	1		PSPC1	0	1	1																						PRMT6	0	1	1
					ZDHHC17	0	1	1		PTK2	0	1	1																						PRPF31	0	1	1
					ZFAND2B	0	1	1		PTMA	0	1	1																						PRPF4	0	1	1
					ZNF10	0	1	1		PTPDC1	0	1	1																						PRPF40A	0	1	1
					ZNF197	0	1	1		PTPN14	0	1	1																						PRPF8	0	1	1
					ZNF274	0	1	1		PTPN2	0	1	1																						PSENEN	0	1	1
					ZNF382	0	1	1		PTPRK	0	1	1																						PSIP1	0	1	1
										PUF60	0	1	1																						PSMD9	0	1	1
										PXN	0	1	1																						PSME3	0	1	1
										RAB11A	0	1	1																						PSPC1	0	1	1
										RAB1A	0	1	1																						PTK2	0	1	1
										RAB2A	0	1	1																						PTPN11	0	1	1
										RAB5A	0	1	1																						RAB11A	0	1	1
										RAB5B	0	1	1																						RAB11FIP2	0	1	1
										RABEP1	0	1	1																						RAB2A	0	1	1
										RAD18	0	1	1																						RAB5A	0	1	1
										RAD21	0	1	1																						RAB7A	0	1	1
										RAD23A	0	1	1																						RAB9A	0	1	1
										RAD50	0	1	1																						RABAC1	0	1	1
										RALA	0	1	1																						RABIF	0	1	1
										RANBP9	0	1	1																						RACGAP1	0	1	1
										RASSF2	0	1	1																						RAD18	0	1	1
										RASSF8	0	1	1																						RAD23A	0	1	1
										RBBP8	0	1	1																						RAD50	0	1	1
										RBFOX2	0	1	1																						RALY	0	1	1
										RBM10	0	1	1																						RASSF2	0	1	1
										RBM39	0	1	1																						RBBP8	0	1	1
										RBM5	0	1	1																						RBM15	0	1	1
										RCC2	0	1	1																						RBM41	0	1	1
										RECQL	0	1	1																						RBM5	0	1	1
										RELA	0	1	1																						RCC2	0	1	1
										REPS1	0	1	1																						RECQL	0	1	1
										REV1	0	1	1																						RELA	0	1	1
										RFC1	0	1	1																						REM1	0	1	1
										RFC2	0	1	1																						REV1	0	1	1
										RFC3	0	1	1																						RFC2	0	1	1
										RFC4	0	1	1																						RFC3	0	1	1
										RFC5	0	1	1																						RFC5	0	1	1
										RHBDD1	0	1	1																						RIF1	0	1	1
										RIF1	0	1	1																						RMDN3	0	1	1
										RNF115	0	1	1																						RNF111	0	1	1
										RNF126	0	1	1																						RNF187	0	1	1
										RNF19A	0	1	1																						RNF19A	0	1	1
										RNF31	0	1	1																						RNF31	0	1	1
										RNF43	0	1	1																						RNF43	0	1	1
										RNF8	0	1	1																						RPA2	0	1	1
										RPA3	0	1	1																						RPA3	0	1	1
										RPAP3	0	1	1																						RPAP3	0	1	1
										RPL10L	0	1	1																						RPL10	0	1	1
										RPL14	0	1	1																						RPL10L	0	1	1
										RPL17	0	1	1																						RPL13	0	1	1
										RPL27	0	1	1																						RPL27	1	0	1
										RPL28	0	1	1																						RPL28	0	1	1
										RPL32	0	1	1																						RPL34	0	1	1
										RPL35	0	1	1																						RPL36	0	1	1
										RPL9	0	1	1																						RPLP2	0	1	1
										RPLP0	0	1	1																						RPN2	1	0	1
										RPS10	0	1	1																						RPS12	0	1	1
										RPS14	0	1	1																						RPS15	1	0	1
										RPS15	0	1	1																						RPS17	1	0	1
										RPS21	0	1	1																						RPS25	0	1	1
										RPS24	0	1	1																						RPS29	0	1	1
										RPS6KA1	0	1	1																						RPSA	0	1	1
										RRP1B	0	1	1																						RRP1B	0	1	1
										RRS1	0	1	1																						RSL1D1	0	1	1
										RXRA	0	1	1																						RUSC2	0	1	1
										S100A2	1	0	1																						RXRA	0	1	1
										SART3	0	1	1																						S100A11	0	1	1
										SCD	0	1	1																						S100A14	0	1	1
										SDCBP	0	1	1																						S100A16	0	1	1
										SEC61B	0	1	1																						SART3	0	1	1
										SENP7	0	1	1																						SCD	0	1	1
										SERTAD2	0	1	1																						SENP2	0	1	1
										SETBP1	0	1	1																						SENP7	0	1	1
										SF3A1	0	1	1																						SERPINH1	0	1	1
										SF3B1	0	1	1																						SERTAD2	0	1	1
										SFRP1	0	1	1																						SETBP1	0	1	1
										SGK1	0	1	1																						SF3A1	0	1	1
										SH2B3	0	1	1																						SF3B5	0	1	1
										SH3BP4	0	1	1																						SH2D4A	0	1	1
										SHANK2	0	1	1																						SIK3	0	1	1
										SHC1	0	1	1																						SIMC1	0	1	1
										SIK2	0	1	1																						SIN3B	0	1	1
										SIRT6	0	1	1																						SIRT3	0	1	1
										SIRT7	0	1	1																						SKP1	0	1	1
										SKP1	0	1	1																						SLBP	0	1	1
										SKP2	0	1	1																						SLC12A2	0	1	1
										SLBP	0	1	1																						SLC1A5	0	1	1
										SLC1A5	0	1	1																						SLX4	0	1	1
										SLIT2	0	1	1																						SLX4IP	0	1	1
										SMAD1	0	1	1																						SMAD2	0	1	1
										SMAD3	0	1	1																						SMAD3	1	0	1
										SMARCB1	0	1	1																						SMARCA4	0	1	1
										SMARCD1	0	1	1																						SMARCB1	1	0	1
										SMN2	1	0	1																						SMARCD1	0	1	1
										SNCAIP	0	1	1																						SMN2	1	0	1
										SNRPG	0	1	1																						SMURF1	0	1	1
										SON	0	1	1																						SMURF2	0	1	1
										SORBS1	0	1	1																						SNCAIP	0	1	1
										SOX4	0	1	1																						SNRPG	0	1	1
										SP1	0	1	1																						SON	0	1	1
										SPEN	0	1	1																						SOX4	0	1	1
										SRSF1	0	1	1																						SP100	0	1	1
										SRSF3	0	1	1																						SRPK1	0	1	1
										SSR3	0	1	1																						SRRM1	1	0	1
										SSR4	0	1	1																						SRSF1	0	1	1
										STAMBP	0	1	1																						SS18L1	0	1	1
										STAT2	0	1	1																						SSB	0	1	1
										STOML2	0	1	1																						SSSCA1	0	1	1
										STON2	0	1	1																						ST13	0	1	1
										SURF4	0	1	1																						STIP1	0	1	1
										SVIL	0	1	1																						STOML2	0	1	1
										SVIP	0	1	1																						SUCO	1	0	1
										SYVN1	0	1	1																						SUPT16H	0	1	1
										TAF10	0	1	1																						SVIP	0	1	1
										TAF1A	0	1	1																						SYNC	0	1	1
										TAF9B	0	1	1																						SZRD1	0	1	1
										TAP2	0	1	1																						TAF10	0	1	1
										TARDBP	0	1	1																						TAF1A	0	1	1
										TBP	0	1	1																						TARDBP	0	1	1
										TBPL2	0	1	1																						TCP11L2	0	1	1
										TCP11L2	0	1	1																						TERF2	0	1	1
										TDG	0	1	1																						THAP7	0	1	1
										TERF2	0	1	1																						THOC2	0	1	1
										TERF2IP	0	1	1																						THOC3	0	1	1
										TES	0	1	1																						THOC6	0	1	1
										TFAP2A	0	1	1																						THOC7	0	1	1
										THAP7	0	1	1																						THUMPD3	0	1	1
										THUMPD3	0	1	1																						TJP1	0	1	1
										TIMP2	0	1	1																						TMED3	0	1	1
										TLE1	0	1	1																						TMED4	0	1	1
										TMPO	0	1	1																						TMPO	0	1	1
										TNFAIP3	0	1	1																						TNC	0	1	1
										TNFRSF1A	0	1	1																						TNFAIP3	0	1	1
										TOMM34	0	1	1																						TNFRSF1A	0	1	1
										TOMM40	0	1	1																						TOMM22	0	1	1
										TOX4	0	1	1																						TOMM34	0	1	1
										TP53BP2	0	1	1																						TOX4	0	1	1
										TP73	0	1	1																						TP53BP1	0	1	1
										TPRN	0	1	1																						TP53BP2	0	1	1
										TRADD	0	1	1																						TRA2B	0	1	1
										TRAF6	0	1	1																						TRAF2	0	1	1
										TRAIP	0	1	1																						TRAF4	0	1	1
										TREX1	0	1	1																						TRAIP	0	1	1
										TRIM15	0	1	1																						TRAP1	0	1	1
										TRIM21	1	0	1																						TRAPPC12	0	1	1
										TRIM35	1	0	1																						TRAPPC2L	0	1	1
										TRIP10	0	1	1																						TRAPPC3	0	1	1
										TRMT112	0	1	1																						TREX1	0	1	1
										TSC1	0	1	1																						TRIM23	0	1	1
										TSR1	0	1	1																						TRIM27	0	1	1
										TSSC4	0	1	1																						TRIM35	1	0	1
										TXN	0	1	1																						TRIM5	0	1	1
										TXNDC9	0	1	1																						TRMT112	0	1	1
										TXNIP	0	1	1																						TSG101	0	1	1
										TXNRD2	0	1	1																						TSN	1	0	1
										U2AF1	0	1	1																						TSSC4	0	1	1
										UBA7	0	1	1																						TUBB6	0	1	1
										UBB	0	1	1																						TXNDC9	0	1	1
										UBE2N	0	1	1																						TXNL1	0	1	1
										UBE3A	0	1	1																						U2AF1	0	1	1
										UBE3C	0	1	1																						UBB	0	1	1
										UBE4B	0	1	1																						UBE2D1	0	1	1
										UBLCP1	0	1	1																						UBE2D2	0	1	1
										UBQLN2	0	1	1																						UBE2D3	0	1	1
										UBXN1	0	1	1																						UBE2E1	0	1	1
										UBXN2A	0	1	1																						UBE2E2	0	1	1
										UBXN4	0	1	1																						UBE2K	0	1	1
										UBXN8	0	1	1																						UBE2L3	0	1	1
										UNC93B1	0	1	1																						UBE2N	0	1	1
										UQCRB	0	1	1																						UBE2W	0	1	1
										UQCRC2	0	1	1																						UBE3C	0	1	1
										UQCRH	0	1	1																						UBE4B	0	1	1
										UQCRQ	0	1	1																						UBTD2	0	1	1
										USP1	0	1	1																						UBXN1	0	1	1
										USP10	0	1	1																						UBXN4	0	1	1
										USP13	0	1	1																						UBXN7	0	1	1
										USP20	0	1	1																						UBXN8	0	1	1
										UXT	0	1	1																						UFM1	0	1	1
										VAPA	0	1	1																						UIMC1	0	1	1
										VAPB	0	1	1																						UMPS	0	1	1
										VCAN	0	1	1																						UQCRC2	0	1	1
										VCPKMT	0	1	1																						UQCRFS1	1	0	1
										WAC	0	1	1																						UQCRH	0	1	1
										WBP11	0	1	1																						USP1	0	1	1
										WDR12	0	1	1																						USP10	0	1	1
										WDR36	0	1	1																						USP13	0	1	1
										WWP1	0	1	1																						USP25	0	1	1
										WWTR1	0	1	1																						USP28	0	1	1
										XIAP	0	1	1																						USP7	0	1	1
										XRCC4	0	1	1																						UXT	0	1	1
										YOD1	0	1	1																						VASP	0	1	1
										ZBTB1	0	1	1																						VBP1	0	1	1
										ZFAND2B	0	1	1																						VCL	0	1	1
										ZFP36	0	1	1																						VCPKMT	0	1	1
										ZFR	0	1	1																						VDAC2	0	1	1
										ZFYVE16	0	1	1																						WAC	0	1	1
										ZFYVE9	0	1	1																						WDR1	0	1	1
										ZNF10	0	1	1																						WDR12	0	1	1
										ZNF274	0	1	1																						XPNPEP3	0	1	1
										ZNF350	0	1	1																						YAE1D1	0	1	1
										ZNF354A	0	1	1																						YOD1	0	1	1
										ZNF382	0	1	1																						ZBTB1	0	1	1
										ZNRF1	0	1	1																						ZC3HAV1	0	1	1
										ZNRF2	0	1	1																						ZFAND2B	0	1	1
																																			ZFR	0	1	1
																																			ZMYM2	0	1	1
																																			ZNF382	0	1	1
																																			ZNF622	0	1	1
[truncated: 8 more columns]

## Sheet: Supplementary Table S4
		Diagnostic Analysis			Prognostic Analysis						diagnostic	prognostic	diagnostic&prognostic
	Modules	Sensitivity	Specificity	DOR	Log-rank p-value	Hazard ratio	Confidence interval			BRCA	6	4	2
BRCA	mCCT8	0.96±0	0.95±0.03	456	0.159	1.252	0.909 - 1.725			COAD	7	7	4
	mCLTC	0.98±0.02	0.95±0.03	931	0.029	1.415	1.016 - 1.97			HNSC	2	9	2
	mPCNA	-	-	-	0.153	1.258	0.912 - 1.735			KIRC	1	10	1
	mPPP1CA	-	-	-	0.006	1.541	1.109 - 2.141			KIRP	5	4	3
	mPSMA7	0.88±0.02	0.87±0.01	49.0769	0.185	1.235	0.897 - 1.7			LICH	0	10	0
	mPSMB3	0.9±0.04	0.91±0.01	91	0.078	1.32	0.957 - 1.821			LUAD	6	9	6
	mPSMD4	0.9±0.02	0.91±0.01	91	0.015	1.467	1.063 - 2.025			LUSC	8	10	8
	mRAD21	0.94±0.06	0.94±0	245.444	0.064	1.343	0.969 - 1.862			PRAD	0	4	0
	mSTAT1	-	-	-	0.009	1.506	1.088 - 2.085			STAD	0	9	0
	mUBA1	0.92±0.06	0.93±0.01	152.786	0.962	1.007	0.732 - 1.385			THCA	1	4	0
COAD	mCDC37	0.94±0.01	0.96±0.01	385	0.063	1.457	0.953 - 2.227			UCEC	5	10	5
	mCTNNB1	0.95±0	0.94±0.06	285	0.011	1.666	1.09 - 2.547
	mJUN	0.93±0	1±0	#DIV/0!	0.176	1.317	0.873 - 1.987
	mMYC	0.95±0.02	0.99±0.01	1501	0.073	1.439	0.94 - 2.204
	mNCL	0.89±0.04	0.86±0.01	49.4848	0.0004	2.034	1.253 - 3.301
	mPRPF19	0.94±0.01	0.93±0	185	0.0007	1.961	1.265 - 3.041
	mTRIM28	0.95±0.02	0.98±0.03	741	0.0006	1.98	1.261 - 3.108
	mVCP	0.88±0.05	0.85±0	39.6667	0.002	1.835	1.203 - 2.8
	mYWHAG	0.9±0.03	0.91±0.06	93.8571	0.001	2.009	1.247 - 3.236
	mYWHAH	-	-	-	0.001	1.949	1.238 - 3.068
HNSC	mPCNA	-	-	-	0.001	1.567	1.199 - 2.048
	mPPP1CA	-	-	-	5e-05	1.698	1.288 - 2.239
	mPSMD2	0.93±0	0.9±0.03	111	0.0002	1.643	1.248 - 2.162
	mRPS7	-	-	-	0.06	1.286	0.982 - 1.684
	mTRIM28	0.86±0.01	0.8±0.02	25.0909	0.001	1.542	1.177 - 2.019
	mVCP	0.9±0.05	0.91±0.04	93.8571	0.0003	1.604	1.225 - 2.101
	mXRCC6	0.81±0.01	0.89±0.06	34.1852	0.001	1.529	1.168 - 2.001
	mYWHAB	-	-	-	4e-06	1.822	1.386 - 2.394
	mYWHAG	-	-	-	2e-05	1.751	1.333 - 2.301
	mYWHAQ	-	-	-	0.0001	1.702	1.301 - 2.227
KIRC	mCCND1	0.91±0.01	0.89±0.07	81.8081	0.023	1.422	1.053 - 1.92
	mHNRNPA1	-	-	-	0.009	1.477	1.093 - 1.995
	mNPM1	0.95±0.03	0.98±0	931	0.04	1.374	1.017 - 1.856
	mRPL21	0.87±0.01	0.88±0.02	49.0769	0.0001	1.764	1.306 - 2.383
	mRPL23	-	-	-	0.015	1.455	1.078 - 1.964
	mRPL31	-	-	-	0.006	1.524	1.129 - 2.057
	mRPL37A	0.86±0	0.84±0.04	32.25	0.018	1.444	1.069 - 1.951
	mRPS14	0.86±0.02	0.87±0.01	41.1099	0.002	1.613	1.195 - 2.177
	mRPS15	-	-	-	0.012	1.478	1.094 - 1.996
	mRPSA	0.87±0.01	0.88±0	49.0769	0.0097	1.484	1.099 - 2.003
KIRP	mBAG3	0.95±0.05	1±0	#DIV/0!	0.601	1.179	0.636 - 2.186
	mCRYAB	0.92±0.02	0.93±0.03	154	0.048	1.835	1.014 - 3.319
	mFLOT2	0.92±0.02	0.95±0.02	209	0.032	1.864	1.03 - 3.372
	mHSPB1	0.87±0.03	0.93±0	91	4e-05	2.973	1.584 - 5.581
	mHSPB8	0.9±0	0.97±0	261	0.289	1.38	0.761 - 2.502
	mHSPD1	-	-	-	0.089	1.701	0.934 - 3.098
	mMET	0.93±0.03	0.98±0.02	826	0.043	1.801	0.931 - 3.484
	mRPL21	0.93±0	0.87±0.03	91	0.651	1.143	0.625 - 2.092
	mRPL36	0.87±0.03	0.88±0.02	49.2143	0.789	1.086	0.587 - 2.01
	mTRAPPC1	0.87±0.03	0.9±0.03	58.5	0.078	1.684	0.931 - 3.045
LIHC	mRPL10	-	-	-	0.009	1.551	1.097 - 2.193
	mRPL30	-	-	-	0.017	1.502	1.064 - 2.12
	mRPL4	-	-	-	0.011	1.536	1.088 - 2.168
	mRPL5	-	-	-	0.006	1.593	1.128 - 2.249
	mRPL8	-	-	-	0.004	1.629	1.154 - 2.3
	mRPLP0	-	-	-	0.003	1.638	1.157 - 2.32
	mRPS16	-	-	-	0.01	1.542	1.091 - 2.179
	mRPS20	-	-	-	0.001	1.752	1.235 - 2.486
	mRPS25	-	-	-	0.028	1.455	1.03 - 2.055
	mRPS4X	-	-	-	0.005	1.606	1.137 - 2.269
LUAD	mCCT3	0.95±0.03	0.99±0.01	1881	0.002	1.572	1.178 - 2.098
	mNCL	-	-	-	0.003	1.538	1.149 - 2.058
	mNPM1	0.92±0.04	0.93±0.05	152.786	2e-05	1.834	1.37 - 2.456
	mPCNA	0.92±0	0.98±0	563.5	0.003	1.533	1.151 - 2.042
	mPSMB3	-	-	-	0.009	1.459	1.095 - 1.943
	mRPL37A	-	-	-	0.745	1.048	0.787 - 1.396
	mTRIM28	0.91±0.01	0.92±0.02	116.278	3e-06	1.896	1.407 - 2.555
	mVCP	0.89±0.01	0.95±0.05	153.727	0.0002	1.668	1.24 - 2.244
	mYWHAG	0.93±0.01	0.96±0.04	318.857	0.0003	1.665	1.242 - 2.233
	mYWHAZ	0.92±0.02	1±0	#DIV/0!	1e-05	1.856	1.384 - 2.489
LUSC	mHNRNPU	0.81±0.06	0.89±0.11	34.1852	0.024	1.358	1.034 - 1.783
	mNCL	0.9±0	0.98±0	351	0.001	1.59	1.202 - 2.104
	mPCNA	0.99±0.01	1±0	#DIV/0!	0.001	1.567	1.189 - 2.066
	mPSMD2	0.94±0.01	0.94±0.01	225	0.015	1.388	1.054 - 1.829
	mPSMD4	0.95±0.05	0.94±0.04	285	0.008	1.426	1.082 - 1.88
	mRPL18A	0.86±0.01	0.93±0	77.3636	0.042	1.315	1 - 1.729
	mTRIM28	0.98±0.03	1±0	#DIV/0!	1e-05	1.79	1.353 - 2.367
	mVCP	0.95±0.05	1±0	#DIV/0!	0.0001	1.705	1.28 - 2.27
	mYWHAG	0.99±0.01	0.99±0.01	6241	0.0001	1.66	1.247 - 2.209
	mYWHAZ	0.99±0.01	0.99±0.01	6241	0.0002	1.654	1.243 - 2.201
PRAD	mAKAP9	-	-	-	0.057	2.914	0.704 - 12.068
	mCALM1	-	-	-	0.044	3.158	0.616 - 16.18
	mCTNNB1	-	-	-	0.214	1.939	0.524 - 7.173
	mCYLD	-	-	-	0.158	2.273	0.592 - 8.729
	mMAPRE1	-	-	-	0.012	3.731	0.948 - 14.69
	mMCCC2	-	-	-	0.013	3.676	0.811 - 16.667
	mMRPL41	-	-	-	0.033	3.187	0.745 - 13.636
	mTLN1	-	-	-	0.162	2.246	0.514 - 9.821
	mTUBA1A	-	-	-	0.131	2.531	0.732 - 8.752
	mTUBB	-	-	-	0.279	1.921	0.466 - 7.926
STAD	mHDGF	0.85±0.02	0.9±0.07	51	0.027	1.435	1.024 - 2.011
	mHNRNPA1	0.97±0.03	0.85±0.02	164.333	0.004	1.594	1.143 - 2.223
	mHSP90AB1	0.85±0.05	0.93±0.07	79.3333	0.002	1.638	1.17 - 2.293
	mHSPA5	0.83±0	0.88±0.05	37.8571	0.001	1.677	1.196 - 2.352
	mNPM1	-	-	-	1e-06	2.131	1.503 - 3.021
	mPABPC1	-	-	-	8e-06	2.033	1.446 - 2.858
	mPCNA	-	-	-	0.081	1.334	0.96 - 1.854
	mPKM	-	-	-	0.007	1.559	1.114 - 2.183
	mYWHAB	0.87±0.03	0.9±0	58.5	0.003	1.626	1.168 - 2.264
	mYWHAZ	0.9±0.03	0.78±0.08	32.5385	7e-05	1.886	1.341 - 2.652
THCA	mAP2M1	-	-	-	0.191	1.949	0.558 - 6.811
	mARF1	-	-	-	0.139	2.008	0.735 - 5.482
	mCCND1	0.95±0.01	0.98±0	931	0.304	1.609	0.566 - 4.577
	mEZR	0.89±0.03	0.89±0.03	65.4628	0.157	1.98	0.621 - 6.315
	mFN1	0.91±0.05	0.88±0.04	74.1481	0.022	2.64	0.881 - 7.913
	mLDOC1	-	-	-	0.016	2.878	1.071 - 7.736
	mMET	0.89±0.01	0.91±0.07	81.8081	0.072	2.304	0.829 - 6.402
	mRAD23B	-	-	-	0.001	3.686	1.204 - 11.286
	mRPS17	-	-	-	0.051	2.341	0.866 - 6.326
	mTRIM28	-	-	-	0.034	2.599	0.87 - 7.76
UCEC	mPCNA	0.97±0.03	1±0	#DIV/0!	0.007	1.705	1.126 - 2.583
	mPPP1CA	-	-	-	2e-07	2.665	1.74 - 4.081
	mPSMA7	0.95±0.02	0.98±0.02	1121	2e-07	2.652	1.722 - 4.084
	mPSMB7	0.92±0.02	0.95±0.05	209	4e-06	2.388	1.548 - 3.685
	mPSMC3	0.9±0.03	0.97±0	261	2e-06	2.46	1.617 - 3.742
	mPSMD4	0.9±0.03	0.9±0.1	81	0.001	1.965	1.292 - 2.989
	mRHOA	-	-	-	0.0009	1.953	1.289 - 2.959
	mRPL9	-	-	-	0.0007	1.95	1.262 - 3.012
	mVCP	-	-	-	2e-05	2.245	1.461 - 3.449
	mXRCC5	-	-	-	2e-05	2.268	1.475 - 3.487

## Sheet: Supplementary Table S5
DIP_name		Cancer predisposition genes		Driver genes affected by amplification or homozygous deletion		Driver genes affected by subtle mutations
AAMP		BLM		CCND1		ABL1
AARSD1		BMPR1A		MDM2		ACVR1B
ABCC2		CDC73		MDM4		AKT1
ABL1		CDH1		MYC		ALK
ABL2		CDK4		NKX2-1		APC
ABLIM1		CHEK2		SKP2		AR
ABTB1		FANCC				ATM
ACACA		FANCD2				AXIN1
ACLY		FLCN				B2M
ACTB		PALB2				BAP1
ACTG1		PMS2				BCL2
ACTG2		WRN				BRAF
ACTL6A		XPC				BRCA1
ACTN1						BRCA2
ACTR2						CARD11
ACTR3						CASP8
ACTR3B						CBL
ACVR1B						CDC73
ADAP1						CDH1
ADAR						CDKN2A
ADRB2						CEBPA
ADRM1						CREBBP
AGAP1						CTNNB1
AGAP2						CYLD
AGXT						DAXX
AHCY						DNMT1
AHNAK						DNMT3A
AHR						EP300
AHSA1						ERBB2
AIFM1						EZH2
AIMP2						FBXW7
AIP						GNA11
AIRE						GNAS
AKAP11						JAK1
AKAP13						JAK2
AKAP8						KRAS
AKAP9						MAP2K1
AKR1B10						MAP3K1
AKT1						MED12
AKT1S1						MEN1
ALDH2						MET
ALDOA						MLH1
ALG2						MSH2
ALK						MSH6
ALYREF						MYD88
AMER1						NCOR1
AMFR						NF1
ANAPC11						NF2
ANAPC2						NFE2L2
ANAPC5						NOTCH1
ANKRD13D						NPM1
ANKRD40						PIK3R1
ANKS1A						PTPN11
ANKZF1						RB1
ANLN						RNF43
ANP32A						RUNX1
ANP32B						SETBP1
ANXA2						SF3B1
ANXA5						SMAD2
ANXA7						SMARCA4
AP1B1						SMARCB1
AP1G1						SOCS1
AP1M1						SOX9
AP1S1						SRSF2
AP2A1						STAG2
AP2A2						STK11
AP2B1						TNFAIP3
AP2M1						TP53
AP4E1						TSC1
APBA2						U2AF1
APBB1
APBB3
APC
APEX1
APH1A
APLF
APLP2
APP
APRT
AR
ARAF
ARAP1
ARCN1
AREG
ARF1
ARFGAP1
ARFGEF1
ARHGAP1
ARHGAP32
ARHGAP35
ARHGDIA
ARHGEF1
ARHGEF11
ARHGEF12
ARHGEF2
ARHGEF3
ARHGEF7
ARL6IP5
ARMC8
ARNT
ARNTL
ARPC1A
ARPC1B
ARPC2
ARPC3
ARPC5
ARPC5L
ARRB1
ASAP1
ASH2L
ASPSCR1
ASS1
ATAD2
ATF2
ATF3
ATF4
ATG16L1
ATM
ATP1A1
ATP1B1
ATP2A2
ATP2B4
ATP6AP1
ATP6AP2
ATP6V1B2
ATP6V1F
ATP6V1H
ATXN1
ATXN10
ATXN2
ATXN3
AUP1
AURKA
AURKB
AXIN1
AZIN1
B2M
BAD
BAG1
BAG2
BAG3
BAG4
BAG6
BAIAP2
BANF1
BAP1
BARD1
BAX
BAZ1A
BCAP29
BCAP31
BCAR1
BCAS2
BCL2
BCL2L1
BCL2L11
BCL2L2
BCL3
BCR
BGN
BID
BIN1
BIRC2
BLM
BMI1
BMP2K
BMPR1A
BNIP2
BRAF
BRCA1
BRCA2
BRD7
BRD8
BSG
BST2
BTRC
BUB3
BUD31
C10orf88
C1orf50
C1QBP
C20orf27
C9orf16
CACYBP
CAD
CALCOCO2
CALM1
CALR
CALU
CANX
CAP1
CAPN1
CAPRIN1
CAPZA2
CAPZB
CARD11
CASK
CASP10
CASP8
CAT
CBL
CBLL1
CBR1
CBR3
CBX1
CBX3
CBX5
CBX7
CCAR2
CCDC106
CCDC115
CCDC117
CCDC8
CCDC85B
CCDC90B
CCDC94
CCDC97
CCM2
CCNA2
CCNB1
CCNB2
CCND1
CCND3
CCNDBP1
CCNE1
CCNT1
CCP110
CCT2
CCT3
CCT4
CCT5
CCT6A
CCT6B
CCT7
CCT8
CD2AP
CD2BP2
CD44
CD74
CD9
CDC20
CDC25B
CDC25C
CDC27
CDC34
CDC37
CDC37L1
CDC42
CDC42EP1
CDC42EP2
CDC42EP3
CDC5L
CDC6
CDC7
CDC73
CDCA5
CDH1
CDH3
CDH5
CDH8
CDK1
CDK11A
CDK11B
CDK16
CDK18
CDK2
CDK4
CDK5
CDK5RAP2
CDK5RAP3
CDK7
CDK9
CDKN1A
CDKN1B
CDKN1C
CDKN2A
CDR2
CDT1
CEACAM1
CEACAM8
CEBPA
CEBPB
CENPA
CEP170
CEP55
CEP68
CEP70
CEP76
CETN2
CFL1
CGN
CHAF1A
CHAF1B
CHCHD10
CHD1L
CHD3
CHEK2
CHM
CHML
CHMP2A
CHMP3
CHORDC1
CHP1
CHP2
CHRM3
CHST15
CHTOP
CHUK
CIAO1
CIDEC
CIR1
CIT
CITED2
CKS2
CLASP1
CLINT1
CLIP1
CLK1
CLK3
CLNS1A
CLOCK
CLSTN1
CLTA
CLTB
CLTC
CLU
CMIP
CNKSR1
CNNM3
CNNM4
CNST
COIL
COL1A1
COL1A2
COL4A1
COL5A1
COPA
COPB1
COPB2
COPE
COPG1
COPG2
COPS2
COPS5
COPS6
COPZ2
CORO1C
COX4I1
COX5A
COX6B1
CPSF6
CRABP2
CRBN
CREB1
CREB3L1
CREBBP
CRTC2
CRYAB
CS
CSDE1
CSE1L
CSK
CSNK1D
CSNK2A1
CSNK2B
CSRNP2
CSTF2
CTBP1
CTCF
CTNNA1
CTNNB1
CTNNBIP1
CTNNBL1
CTNND1
CTR9
CTSB
CTTN
CUL1
CUL2
CUL3
CUL7
CYB5R3
CYC1
CYLD
DAAM1
DACH1
DACT1
DAD1
DAG1
DAP3
DAPK1
DAXX
DBN1
DCAF11
DCAF7
DCC
DCTN1
DCTN2
DCX
DDB1
DDB2
DDIT3
DDIT4
DDOST
DDX1
DDX17
DDX20
DDX21
DDX23
DDX24
DDX27
DDX39B
DDX3X
DDX5
DDX56
DDX58
DEPTOR
DERL1
DERL2
DFFA
DHDDS
DHFR
DHX15
DHX30
DHX36
DHX58
DHX9
DIAPH1
DIMT1
DKC1
DLD
DLST
DMAP1
DNAJA1
DNAJA3
DNAJA4
DNAJB1
DNAJB11
DNAJB4
DNAJB6
DNAJC10
DNAJC7
DNM1L
DNMT1
DNMT3A
DOT1L
DPM1
DPM3
DR1
DRAP1
DSC3
DSG2
DSTN
DTL
DTNBP1
DTX3L
DUSP6
DVL1
E2F1
EBNA1BP2
ECD
ECE1
ECH1
ECHS1
ECI2
EDC3
EDEM1
EDEM3
EDF1
EED
EEF1A1
EEF1A2
EEF1D
EEF1G
EEF2
EFNB1
EFTUD2
EGLN1
EGR1
EHF
EHMT2
EIF2AK1
EIF2AK2
EIF2AK3
EIF2AK4
EIF2S1
EIF2S2
EIF2S3
EIF3A
EIF3B
EIF3C
EIF3CL
EIF3D
EIF3E
EIF3F
EIF3G
EIF3H
EIF3I
EIF3J
EIF3K
EIF3L
EIF3M
EIF4A1
EIF4A2
EIF4A3
EIF4B
EIF4E
EIF4EBP1
EIF4G1
EIF4G2
EIF4H
EIF5A
EIF6
ELAVL1
ELF4
EMD
EME1
ENO1
EP300
EP400
EPB41L2
EPC2
EPN1
EPS15
EPS15L1
ERBB2
ERBB3
ERC1
ERG
ERH
ERLEC1
ERLIN2
ERN1
ESR1
EWSR1
EXOC7
EXOSC10
EXOSC2
EYA2
EZH2
EZR
F11R
FADD
FAF1
FAF2
FAM120A
FAM208B
FAM53C
FAM96B
FANCC
FANCD2
FANCL
FAP
FASLG
FAU
FBL
FBP1
FBXO31
FBXO33
FBXO45
FBXO6
FBXO7
FBXO8
FBXW11
FBXW7
FBXW8
FCHO2
FCHSD2
FEN1
FER
FES
FGFR1
FHIT
FHL2
FIP1L1
FIS1
FKBP1A
FKBP4
FKBP5
FKBP6
FKBP8
FKBPL
FLCN
FLNA
FLNB
FLOT1
FLOT2
FN1
FOS
FOSL1
FOSL2
FOXA1
FOXK1
FOXO3
FOXRED2
FRMD6
FRYL
FSCN1
FTH1
FTL
FTSJ3
FUCA1
FURIN
FUS
FZR1
G3BP1
G6PD
GABBR1
GADD45B
GADD45GIP1
GANAB
GAPDH
GAPVD1
GAR1
GAS2L1
GBF1
GCC1
GCH1
GDI1
GDI2
GEM
GEMIN2
GEMIN5
GEMIN6
GGA1
GGA2
GGA3
GGH
GIT2
GJA1
GLI1
GLMN
GLUL
GNA11
GNAI2
GNAS
GNB1
GNB2
GNB4
GNG2
GNG5
GNL3
GOLGA2
GOLGA5
GOLGB1
GORASP2
GPC1
GPI
GPRC5A
GPS2
GPX4
GRB2
GRPEL1
GSK3A
GSK3B
GSN
GSPT1
GSPT2
GSTA2
GSTA4
GSTO1
GSTP1
GTF2F1
GTF2I
GTF3C5
GTPBP4
GYS1
H1F0
H1FX
H2AFX
H2AFZ
HADHB
HARS
HBB
HBP1
HDAC1
HDAC10
HDAC2
HDAC3
HDAC4
HDAC5
HDAC6
HDAC9
HDGF
HERC2
HERC3
HERPUD1
HFE
HGF
HGH1
HGS
HIF1A
HIF1AN
HINT1
HIP1
HIRA
HIST1H1C
HIST1H2AB
HIST1H2BG
HIST1H2BK
HIST1H3A
HIST1H3E
HIST1H4A
HIST2H2BE
HIST2H3C
HIST3H2BB
HJURP
HLA-B
HMG20B
HMGA1
HMGA2
HMGN1
HNF4A
HNRNPA0
HNRNPA1
HNRNPA2B1
HNRNPA3
HNRNPAB
HNRNPC
HNRNPD
HNRNPDL
HNRNPF
HNRNPH1
HNRNPH2
HNRNPK
HNRNPL
HNRNPM
HNRNPR
HNRNPU
HNRNPUL1
HNRNPUL2
HOXB7
HP1BP3
HSD17B10
HSF1
HSP90AB1
HSP90B1
HSPA1A
HSPA1B
HSPA4
HSPA5
HSPA6
HSPA8
HSPA9
HSPB1
HSPB8
HSPBP1
HSPD1
HSPE1
HSPG2
HTRA2
HTT
HUS1
HUWE1
HYPK
IARS
ICAM1
IER3
IFIT1
IFNAR1
IGBP1
IGF1R
IGF2BP2
IGF2BP3
IGFBP7
IK
IKBKB
IKBKE
IKBKG
IL32
ILF2
ILF3
IMMT
IMPDH1
IMPDH2
INCENP
ING1
INSIG2
INTS6
IQGAP1
IQSEC1
IRAK1
IRF1
IRF2
IRF7
IRF9
IRS2
IRS4
ISG15
ISY1
ITCH
ITGA3
ITGAV
ITGB5
IVNS1ABP
JAK1
JAK2
JDP2
JKAMP
JUN
JUNB
JUP
KANK2
KARS
KAT2A
KAT2B
KAT5
KAT7
KCNE4
KCNQ1
KCTD13
KDELR1
KEAP1
KHSRP
KIAA0930
KIAA1549
KIF18A
KIF18B
KIF1C
KIF23
KIF5B
KLC1
KLC4
KLF2
KLF5
KLF6
KLHL21
KMT2A
KMT2D
KNSTRN
KPNA1
KPNA2
KPNA3
KPNA4
KPNA6
KPNA7
KPNB1
KRAS
KRT17
KRT18
KRT19
KRT20
KTN1
KXD1
KYNU
LAMP2
LAPTM4B
LARP1
LARP7
LARS
LASP1
LBH
LCA5
LCOR
LDHA
LDHB
LDLR
LDOC1
LEO1
LGALS1
LGALS3
LGALS3BP
LGALS8
LIG1
LIG3
LIG4
LIMK1
LMAN1
LMNA
LMO2
LMTK2
LONP2
LONRF1
LPCAT1
LRPPRC
LRRC1
LSM2
LSM6
LUC7L2
LZTS2
MACF1
MACROD1
MAD1L1
MAD2L2
MAEL
MAF
MAFG
MAGED2
MAGEE1
MAGI1
MAGT1
MAP2
MAP2K1
MAP2K2
MAP2K7
MAP3K1
MAP3K10
MAP3K11
MAP3K2
MAP3K4
MAP3K5
MAP4
MAPK1
MAPK11
MAPK14
MAPK3
MAPK7
MAPK8
MAPK9
MAPKAPK2
MAPKAPK5
MAPRE1
MAPRE3
MARCKSL1
MARK2
MARK3
MARK4
MARS
MATR3
MAVS
MAX
MBD3
MBIP
MCCC1
MCCC2
MCL1
MCM2
MCM3
MCM4
MCM5
MCM7
MCM9
MCMBP
MDC1
MDH2
MDM2
MDM4
MECP2
MED12
MED31
MEF2D
MEN1
MEPCE
MET
METTL21A
MGEA5
MGRN1
MICAL1
MIF
MINOS1
MKI67
MKNK1
MKNK2
MLF2
MLH1
MLLT3
MLXIP
MME
MMGT1
MMP14
MMP3
MMS19
MORF4L1
MORF4L2
MPRIP
MRPL1
MRPL10
MRPL12
MRPL13
MRPL15
MRPL2
MRPL22
MRPL24
MRPL28
MRPL3
MRPL37
MRPL39
MRPL4
MRPL41
MRPL42
MRPL44
MRPL50
MRPL51
MRPL55
MRPL9
MRPS11
MRPS22
MRPS23
MRPS27
MRPS31
MRPS34
MRPS35
MRPS5
MRPS7
MRPS9
MSH2
MSH6
MSN
MST1R
MTA1
MTA2
MTF1
MTOR
MTUS2
MUC1
MVD
MVP
MX1
MYB
MYBBP1A
MYBL2
MYC
MYCBP
MYD88
MYH10
MYH9
MYL6
MYO6
NAA10
NAA15
NAA50
NAF1
NANS
NAP1L1
NAP1L4
NAV1
NCAPH
NCBP1
NCK1
NCK2
NCKAP1
NCL
NCOA1
NCOA4
NCOA6
NCOR1
NCOR2
NCSTN
NDRG1
NDRG2
NDUFA12
NDUFA2
NDUFA7
NDUFA9
NDUFAF1
NDUFB10
NDUFB11
NDUFB4
NDUFB7
NDUFB8
NDUFS2
NDUFS3
NDUFS4
NDUFS5
NDUFS6
NDUFV2
NDUFV3
NEDD1
NEDD4
NEDD4L
NELFB
NF1
NF2
NFE2L1
NFE2L2
NFKB1
NFKB2
NFKBIA
NFX1
NFYA
NFYB
NGLY1
NGRN
NHP2
NIFK
NIPSNAP3A
NKX2-1
NME1
NME7
NMI
NOLC1
NONO
NOP10
NOP2
NOP56
NOP58
NOTCH1
NPC2
NPHP1
NPLOC4
NPM1
NPM3
NQO1
NR1H3
NR2C1
NR3C1
NR4A1
NRIP1
NRP1
NSD1
NSFL1C
NSMCE2
NSUN2
NTRK1
NUB1
NUDC
NUDCD1
NUMB
NUP153
NUP50
NUP62
NUP93
NXF1
OAS3
OAZ1
OBSL1
OCRL
ODC1
OFD1
OPTN
ORC2
ORC3
ORC4
ORC6
OS9
OSBPL3
OTUD7B
OTULIN
P4HA2
P4HB
PA2G4
PAAF1
PABPC1
PABPC4
PACS1
PAF1
PAFAH1B1
PAG1
PAIP1
PAIP2
PAK1
PAK2
PAK4
PALB2
PALLD
PAN3
PARD3
PARD6A
PARD6B
PARK7
PARP1
PARP4
PARPBP
PAWR
PAX3
PAX8
PAXIP1
PCBP1
PCBP2
PCNA
PDCD4
PDCL
PDCL3
PDGFB
PDHA1
PDIA3
PDIA4
PDIA6
PDLIM5
PDPK1
PDS5A
PDS5B
PEA15
PEAK1
PEG10
PEX14
PEX5
PFDN1
PFDN2
PFDN4
PFDN5
PFDN6
PFKFB2
PFKM
PFKP
PFN1
PFN2
PGAM1
PGK1
PGM2
PHB
PHB2
PHC2
PHF12
PHLDA1
PHLPP1
PHYH
PI4KB
PIAS1
PICALM
PIDD1
PIH1D1
PIK3C3
PIK3R1
PIK3R2
PINK1
PIP5K1C
PKM
PKN1
PKP3
PKP4
PLA2G4A
PLAA
PLCG1
PLCL2
PLD1
PLD2
PLEC
PLEKHG2
PLK1
PLRG1
PLXNB2
PML
PMS2
PNMA1
PNN
PNPLA2
PNPT1
POC1A
POLA1
POLB
POLD1
POLD2
POLD3
POLE3
POLH
POLI
POLR2A
POLR2B
POLR2E
POMP
POU2F1
POU5F1
PPARG
PPFIA1
PPFIBP1
PPIA
PPIB
PPID
PPM1A
PPM1B
PPP1CA
PPP1CB
PPP1CC
PPP1R10
PPP1R11
PPP1R12A
PPP1R12C
PPP1R13B
PPP1R13L
PPP1R15A
PPP1R37
PPP1R3B
PPP1R3D
PPP1R7
PPP1R8
PPP1R9A
PPP1R9B
PPP2CA
PPP2CB
PPP2R2C
PPP2R5B
PPP2R5C
PPP3CB
PPP3R1
PPP4C
PPP5C
PPT1
PRDX1
PRDX2
PRDX3
PRDX4
PRDX5
PRDX6
PRKAB2
PRKACA
PRKACB
PRKCB
PRKCD
PRKCI
PRKCSH
PRKD1
PRKDC
PRMT1
PRMT5
PRMT6
PRPF19
PRPF3
PRPF31
PRPF4
PRPF40A
PRPF6
PRPF8
PSEN1
PSENEN
PSIP1
PSMA1
PSMA2
PSMA3
PSMA4
PSMA5
PSMA6
PSMA7
PSMB1
PSMB10
PSMB2
PSMB3
PSMB4
PSMB6
PSMB7
PSMB8
PSMB9
PSMC1
PSMC2
PSMC3
PSMC4
PSMC5
PSMC6
PSMD1
PSMD10
PSMD11
PSMD12
PSMD13
PSMD14
PSMD2
PSMD3
PSMD4
PSMD5
PSMD6
PSMD7
PSMD8
PSMD9
PSME1
PSME3
PSME4
PSMG2
PSPC1
PTAFR
PTBP1
PTCD1
PTCD3
PTGES3
PTGS1
PTHLH
PTK2
PTK2B
PTMA
PTOV1
PTP4A2
PTPDC1
PTPN11
PTPN14
PTPN2
PTPN23
PTPN3
PTPN4
PTPRF
PTPRK
PTPRU
PTTG1
PUF60
PXN
RAB10
RAB11A
RAB11FIP2
RAB1A
RAB1B
RAB25
RAB2A
RAB5A
RAB5B
RAB7A
RAB9A
RABAC1
RABEP1
RABGGTB
RABIF
RACGAP1
RAD18
RAD21
RAD23A
RAD23B
RAD50
RAF1
RAI14
RALA
RALGDS
RALY
RANBP9
RAP1GDS1
RASSF1
RASSF2
RASSF5
RASSF8
RB1
RB1CC1
RBBP5
RBBP7
RBBP8
RBFOX2
RBM10
RBM14
RBM15
RBM3
RBM39
RBM41
RBM5
RBM8A
RBMX
RCC1
RCC2
RECQL
RELA
REM1
REPS1
REV1
RFC1
RFC2
RFC3
RFC4
RFC5
RGCC
RGS10
RHBDD1
RHEB
RHOA
RHOH
RHPN1
RIC8B
RIF1
RIMS2
RING1
RMDN3
RNF111
RNF115
RNF126
RNF14
RNF146
RNF181
RNF187
RNF19A
RNF31
RNF4
RNF43
RNF7
RNF8
ROCK1
RPA1
RPA2
RPA3
RPAP3
RPL10
RPL10A
RPL10L
RPL11
RPL12
RPL13
RPL13A
RPL14
RPL17
RPL18
RPL18A
RPL19
RPL21
RPL23
RPL23A
RPL24
RPL26
RPL26L1
RPL27
RPL27A
RPL28
RPL29
RPL3
RPL30
RPL31
RPL32
RPL34
RPL35
RPL36
RPL37A
RPL4
RPL5
RPL6
RPL7
RPL8
RPL9
RPLP0
RPLP2
RPN1
RPN2
RPS10
RPS10-NUDT3
RPS11
RPS12
RPS13
RPS14
RPS15
RPS15A
RPS16
RPS17
RPS18
RPS20
RPS21
RPS23
RPS24
RPS25
RPS26
RPS27A
RPS28
RPS29
RPS3
RPS3A
RPS4X
RPS5
RPS6
RPS6KA1
RPS6KA3
RPS6KA6
RPS6KB2
RPS7
RPS9
RPSA
RPTOR
RRAD
RRAS
RRP1B
RRS1
RSC1A1
RSL1D1
RTKN
RUNX1
RUSC2
RUVBL1
RUVBL2
RXRA
S100A1
S100A10
S100A11
S100A14
S100A16
S100A2
S100A6
S100A9
S100B
S100P
SACM1L
SAFB
SAMD4A
SAMD4B
SAMSN1
SART1
SART3
SCD
SCRIB
SDCBP
SDCBP2
SDHA
SEC61B
SEL1L
SELENBP1
SENP2
SENP3
SENP7
SERPINA1
SERPINB5
SERPINF1
SERPINH1
SERTAD2
SET
SETBP1
SETDB1
SF3A1
SF3A2
SF3A3
SF3B1
SF3B2
SF3B3
SF3B4
SF3B5
SF3B6
SFN
SFPQ
SFRP1
SGCA
SGK1
SGTA
SH2B3
SH2D4A
SH3BP4
SHANK2
SHC1
SHISA5
SHOC2
SIAH1
SIAH2
SIK2
SIK3
SIL1
SIMC1
SIN3B
SIRT1
SIRT3
SIRT6
SIRT7
SKP1
SKP2
SLBP
SLC12A2
SLC16A1
SLC1A1
SLC1A5
SLC25A5
SLC9A1
SLC9A3
SLC9A3R1
SLC9A3R2
SLIT2
SLX4
SLX4IP
SMAD1
SMAD2
SMAD3
SMAD7
SMARCA4
SMARCA5
SMARCAD1
SMARCB1
SMARCC1
SMARCD1
SMC1A
SMC3
SMC4
SMN1
SMN2
SMS
SMURF1
SMURF2
SMYD3
SNAI1
SNCAIP
SNIP1
SNRNP200
SNRNP40
SNRNP70
SNRPA1
SNRPB
SNRPC
SNRPD1
SNRPD2
SNRPD3
SNRPG
SNW1
SOCS1
SOD1
SON
SORBS1
SORD
SOX4
SOX9
SP1
SP100
SPAG1
SPEN
SPIN1
SPP1
SPRED1
SPTAN1
SPTBN1
SQSTM1
SRC
SREK1
SRI
SRPK1
SRPK2
SRRM1
SRRM2
SRSF1
SRSF2
SRSF3
SRSF9
SS18L1
SSB
SSH1
SSR3
SSR4
SSRP1
SSSCA1
SSU72
ST13
STAG1
STAG2
STAM
STAMBP
STAMBPL1
STARD10
STARD13
STAT1
STAT2
STAT3
STAT6
STAU1
STIP1
STK11
STK33
STMN1
STOM
STOML2
STON2
STRAP
STRN
STRN3
STT3B
STUB1
SUCO
SUGP2
SUMO1
SUMO2
SUPT16H
SURF2
SURF4
SUZ12
SVIL
SVIP
SYNC
SYNCRIP
SYNE2
SYNJ1
SYVN1
SZRD1
TAF1
TAF10
TAF1A
TAF9
TAF9B
TAP1
TAP2
TAPBP
TARDBP
TARS2
TBL1X
TBP
TBPL2
TBX2
TCF3
TCF4
TCF7L2
TCP1
TCP11L2
TDG
TDP2
TERF2
TERF2IP
TES
TFAP2A
TFAP4
TFRC
TGFBR1
THAP7
THOC1
THOC2
THOC3
THOC6
THOC7
THUMPD3
TIAM1
TIFA
TIMM44
TIMP2
TJP1
TJP2
TK1
TKT
TLE1
TLN1
TMED10
TMED2
TMED3
TMED4
TMED9
TMEM109
TMEM173
TMEM258
TMPO
TNC
TNFAIP3
TNFRSF1A
TNFRSF1B
TNFRSF21
TNIP1
TNK2
TNRC6A
TOB1
TOM1
TOM1L1
TOMM20
TOMM22
TOMM34
TOMM40
TONSL
TOP1
TOP2A
TOR1A
TOX4
TP53
TP53BP1
TP53BP2
TP63
TP73
TPI1
TPM1
TPM2
TPM3
TPM4
TPR
TPRN
TPT1
TRA2B
TRADD
TRAF2
TRAF3IP2
TRAF4
TRAF6
TRAIP
TRAM1
TRAP1
TRAPPC1
TRAPPC12
TRAPPC2
TRAPPC2L
TRAPPC3
TREX1
TRIB3
TRIM15
TRIM21
TRIM23
TRIM25
TRIM27
TRIM28
TRIM29
TRIM32
TRIM33
TRIM35
TRIM5
TRIM8
TRIO
TRIP10
TRIP12
TRIP4
TRMT112
TROAP
TRPC1
TRPC4AP
TRPS1
TSC1
TSC22D3
TSG101
TSN
TSR1
TSSC4
TTC4
TTC9C
TUBA1A
TUBA1B
TUBA1C
TUBA4A
TUBB
TUBB4B
TUBB6
TUBG1
TUFM
TXN
TXNDC9
TXNIP
TXNL1
TXNRD1
TXNRD2
U2AF1
U2AF2
UBA1
UBA5
UBA52
UBA7
UBB
UBC
UBE2C
UBE2D1
UBE2D2
UBE2D3
UBE2E1
UBE2E2
UBE2E3
UBE2G2
UBE2I
UBE2K
UBE2L3
UBE2L6
UBE2N
UBE2W
UBE3A
UBE3C
UBE4B
UBL4A
UBLCP1
UBQLN1
UBQLN2
UBQLN4
UBR4
UBTD2
UBXN1
UBXN10
UBXN2A
UBXN2B
UBXN4
UBXN6
UBXN7
UBXN8
UCHL5
UFC1
UFM1
UHRF1
UIMC1
UMPS
UNC45A
UNC93B1
UNG
UPF1
UPF3A
UQCRB
UQCRC2
UQCRFS1
UQCRH
UQCRQ
URI1
USP1
USP10
USP13
USP14
USP2
USP20
USP22
USP25
USP28
USP33
USP37
USP5
USP50
USP7
USP8
USP9X
UXT
VAPA
VAPB
VARS
VASP
VBP1
VCAN
VCL
VCP
VCPKMT
VDAC1
VDAC2
VEGFA
VIM
VPS11
VPS4A
VSTM2L
WAC
WARS
WASL
WBP11
WDR1
WDR12
WDR26
WDR36
WDR83
WDR92
WNK1
WRN
WWOX
WWP1
WWTR1
XIAP
XPC
XPNPEP3
XPO1
XRCC1
XRCC4
XRCC5
[truncated: 40 more rows]
